# Supplementary material for: Phylogenetic Reconstruction Shows Independent Evolutionary Origins of Mitochondrial Transcription Factors from an Ancient Family of RNA Methyltransferase Proteins
Source: J Mol Evol. 2018 Apr 25;86(5):277–82. doi: 10.1007/s00239-018-9842-z (PMC6028840; doi:10.1007/s00239-018-9842-z)
Supplement: Supplementary file 1 — Alignment of RAMTases used to generate phylogenetic trees. File includes accession details for Uniprot and Genbank as well as taxonomic identities. In Nexus format. (NEX 588 KB) [file 239_2018_9842_MOESM1_ESM.nex]

#NEXUS
begin taxa;
	dimensions ntax=729;
	taxlabels
	P07287_Bacteria_Saccharopolyspora_erythraea
	P91424_Eukaryota_Caenorhabditis_elegans
	P09891_Bacteria_Aeromicrobium_erythreum
	P43433_Bacteria_Micromonospora_griseorubida
	Q9VH38_Eukaryota_Drosophila_melanogaster
	Q8WVM0_Eukaryota_Homo_sapiens
	Q8JZM0_Eukaryota_Mus_musculus
	Q2TBQ0_Eukaryota_Bos_taurus
	Q811P6_Eukaryota_Rattus_norvegicus
	Q2PG46_Eukaryota_Macaca_fascicularis
	Q28HM1_Eukaryota_Xenopus_tropicalis
	Q7T0W5_Eukaryota_Xenopus_laevis
	P45439_Bacteria_Streptomyces_fradiae
	Q47VJ8_Bacteria_Colwellia_psychrerythraea
	Q5R4V9_Eukaryota_Pongo_abelii
	Q2LZ79_Eukaryota_Drosophila_pseudoobscura
	Q7U7D3_Bacteria_Synechococcus_sp
	P13079_Bacteria_Streptomyces_thermotolerans
	A6L1N4_Bacteria_Bacteroides_vulgatus
	Q9VTM5_Eukaryota_Drosophila_melanogaster
	P16898_Bacteria_Corynebacterium_diphtheriae
	P14908_Eukaryota_Saccharomyces_cerevisiae
	Q0VMV2_Bacteria_Alcanivorax_borkumensis
	Q9Y829_Eukaryota_Saccharomyces_paradoxus
	C3M9C2_Bacteria_Sinorhizobium_fredii
	P87292_Eukaryota_Lachancea_kluyveri
	Q3TL26_Eukaryota_Mus_musculus
	Q5U2T7_Eukaryota_Rattus_norvegicus
	Q32LD4_Eukaryota_Bos_taurus
	B1V9I5_Bacteria_Phytoplasma_australiense
	A7GVW6_Bacteria_Campylobacter_curvus
	Q7VGZ3_Bacteria_Helicobacter_hepaticus
	Q9FK02_Eukaryota_Arabidopsis_thaliana
	Q65UX3_Bacteria_Mannheimia_succiniciproducens
	Q9CLL5_Bacteria_Pasteurella_multocida
	P87250_Eukaryota_Kluyveromyces_lactis
	Q9H5Q4_Eukaryota_Homo_sapiens
	Q9US51_Eukaryota_Schizosaccharomyces_pombe
	P44749_Bacteria_Haemophilus_influenzae
	B1Y7L9_Bacteria_Leptothrix_cholodnii
	Q2JMR8_Bacteria_Synechococcus_sp
	A3MZB7_Bacteria_Actinobacillus_pleuropneumoniae
	Q7VM33_Bacteria_Haemophilus_ducreyi
	A5U9U3_Bacteria_Haemophilus_influenzae
	B0BTQ4_Bacteria_Actinobacillus_pleuropneumoniae
	Q4QMZ9_Bacteria_Haemophilus_influenzae
	B3H0R3_Bacteria_Actinobacillus_pleuropneumoniae
	A5UH57_Bacteria_Haemophilus_influenzae
	Q5LHC9_Bacteria_Bacteroides_fragilis
	Q64Y97_Bacteria_Bacteroides_fragilis
	Q2JVW2_Bacteria_Synechococcus_sp
	Q04720_Bacteria_Bacillus_anthracis
	Q7NJ41_Bacteria_Gloeobacter_violaceus
	A1U6F8_Bacteria_Marinobacter_hydrocarbonoclasticus
	A1TEH3_Bacteria_Mycobacterium_vanbaalenii
	A4T6P3_Bacteria_Mycobacterium_gilvum
	Q03986_Bacteria_Bacillus_licheniformis
	P45438_Bacteria_Bacillus_licheniformis
	Q741W2_Bacteria_Mycobacterium_paratuberculosis
	Q8Y219_Bacteria_Ralstonia_solanacearum
	C5A594_Archaea_Thermococcus_gammatolerans
	A1WS95_Bacteria_Verminephrobacter_eiseniae
	A0QBW0_Bacteria_Mycobacterium_avium
	Q5QVN7_Bacteria_Idiomarina_loihiensis
	B4RBS4_Bacteria_Phenylobacterium_zucineum
	B8D0I2_Bacteria_Halothermothrix_orenii
	Q9CD52_Bacteria_Mycobacterium_leprae
	P9WH07_Bacteria_Mycobacterium_tuberculosis
	B1LVB8_Bacteria_Methylobacterium_radiotolerans
	A2C1Z5_Bacteria_Prochlorococcus_marinus
	C1AM01_Bacteria_Mycobacterium_bovis
	B8ZU59_Bacteria_Mycobacterium_leprae
	P9WH06_Bacteria_Mycobacterium_tuberculosis
	A6W6U4_Bacteria_Kineococcus_radiotolerans
	A1KHE8_Bacteria_Mycobacterium_bovis
	A5U153_Bacteria_Mycobacterium_tuberculosis
	Q466S6_Archaea_Methanosarcina_barkeri
	A7ZGB4_Bacteria_Campylobacter_concisus
	P66661_Bacteria_Mycobacterium_bovis
	Q46L58_Bacteria_Prochlorococcus_marinus
	A8HVI9_Bacteria_Azorhizobium_caulinodans
	Q1A705_Eukaryota_Vermamoeba_vermiformis
	A1VUN7_Bacteria_Polaromonas_naphthalenivorans
	A0RRT6_Bacteria_Campylobacter_fetus
	Q5JI54_Archaea_Thermococcus_kodakarensis
	Q28RD6_Bacteria_Jannaschia_sp
	Q8A0H8_Bacteria_Bacteroides_thetaiotaomicron
	Q8KE87_Bacteria_Chlorobium_tepidum
	A6LF39_Bacteria_Parabacteroides_distasonis
	Q0I5C3_Bacteria_Haemophilus_somnus
	Q1DAP2_Bacteria_Myxococcus_xanthus
	Q30NR7_Bacteria_Sulfurimonas_denitrificans
	B6EL48_Bacteria_Aliivibrio_salmonicida
	Q9HQH1_Archaea_Halobacterium_salinarum
	B0URM7_Bacteria_Histophilus_somni
	B0R506_Archaea_Halobacterium_salinarum
	A9B9Y0_Bacteria_Prochlorococcus_marinus
	Q0KEA7_Bacteria_Cupriavidus_necator
	Q8KA00_Bacteria_Buchnera_aphidicola
	A9A0E0_Bacteria_Desulfococcus_oleovorans
	B2J0A6_Bacteria_Nostoc_punctiforme
	Q31RH6_Bacteria_Synechococcus_elongatus
	Q5N2S8_Bacteria_Synechococcus_sp
	Q9PLW7_Bacteria_Campylobacter_jejuni
	P57241_Bacteria_Buchnera_aphidicola
	Q7VU11_Bacteria_Bordetella_pertussis
	Q3K5T2_Bacteria_Pseudomonas_fluorescens
	Q38V22_Bacteria_Lactobacillus_sakei
	Q2W0V3_Bacteria_Magnetospirillum_magneticum
	Q7WG20_Bacteria_Bordetella_bronchiseptica
	Q1MR01_Bacteria_Lawsonia_intracellularis
	A7IJ80_Bacteria_Xanthobacter_autotrophicus
	Q5HS85_Bacteria_Campylobacter_jejuni
	B3QMU5_Bacteria_Chlorobaculum_parvum
	Q6AAD7_Bacteria_Propionibacterium_acnes
	C0R5G4_Bacteria_Wolbachia_sp
	Q5P7J1_Bacteria_Aromatoleum_aromaticum
	Q7W4J6_Bacteria_Bordetella_parapertussis
	B4U9C8_Bacteria_Hydrogenobaculum_sp
	P10337_Bacteria_Bacteroides_fragilis
	Q02607_Bacteria_Bacteroides_fragilis
	Q58435_Archaea_Methanocaldococcus_jannaschii
	Q2S0I2_Bacteria_Salinibacter_ruber
	Q8G6I3_Bacteria_Bifidobacterium_longum
	B9KIG4_Bacteria_Anaplasma_marginale
	A5GLH7_Bacteria_Synechococcus_sp
	Q3B3D4_Bacteria_Chlorobium_luteolum
	Q2N8W9_Bacteria_Erythrobacter_litoralis
	Q3SRZ8_Bacteria_Nitrobacter_winogradskyi
	Q07LF4_Bacteria_Rhodopseudomonas_palustris
	Q135P2_Bacteria_Rhodopseudomonas_palustris
	Q82HC3_Bacteria_Streptomyces_avermitilis
	B3DP38_Bacteria_Bifidobacterium_longum
	Q9RED9_Bacteria_Burkholderia_sp
	B7GPE3_Bacteria_Bifidobacterium_longum
	A1WVT7_Bacteria_Halorhodospira_halophila
	Q1QKW0_Bacteria_Nitrobacter_hamburgensis
	Q7V7W0_Bacteria_Prochlorococcus_marinus
	Q2IX80_Bacteria_Rhodopseudomonas_palustris
	B3Q9S4_Bacteria_Rhodopseudomonas_palustris
	Q5PAV9_Bacteria_Anaplasma_marginale
	Q1LRA1_Bacteria_Cupriavidus_metallidurans
	Q475Q1_Bacteria_Cupriavidus_necator
	A2CA51_Bacteria_Prochlorococcus_marinus
	Q6N5B4_Bacteria_Rhodopseudomonas_palustris
	P06992_Bacteria_Escherichia_coli
	Q56016_Bacteria_Salmonella_typhimurium
	Q9X1F1_Bacteria_Thermotoga_maritima
	Q4K4X5_Bacteria_Pseudomonas_fluorescens
	Q04DR8_Bacteria_Oenococcus_oeni
	Q32K43_Bacteria_Shigella_dysenteriae
	Q7VCH7_Bacteria_Prochlorococcus_marinus
	B9K8F0_Bacteria_Thermotoga_neapolitana
	A5IME8_Bacteria_Thermotoga_petrophila
	Q0AQC3_Bacteria_Maricaulis_maris
	B7UI99_Bacteria_Escherichia_coli
	B7NHF7_Bacteria_Escherichia_coli
	B7M0E8_Bacteria_Escherichia_coli
	A7ZW03_Bacteria_Escherichia_coli
	Q1RGE6_Bacteria_Escherichia_coli
	B2VGP6_Bacteria_Erwinia_tasmaniensis
	P47701_Bacteria_Mycoplasma_genitalium
	Q1B416_Bacteria_Mycobacterium_sp
	Q73IR3_Bacteria_Wolbachia_pipientis
	B1IRC5_Bacteria_Escherichia_coli
	C0QUE5_Bacteria_Persephonella_marina
	B5R1S8_Bacteria_Salmonella_enteritidis
	C0Q5E7_Bacteria_Salmonella_paratyphi
	Q3Z5V8_Bacteria_Shigella_sonnei
	A7MIA7_Bacteria_Cronobacter_sakazakii
	B2AH89_Bacteria_Cupriavidus_taiwanensis
	A7ZHE4_Bacteria_Escherichia_coli
	B7L4H4_Bacteria_Escherichia_coli
	A1A7A0_Bacteria_Escherichia_coli
	B1LFY7_Bacteria_Escherichia_coli
	P75113_Bacteria_Mycoplasma_pneumoniae
	A1UL32_Bacteria_Mycobacterium_sp
	Q57TH0_Bacteria_Salmonella_choleraesuis
	B4T6L6_Bacteria_Salmonella_newport
	Q8Z9J7_Bacteria_Salmonella_typhi
	Q0T8E4_Bacteria_Shigella_flexneri
	A5EIA8_Bacteria_Bradyrhizobium_sp
	A8ALP9_Bacteria_Citrobacter_koseri
	B5F771_Bacteria_Salmonella_agona
	B5FI34_Bacteria_Salmonella_dublin
	B5RGC2_Bacteria_Salmonella_gallinarum
	A9MYM4_Bacteria_Salmonella_paratyphi
	B2U259_Bacteria_Shigella_boydii
	A4YT90_Bacteria_Bradyrhizobium_sp
	C0QFJ2_Bacteria_Desulfobacterium_autotrophicum
	B7MAH6_Bacteria_Escherichia_coli
	B5YZ89_Bacteria_Escherichia_coli
	C4ZPX7_Bacteria_Escherichia_coli
	Q0TLT6_Bacteria_Escherichia_coli
	B6HZ32_Bacteria_Escherichia_coli
	A4W6F7_Bacteria_Enterobacter_sp
	B7LVU5_Bacteria_Escherichia_fergusonii
	B5Y1Z4_Bacteria_Klebsiella_pneumoniae
	A3Q5I0_Bacteria_Mycobacterium_sp
	Q223E6_Bacteria_Rhodoferax_ferrireducens
	Q215S4_Bacteria_Rhodopseudomonas_palustris
	Q6AL71_Bacteria_Desulfotalea_psychrophila
	Q8XA14_Bacteria_Escherichia_coli
	B7MNR0_Bacteria_Escherichia_coli
	B1XC52_Bacteria_Escherichia_coli
	Q8FL96_Bacteria_Escherichia_coli
	B7N7S6_Bacteria_Escherichia_coli
	Q2S9C3_Bacteria_Hahella_chejuensis
	A6T4I7_Bacteria_Klebsiella_pneumoniae
	A1RRK0_Archaea_Pyrobaculum_islandicum
	A9MQG2_Bacteria_Salmonella_arizonae
	B4TJ47_Bacteria_Salmonella_heidelberg
	Q5PDD9_Bacteria_Salmonella_paratyphi
	B5BL27_Bacteria_Salmonella_paratyphi
	B4TWT6_Bacteria_Salmonella_schwarzengrund
	Q326I2_Bacteria_Shigella_boydii
	Q83MG8_Bacteria_Shigella_flexneri
	B1LBH5_Bacteria_Thermotoga_sp
	Q09522_Eukaryota_Caenorhabditis_elegans
	Q9UNQ2_Eukaryota_Homo_sapiens
	O22268_Eukaryota_Arabidopsis_thaliana
	P41819_Eukaryota_Saccharomyces_cerevisiae
	Q9D0D4_Eukaryota_Mus_musculus
	Q9USU2_Eukaryota_Schizosaccharomyces_pombe
	Q2KHT8_Eukaryota_Bos_taurus
	Q95KJ0_Eukaryota_Macaca_fascicularis
	Q54QK7_Eukaryota_Dictyostelium_discoideum
	P78697_Eukaryota_Kluyveromyces_lactis
	Q9KUS2_Bacteria_Vibrio_cholerae
	Q75C90_Eukaryota_Ashbya_gossypii
	G0SEH7_Eukaryota_Chaetomium_thermophilum
	Q6FKY3_Eukaryota_Candida_glabrata
	A5F8N2_Bacteria_Vibrio_cholerae
	Q6BSY5_Eukaryota_Debaryomyces_hansenii
	Q2YVV2_Bacteria_Staphylococcus_aureus
	Q6C7H6_Eukaryota_Yarrowia_lipolytica
	Q7UIR4_Bacteria_Rhodopirellula_baltica
	Q8ZIK5_Bacteria_Yersinia_pestis
	Q932G1_Bacteria_Staphylococcus_aureus
	Q49V02_Bacteria_Staphylococcus_saprophyticus
	A1JJF4_Bacteria_Yersinia_enterocolitica
	Q6D0E0_Bacteria_Pectobacterium_atrosepticum
	Q4L3F0_Bacteria_Staphylococcus_haemolyticus
	Q03HF6_Bacteria_Pediococcus_pentosaceus
	Q2G0T0_Bacteria_Staphylococcus_aureus
	Q8CQU5_Bacteria_Staphylococcus_epidermidis
	Q0BC07_Bacteria_Burkholderia_ambifaria
	Q7N8V7_Bacteria_Photorhabdus_luminescens
	Q7V1E1_Bacteria_Prochlorococcus_marinus
	Q2GK91_Bacteria_Anaplasma_phagocytophilum
	B7GFH0_Bacteria_Anoxybacillus_flavithermus
	Q5WLW2_Bacteria_Bacillus_clausii
	A7I417_Bacteria_Campylobacter_hominis
	Q5V588_Archaea_Haloarcula_marismortui
	A6UTZ1_Archaea_Methanococcus_aeolicus
	A4TQD8_Bacteria_Yersinia_pestis
	B2K487_Bacteria_Yersinia_pseudotuberculosis
	Q1CMT2_Bacteria_Yersinia_pestis
	B1JKY3_Bacteria_Yersinia_pseudotuberculosis
	Q8PU18_Archaea_Methanosarcina_mazei
	B4F2I2_Bacteria_Proteus_mirabilis
	A8G9P0_Bacteria_Serratia_proteamaculans
	Q2NVX6_Bacteria_Sodalis_glossinidius
	A6TYW7_Bacteria_Staphylococcus_aureus
	A5IQ45_Bacteria_Staphylococcus_aureus
	A6QEE6_Bacteria_Staphylococcus_aureus
	Q6GJH8_Bacteria_Staphylococcus_aureus
	P66663_Bacteria_Staphylococcus_aureus
	Q2KXA2_Bacteria_Bordetella_avium
	A6UP00_Archaea_Methanococcus_vannielii
	Q5HII3_Bacteria_Staphylococcus_aureus
	Q6GBZ5_Bacteria_Staphylococcus_aureus
	Q5HRR2_Bacteria_Staphylococcus_epidermidis
	A9I5F2_Bacteria_Bordetella_petrii
	A4JHP7_Bacteria_Burkholderia_vietnamiensis
	P66662_Bacteria_Staphylococcus_aureus
	A8Z0Y8_Bacteria_Staphylococcus_aureus
	B9E8V8_Bacteria_Macrococcus_caseolyticus
	Q6LYK4_Archaea_Methanococcus_maripaludis
	C6DEY6_Bacteria_Pectobacterium_carotovorum
	Q1C0H5_Bacteria_Yersinia_pestis
	A9QZZ0_Bacteria_Yersinia_pestis
	Q66EQ8_Bacteria_Yersinia_pseudotuberculosis
	A7WYP0_Bacteria_Staphylococcus_aureus
	Q2FJE9_Bacteria_Staphylococcus_aureus
	B9DLD0_Bacteria_Staphylococcus_carnosus
	B7VIE2_Bacteria_Vibrio_tasmaniensis
	A7FMC1_Bacteria_Yersinia_pseudotuberculosis
	Q9VAQ5_Eukaryota_Drosophila_melanogaster
	Q6LV41_Bacteria_Photobacterium_profundum
	Q63X76_Bacteria_Burkholderia_pseudomallei
	Q9I5U5_Bacteria_Pseudomonas_aeruginosa
	Q89MU0_Bacteria_Bradyrhizobium_diazoefficiens
	Q8YAE2_Bacteria_Listeria_monocytogenes
	Q88A46_Bacteria_Pseudomonas_syringae
	Q74C12_Bacteria_Geobacter_sulfurreducens
	A5FLP4_Bacteria_Flavobacterium_johnsoniae
	Q5E865_Bacteria_Vibrio_fischeri
	Q4ZMG5_Bacteria_Pseudomonas_syringae
	P72666_Bacteria_Synechocystis_sp
	Q7P1U1_Bacteria_Chromobacterium_violaceum
	Q181C1_Bacteria_Peptoclostridium_difficile
	Q62MM2_Bacteria_Burkholderia_mallei
	A5EY68_Bacteria_Dichelobacter_nodosus
	Q0I9S3_Bacteria_Synechococcus_sp
	Q7VQK3_Bacteria_Blochmannia_floridanus
	A0AEZ3_Bacteria_Listeria_welshimeri
	A1STS1_Bacteria_Psychromonas_ingrahamii
	'Q2NIH8_Bacteria_sp_phytoplasma
	A0KAD1_Bacteria_Burkholderia_cenocepacia
	C1KYC1_Bacteria_Listeria_monocytogenes
	O27381_Archaea_Methanothermobacter_thermautotrophicus
	C6A222_Archaea_Thermococcus_sibiricus
	Q03VR7_Bacteria_Leuconostoc_mesenteroides
	B8DGN7_Bacteria_Listeria_monocytogenes
	B2A3L9_Bacteria_Natranaerobius_thermophilus
	Q9V1P8_Archaea_Pyrococcus_abyssi
	O59487_Archaea_Pyrococcus_horikoshii
	B8CSX5_Bacteria_Shewanella_piezotolerans
	B5EL84_Bacteria_Acidithiobacillus_ferrooxidans
	B1JY71_Bacteria_Burkholderia_cenocepacia
	B4EBE8_Bacteria_Burkholderia_cenocepacia
	A3MNW4_Bacteria_Burkholderia_mallei
	A1V727_Bacteria_Burkholderia_mallei
	Q3JVW6_Bacteria_Burkholderia_pseudomallei
	Q724M5_Bacteria_Listeria_monocytogenes
	Q12XH7_Archaea_Methanococcoides_burtonii
	Q48NT7_Bacteria_Pseudomonas_savastanoi
	Q8TH24_Archaea_Pyrococcus_furiosus
	A9AFE4_Bacteria_Burkholderia_multivorans
	Q1BTQ8_Bacteria_Burkholderia_cenocepacia
	Q39D37_Bacteria_Burkholderia_lata
	A3NRM0_Bacteria_Burkholderia_pseudomallei
	A3N5X6_Bacteria_Burkholderia_pseudomallei
	Q2T114_Bacteria_Burkholderia_thailandensis
	Q92F79_Bacteria_Listeria_innocua
	Q6YPJ4_Bacteria_Onion_yellows
	Q31B19_Bacteria_Prochlorococcus_marinus
	B5FGG5_Bacteria_Vibrio_fischeri
	B7J3R3_Bacteria_Acidithiobacillus_ferrooxidans
	Q1LSS2_Bacteria_Baumannia_cicadellinicola
	A2S8N7_Bacteria_Burkholderia_mallei
	B1N079_Bacteria_Leuconostoc_citreum
	A2BWR2_Bacteria_Prochlorococcus_marinus
	P10738_Bacteria_Escherichia_coli
	P21236_Bacteria_Streptococcus_pneumoniae
	P0A4D5_Bacteria_Enterococcus_faecalis
	P0A4D6_Bacteria_Clostridium_perfringens
	P06573_Bacteria_Streptococcus_sanguinis
	P20173_Bacteria_Enterococcus_faecalis
	Q6ME80_Bacteria_Protochlamydia_amoebophila
	Q9A7N5_Bacteria_Caulobacter_crescentus
	P59157_Bacteria_Thermosynechococcus_elongatus
	Q8NRY1_Bacteria_Corynebacterium_glutamicum
	Q87ST6_Bacteria_Vibrio_parahaemolyticus
	Q2RXA9_Bacteria_Rhodospirillum_rubrum
	Q88Z93_Bacteria_Lactobacillus_plantarum
	A1A3W3_Bacteria_Bifidobacterium_adolescentis
	P59156_Bacteria_Streptococcus_mutans
	Q8RDC8_Bacteria_Caldanaerobacter_subterraneus
	A0KGT8_Bacteria_Aeromonas_hydrophila
	B2JCX3_Bacteria_Paraburkholderia_phymatum
	Q88QT6_Bacteria_Pseudomonas_putida
	A1BFM9_Bacteria_Chlorobium_phaeobacteroides
	Q1WV73_Bacteria_Lactobacillus_salivarius
	Q2YBP5_Bacteria_Nitrosospira_multiformis
	A7MWC6_Bacteria_Vibrio_campbellii
	A0LA32_Bacteria_Magnetococcus_marinus
	A7GJV3_Bacteria_Bacillus_cytotoxicus
	Q81JA5_Bacteria_Bacillus_cereus
	Q0TMD6_Bacteria_Clostridium_perfringens
	C3LJ13_Bacteria_Bacillus_anthracis
	Q81W00_Bacteria_Bacillus_anthracis
	C1ESX0_Bacteria_Bacillus_cereus
	Q6HPX5_Bacteria_Bacillus_thuringiensis
	Q8XHG8_Bacteria_Clostridium_perfringens
	Q30ZP0_Bacteria_Desulfovibrio_alaskensis
	Q5L3V8_Bacteria_Geobacillus_kaustophilus
	B1XIV9_Bacteria_Synechococcus_sp
	B5ZCB6_Bacteria_Ureaplasma_urealyticum
	B2G5I8_Bacteria_Lactobacillus_reuteri
	C1D9C2_Bacteria_Laribacter_hongkongensis
	B1HS82_Bacteria_Lysinibacillus_sphaericus
	Q8TQU8_Archaea_Methanosarcina_acetivorans
	B1VUF9_Bacteria_Streptomyces_griseus
	C3P9I6_Bacteria_Bacillus_anthracis
	B7JK47_Bacteria_Bacillus_cereus
	A4QCP0_Bacteria_Corynebacterium_glutamicum
	Q72B41_Bacteria_Desulfovibrio_vulgaris
	Q03T56_Bacteria_Lactobacillus_brevis
	B3PLS2_Bacteria_Mycoplasma_arthritidis
	A0R8B4_Bacteria_Bacillus_thuringiensis
	B7ISV1_Bacteria_Bacillus_cereus
	B7HPV2_Bacteria_Bacillus_cereus
	A9VN54_Bacteria_Bacillus_weihenstephanensis
	Q6NIA2_Bacteria_Corynebacterium_diphtheriae
	A1VD65_Bacteria_Desulfovibrio_vulgaris
	Q39W34_Bacteria_Geobacter_metallireducens
	A4IJB8_Bacteria_Geobacillus_thermodenitrificans
	P59155_Bacteria_Oceanobacillus_iheyensis
	A5D673_Bacteria_Pelotomaculum_thermopropionicum
	A8EQW4_Bacteria_Arcobacter_butzleri
	Q73FG7_Bacteria_Bacillus_cereus
	B7HIK9_Bacteria_Bacillus_cereus
	B9IZC4_Bacteria_Bacillus_cereus
	Q63HJ1_Bacteria_Bacillus_cereus
	Q0SQ34_Bacteria_Clostridium_perfringens
	C6BSW3_Bacteria_Desulfovibrio_salexigens
	Q837A7_Bacteria_Enterococcus_faecalis
	A5VI09_Bacteria_Lactobacillus_reuteri
	A3QBA3_Bacteria_Shewanella_loihica
	B6YTK7_Archaea_Thermococcus_onnurineus
	P13956_Bacteria_Bacillus_subtilis
	O67680_Bacteria_Aquifex_aeolicus
	P37468_Bacteria_Bacillus_subtilis
	Q8EB93_Bacteria_Shewanella_oneidensis
	P43038_Bacteria_Mycoplasma_capricolum
	Q97NN5_Bacteria_Streptococcus_pneumoniae
	Q5XDX4_Bacteria_Streptococcus_pyogenes
	P02979_Bacteria_Staphylococcus_aureus
	Q9K0B7_Bacteria_Neisseria_meningitidis
	Q9CHN8_Bacteria_Lactococcus_lactis
	Q145L1_Bacteria_Paraburkholderia_xenovorans
	A8AUQ4_Bacteria_Streptococcus_gordonii
	Q8DND3_Bacteria_Streptococcus_pneumoniae
	A3PCS3_Bacteria_Prochlorococcus_marinus
	Q82W15_Bacteria_Nitrosomonas_europaea
	B9DVT4_Bacteria_Streptococcus_uberis
	A3CQN5_Bacteria_Streptococcus_sanguinis
	Q3Z9F0_Bacteria_Dehalococcoides_mccartyi
	A6GVR5_Bacteria_Flavobacterium_psychrophilum
	Q6MUM4_Bacteria_Mycoplasma_mycoides
	B6JGM4_Bacteria_Oligotropha_carboxidovorans
	Q3IFD1_Bacteria_Pseudoalteromonas_haloplanktis
	Q9A1I0_Bacteria_Streptococcus_pyogenes
	Q4JU23_Bacteria_Corynebacterium_jeikeium
	A1R4F7_Bacteria_Paenarthrobacter_aurescens
	A2BR00_Bacteria_Prochlorococcus_marinus
	Q31F24_Bacteria_Hydrogenovibrio_crunogenus
	A9KL97_Bacteria_Lachnoclostridium_phytofermentans
	A1B0G4_Bacteria_Paracoccus_denitrificans
	Q3A3G8_Bacteria_Pelobacter_carbinolicus
	Q4FT44_Bacteria_Psychrobacter_arcticus
	A8GPG7_Bacteria_Rickettsia_akari
	Q07YJ8_Bacteria_Shewanella_frigidimarina
	A2SC77_Bacteria_Methylibium_petroleiphilum
	Q5M2L6_Bacteria_Streptococcus_thermophilus
	Q65PH9_Bacteria_Bacillus_licheniformis
	B0CC89_Bacteria_Acaryochloris_marina
	A0JU87_Bacteria_Arthrobacter_sp
	B1YWD5_Bacteria_Burkholderia_ambifaria
	Q251W8_Bacteria_Desulfitobacterium_hafniense
	Q1GBR1_Bacteria_Lactobacillus_delbrueckii
	Q74LI0_Bacteria_Lactobacillus_johnsonii
	Q5ZZN4_Bacteria_Mycoplasma_hyopneumoniae
	B4RJV5_Bacteria_Neisseria_gonorrhoeae
	Q1J8J4_Bacteria_Streptococcus_pyogenes
	Q48VC6_Bacteria_Streptococcus_pyogenes
	Q5LY12_Bacteria_Streptococcus_thermophilus
	C1CTN9_Bacteria_Streptococcus_pneumoniae
	Q5NMX2_Bacteria_Zymomonas_mobilis
	Q8DED2_Bacteria_Vibrio_vulnificus
	Q18GB5_Archaea_Haloquadratum_walsbyi
	Q04C60_Bacteria_Lactobacillus_delbrueckii
	Q4A936_Bacteria_Mycoplasma_hyopneumoniae
	A9M352_Bacteria_Neisseria_meningitidis
	Q121Q5_Bacteria_Polaromonas_sp
	A3D188_Bacteria_Shewanella_baltica
	Q8E3D7_Bacteria_Streptococcus_agalactiae
	B4U0U9_Bacteria_Streptococcus_equi
	Q8P2N8_Bacteria_Streptococcus_pyogenes
	Q04II4_Bacteria_Streptococcus_pneumoniae
	A2RCH2_Bacteria_Streptococcus_pyogenes
	Q3ZZE6_Bacteria_Dehalococcoides_mccartyi
	Q8TWU7_Archaea_Methanopyrus_kandleri
	Q4A775_Bacteria_Mycoplasma_hyopneumoniae
	A1KSW0_Bacteria_Neisseria_meningitidis
	Q0HLT2_Bacteria_Shewanella_sp
	B5E2H6_Bacteria_Streptococcus_pneumoniae
	C1CA29_Bacteria_Streptococcus_pneumoniae
	Q1JIN6_Bacteria_Streptococcus_pyogenes
	P0DF13_Bacteria_Streptococcus_pyogenes
	C1CGR5_Bacteria_Streptococcus_pneumoniae
	Q1QZ31_Bacteria_Chromohalobacter_salexigens
	B8EB35_Bacteria_Shewanella_baltica
	A9L438_Bacteria_Shewanella_baltica
	A0L064_Bacteria_Shewanella_sp
	Q0HS06_Bacteria_Shewanella_sp
	Q3JZA5_Bacteria_Streptococcus_agalactiae
	C0M8P2_Bacteria_Streptococcus_equi
	P0DF12_Bacteria_Streptococcus_pyogenes
	Q1JDL6_Bacteria_Streptococcus_pyogenes
	Q3A8X5_Bacteria_Carboxydothermus_hydrogenoformans
	A5FS52_Bacteria_Dehalococcoides_mccartyi
	A6VU53_Bacteria_Marinomonas_sp
	Q3IPM0_Archaea_Natronomonas_pharaonis
	Q5F9W4_Bacteria_Neisseria_gonorrhoeae
	Q9JVC2_Bacteria_Neisseria_meningitidis
	Q4FMR0_Bacteria_Pelagibacter_ubique
	A8G4P1_Bacteria_Prochlorococcus_marinus
	B8ZNY9_Bacteria_Streptococcus_pneumoniae
	A8F909_Bacteria_Bacillus_pumilus
	B8FY38_Bacteria_Desulfitobacterium_hafniense
	Q1QAR8_Bacteria_Psychrobacter_cryohalolentis
	A6WK59_Bacteria_Shewanella_baltica
	A4Y435_Bacteria_Shewanella_putrefaciens
	A1RMU8_Bacteria_Shewanella_sp
	Q8DXR8_Bacteria_Streptococcus_agalactiae
	Q1JNI8_Bacteria_Streptococcus_pyogenes
	B1I8T7_Bacteria_Streptococcus_pneumoniae
	B2IM67_Bacteria_Streptococcus_pneumoniae
	C0MF36_Bacteria_Streptococcus_equi
	Q03IR2_Bacteria_Streptococcus_thermophilus
	C1CMT3_Bacteria_Streptococcus_pneumoniae
	B2V963_Bacteria_Sulfurihydrogenibium_sp
	Q7MP86_Bacteria_Vibrio_vulnificus
	P13957_Bacteria_Staphylococcus_aureus
	P06571_Bacteria_Lysinibacillus_sphaericus
	P13978_Bacteria_Staphylococcus_aureus
	P06572_Bacteria_Staphylococcus_epidermidis
	Q00014_Bacteria_Lactobacillus_reuteri
	Q5SM60_Bacteria_Thermus_thermophilus
	Q9RU68_Bacteria_Deinococcus_radiodurans
	P0A0H2_Bacteria_Staphylococcus_aureus
	A6X265_Bacteria_Ochrobactrum_anthropi
	Q0SMR8_Bacteria_Borrelia_afzelii
	O51536_Bacteria_Borrelia_burgdorferi
	A8MK56_Bacteria_Alkaliphilus_oremlandii
	Q67JB9_Bacteria_Symbiobacterium_thermophilum
	Q3AXF3_Bacteria_Synechococcus_sp
	A8H0V2_Bacteria_Shewanella_pealeana
	B1KGH9_Bacteria_Shewanella_woodyi
	C1F127_Bacteria_Acidobacterium_capsulatum
	C1FQ40_Bacteria_Clostridium_botulinum
	A7G9I5_Bacteria_Clostridium_botulinum
	C5D363_Bacteria_Geobacillus_sp
	C4L9L4_Bacteria_Tolumonas_auensis
	O83357_Bacteria_Treponema_pallidum
	Q72GC7_Bacteria_Thermus_thermophilus
	Q5L6H5_Bacteria_Chlamydia_abortus
	A4FY32_Archaea_Methanococcus_maripaludis
	Q7NC69_Bacteria_Mycoplasma_gallisepticum
	B7J2F3_Bacteria_Borrelia_burgdorferi
	A6VFS2_Archaea_Methanococcus_maripaludis
	Q823V2_Bacteria_Chlamydophila_caviae
	C3KXY4_Bacteria_Clostridium_botulinum
	B1ID54_Bacteria_Clostridium_botulinum
	B0TV52_Bacteria_Shewanella_halifaxensis
	A9AAW1_Archaea_Methanococcus_maripaludis
	Q2NE42_Archaea_Methanosphaera_stadtmanae
	Q0AGQ8_Bacteria_Nitrosomonas_eutropha
	Q3JAF3_Bacteria_Nitrosococcus_oceani
	B2SX63_Bacteria_Paraburkholderia_phytofirmans
	Q3AKE0_Bacteria_Synechococcus_sp
	C5CS95_Bacteria_Variovorax_paradoxus
	Q8D3I1_Bacteria_Wigglesworthia_glossinidia
	A6TJK9_Bacteria_Alkaliphilus_metalliredigens
	Q660T2_Bacteria_Borreliella_bavariensis
	Q253R6_Bacteria_Chlamydia_felis
	A7FQA9_Bacteria_Clostridium_botulinum
	B1KRY8_Bacteria_Clostridium_botulinum
	B7JWJ7_Bacteria_Cyanothece_sp
	Q1IZ94_Bacteria_Deinococcus_geothermalis
	Q5FU61_Bacteria_Gluconobacter_oxydans
	A1S9G5_Bacteria_Shewanella_amazonensis
	Q12K59_Bacteria_Shewanella_denitrificans
	A8FRV2_Bacteria_Shewanella_sediminis
	A5GTK9_Bacteria_Synechococcus_sp
	B2S2T4_Bacteria_Treponema_pallidum
	P0A0H1_Bacteria_Staphylococcus_aureus
	P0A0H3_Bacteria_Staphylococcus_aureus
	Q6GKQ0_Bacteria_Staphylococcus_aureus
	O65090_Eukaryota_Arabidopsis_thaliana
	O84358_Bacteria_Chlamydia_trachomatis
	Q9Z6K0_Bacteria_Chlamydia_pneumoniae
	Q8R6B1_Bacteria_Fusobacterium_nucleatum
	O25972_Bacteria_Helicobacter_pylori
	Q5FMG3_Bacteria_Lactobacillus_acidophilus
	Q73NS2_Bacteria_Treponema_denticola
	Q6MQ47_Bacteria_Bdellovibrio_bacteriovorus
	Q11UL8_Bacteria_Cytophaga_hutchinsonii
	Q17ZF9_Bacteria_Helicobacter_acinonychis
	Q9ZJI7_Bacteria_Helicobacter_pylori
	Q6KH80_Bacteria_Mycoplasma_mobile
	Q8EU92_Bacteria_Mycoplasma_penetrans
	Q8YS62_Bacteria_Nostoc_sp
	Q9KGK4_Bacteria_Bacillus_halodurans
	Q164G1_Bacteria_Roseobacter_denitrificans
	Q2LSQ6_Bacteria_Syntrophus_aciditrophicus
	A0LR93_Bacteria_Acidothermus_cellulolyticus
	O28491_Archaea_Archaeoglobus_fulgidus
	B6JNS3_Bacteria_Helicobacter_pylori
	Q1ILA1_Bacteria_Koribacter_versatilis
	B3CPY6_Bacteria_Wolbachia_pipientis
	Q9PK40_Bacteria_Chlamydia_muridarum
	B0B7S3_Bacteria_Chlamydia_trachomatis
	B5Z950_Bacteria_Helicobacter_pylori
	Q4A645_Bacteria_Mycoplasma_synoviae
	Q2GE45_Bacteria_Neorickettsia_sennetsu
	Q3KM04_Bacteria_Chlamydia_trachomatis
	A8YX55_Bacteria_Lactobacillus_helveticus
	Q1GI39_Bacteria_Ruegeria_sp
	B0BBY8_Bacteria_Chlamydia_trachomatis
	Q3M3F3_Bacteria_Anabaena_variabilis
	Q493R7_Bacteria_Blochmannia_pennsylvanicus
	A8LI73_Bacteria_Dinoroseobacter_shibae
	Q1CRJ9_Bacteria_Helicobacter_pylori
	B2UVG9_Bacteria_Helicobacter_pylori
	Q3SGF7_Bacteria_Thiobacillus_denitrificans
	Q9PBJ6_Bacteria_Xylella_fastidiosa
	Q9PPN8_Bacteria_Ureaplasma_parvum
	Q8YG94_Bacteria_Brucella_melitensis
	Q2RME8_Bacteria_Moorella_thermoacetica
	Q3J2B9_Bacteria_Rhodobacter_sphaeroides
	Q97EX0_Bacteria_Clostridium_acetobutylicum
	Q5ZRF4_Bacteria_Legionella_pneumophila
	Q8PCE3_Bacteria_Xanthomonas_campestris
	Q8PP25_Bacteria_Xanthomonas_axonopodis
	Q1GZB8_Bacteria_Methylobacillus_flagellatus
	Q2G9Z2_Bacteria_Novosphingobium_aromaticivorans
	A8EZN3_Bacteria_Rickettsia_canadensis
	Q1AXL9_Bacteria_Rubrobacter_xylanophilus
	Q21MT0_Bacteria_Saccharophagus_degradans
	A4WRK3_Bacteria_Rhodobacter_sphaeroides
	Q5LQN0_Bacteria_Ruegeria_pomeroyi
	Q6F8A0_Bacteria_Acinetobacter_baylyi
	Q2YN15_Bacteria_Brucella_abortus
	B1WRJ7_Bacteria_Cyanothece_sp
	Q2FSA9_Archaea_Methanospirillum_hungatei
	B9KST5_Bacteria_Rhodobacter_sphaeroides
	B2SPT3_Bacteria_Xanthomonas_oryzae
	B1AJP2_Bacteria_Ureaplasma_parvum
	Q2NZI4_Bacteria_Xanthomonas_oryzae
	A5IIC0_Bacteria_Legionella_pneumophila
	Q5WSM3_Bacteria_Legionella_pneumophila
	Q9YEM5_Archaea_Aeropyrum_pernix
	B2S4U1_Bacteria_Brucella_abortus
	C0RI23_Bacteria_Brucella_melitensis
	B0CL06_Bacteria_Brucella_suis
	Q5X0V1_Bacteria_Legionella_pneumophila
	Q7MXN7_Bacteria_Porphyromonas_gingivalis
	Q1GT31_Bacteria_Sphingopyxis_alaskensis
	Q3BX82_Bacteria_Xanthomonas_campestris
	Q5GWB9_Bacteria_Xanthomonas_oryzae
	Q87C85_Bacteria_Xylella_fastidiosa
	Q8G1N0_Bacteria_Brucella_suis
	A9MA55_Bacteria_Brucella_canis
	A5VPL7_Bacteria_Brucella_ovis
	Q60B77_Bacteria_Methylococcus_capsulatus
	B2RHC2_Bacteria_Porphyromonas_gingivalis
	A3PJZ3_Bacteria_Rhodobacter_sphaeroides
	Q57E58_Bacteria_Brucella_abortus
	Q8FQZ5_Bacteria_Corynebacterium_efficiens
	Q8ZTJ4_Archaea_Pyrobaculum_aerophilum
	Q4UR39_Bacteria_Xanthomonas_campestris
	B0RUI3_Bacteria_Xanthomonas_campestris
	Q2GGH6_Bacteria_Ehrlichia_chaffeensis
	Q83AC2_Bacteria_Coxiella_burnetii
	Q9K3R5_Bacteria_Streptomyces_coelicolor
	Q0S4T6_Bacteria_Rhodococcus_jostii
	A1US65_Bacteria_Bartonella_bacilliformis
	Q6F2B4_Bacteria_Mesoplasma_florum
	Q6G438_Bacteria_Bartonella_henselae
	Q5NHI5_Bacteria_Francisella_tularensis
	Q6G052_Bacteria_Bartonella_quintana
	Q98RJ3_Bacteria_Mycoplasma_pulmonis
	B1ZW80_Bacteria_Opitutus_terrae
	P59524_Bacteria_Buchnera_aphidicola
	Q479U6_Bacteria_Dechloromonas_aromatica
	B4UDZ6_Bacteria_Anaeromyxobacter_sp
	B6J3A6_Bacteria_Coxiella_burnetii
	A0Q5E0_Bacteria_Francisella_tularensis
	A7NDV3_Bacteria_Francisella_tularensis
	Q0BKP7_Bacteria_Francisella_tularensis
	Q2IFT9_Bacteria_Anaeromyxobacter_dehalogenans
	A9IRW8_Bacteria_Bartonella_tribocorum
	B6J641_Bacteria_Coxiella_burnetii
	A9N9I7_Bacteria_Coxiella_burnetii
	C1AXY5_Bacteria_Rhodococcus_opacus
	B9MIF6_Bacteria_Acidovorax_ebreus
	A1WD86_Bacteria_Acidovorax_sp
	B0TZ54_Bacteria_Francisella_philomiragia
	Q2A218_Bacteria_Francisella_tularensis
	Q47SX4_Bacteria_Thermobifida_fusca
	A1TWF5_Bacteria_Acidovorax_citrulli
	B8J7H0_Bacteria_Anaeromyxobacter_dehalogenans
	A9KGZ8_Bacteria_Coxiella_burnetii
	Q14IY7_Bacteria_Francisella_tularensis
	B2SDQ1_Bacteria_Francisella_tularensis
	A4IZF1_Bacteria_Francisella_tularensis
	C4K4K9_Bacteria_Hamiltonella_defensa
	Q92GV0_Bacteria_Rickettsia_conorii
	Q1RK29_Bacteria_Rickettsia_bellii
	O05952_Bacteria_Rickettsia_prowazekii
	Q8UGD5_Bacteria_Agrobacterium_fabrum
	Q5HBC6_Bacteria_Ehrlichia_ruminantium
	A6U7I6_Bacteria_Sinorhizobium_medicae
	B3EIC2_Bacteria_Chlorobium_limicola
	A6SV13_Bacteria_Janthinobacterium_sp
	C1A383_Bacteria_Rhodococcus_erythropolis
	Q68W66_Bacteria_Rickettsia_typhi
	Q5FH30_Bacteria_Ehrlichia_ruminantium
	Q5YPY6_Bacteria_Nocardia_farcinica
	Q1MJ01_Bacteria_Rhizobium_leguminosarum
	A8GT85_Bacteria_Rickettsia_rickettsii
	Q11HG9_Bacteria_Chelativorans_sp
	Q2KA84_Bacteria_Rhizobium_etli
	B5ZWD8_Bacteria_Rhizobium_leguminosarum
	A8GXS7_Bacteria_Rickettsia_bellii
	C4K2J5_Bacteria_Rickettsia_peacockii
	C3PPC3_Bacteria_Rickettsia_africae
	A4G256_Bacteria_Herminiimonas_arsenicoxydans
	B9JUV4_Bacteria_Agrobacterium_vitis
	Q3YS70_Bacteria_Ehrlichia_canis_
	B3PUU6_Bacteria_Rhizobium_etli
	Q984S7_Bacteria_Rhizobium_loti
	Q92QZ1_Bacteria_Rhizobium_meliloti
	Q5GSM9_Bacteria_Wolbachia_sp
	Q6ADP1_Bacteria_Leifsonia_xyli
	B3EQT0_Bacteria_Chlorobium_phaeobacteroides
	Q3ARC0_Bacteria_Chlorobium_chlorochromatii
	B4S787_Bacteria_Prosthecochloris_aestuarii
	CEM23118_Eukarya_Alveolata
	XP12768720_Eukarya_Alveolata
	GBE59417_Eukarya_Alveolata
	POM82956_Eukarya_Alveolata
	OII72988_Eukarya_Alveolata
	PPS97554_Eukarya_Alveolata
	XP627466_Eukarya_Alveolata
;end;begin characters;
	dimensions nchar=748;
	format datatype=protein missing=? gap=-;
	matrix
	P07287_Bacteria_Saccharopolyspora_erythraea	M-------------------------------------------------------------SSSDEQPRPRRR----------------NQDRQHPNQNRPVLGRTERDR----------------------NRRQFGQNFLRDRK-TIARIAETAELR-P-DL---P--------VLEAGPGEGLLTRELA-DR-A-R-Q----VTSYEIDPRLAKSLRE------------KL-------S--G-----HP-----------------------------NIEVVNADFLTA----------------------EPPP---------------------------------------------------------------------E-------PFAFVGAIPYGITSAIV--------------DWCLE---------APTIETATMVTQLEFARKRTGDY-GR---WSRLTVMTWPLF-EWEFVEKVDRRLFKPVPKVDSAIMRLRR---------------------R-AEP-------------L--------------L-E---G--AALE-RYESMVELCFTGVGGNIQ-----ASLLR--------KYPR-----RRVE----AALD--------------------------------------------------------------------------------------HAGV-GGGAVVAYVRPEQWLRLFE
	P91424_Eukaryota_Caenorhabditis_elegans	M-----------------------------------------------------------------------AS----------------ASRLPPLPALRDFIHMYRLR-----------------------AKKILSQNYLMDMN-ITRKIAKHAKVI-E-KD---W--------VIEIGPGPGGITRAIL-EA-G-ASR----LDVVEIDNRFIPPLQHL-----------AE-------A--A-----DS-----------------------------RMFIHHQDALRTEIGDIW-KN-------------ETAR-------PESVDWHD--------------------------------------------------SNL-P--A-----MHVIGNLPFNIASPLI--------------IKYLRDMSYRRGVWQYGRVPLTLTFQLEVAKRLCSPI-ACDT-RSRISIMSQYVA-EPKMVFQISGSCFVPRPQVDVGVVRFVP---------------------R-KTP----------------------------L-V---N--TSFE-VLEKVCRQVFHYRQKYVT-----KGLKT--------LYPEEL-EDELSD----DLLK--------------------------------------------------------------------------------------KCRI-DPTTTSIRLGIEQFADLAE
	P09891_Bacteria_Aeromicrobium_erythreum	M---------------------------------------------------------------AGPQDRPRGR----------------GPSSGRP--QRPVGGRSQRDR----------------------DRRVLGQNFLRDPA-TIRRIADAADVD-P-DG---L--------VVEAGPGEGLLTRELA-RR-A-G-R----VRTYELDQRLARRLST------------DL-------A--Q-----ET-----------------------------SIEVVHADFLTA----------------------PHPE---------------------------------------------------------------------E-------PFQFVGAIPYGITSAIV--------------DWCLT---------APTLTSATLVTQQEFARKRTGDY-GR---WTALTVTTWPTF-EWQYVAKVDRTLFTPVPRVHSAIMRLRR---------------------R-PQP-------------L--------------LRD---A--AARS-RFADMVEIGFVGKGGSLY-----RSLTR--------EWPR-----SKVD----SAFA--------------------------------------------------------------------------------------RADV-HHDEIVAFVHPDQWITLFQ
	P43433_Bacteria_Micromonospora_griseorubida	M-------------------------------------------------------------------------------------------SSIRRRHAAASLDTPAVG-----------------------GRHELGQNFLVDRG-VCTRIAEVVSST-T-AH---P--------VLELGAGDGAITRALV-AA-N-L-P----VTALELDPRRVRRL--------------QR-------T--F-----AD-----------------------------GVTVVHGDMLRY-------DF-------------GPYP------------------------------------------------------------------------------HHVVSTVPFSITTPLL--------------RRLIG---------QRFWHTAVLLVQWEVARKRA----GVGG-TTMLTAASWPWY-EFTLVERVPKTSFDPVPSVDGGILVIER---------------------R-SAP-------------L--------------L-D---D--RCVG-DYQNLVREVYTGPGRGLA-----AILRT--------RLPG-----REVD----AWLR--------------------------------------------------------------------------------------RERV-DPAALPRDLKAGHWASLYR
	Q9VH38_Eukaryota_Drosophila_melanogaster	M------------------------------------------------------------------LPLRCSW----------------SFARANYSTKKELVTRYSGDFPE---------------KLLNRKQKVPTHMYIANSE-AAARINQYLEPHFQ-SSGCDT--------VMELNSGAGYFTRHLL-DRES-QFRR---IILLESMDHFMPKIQE------------LH-------T--L----YPE-----------------------------RVKVRQGDFVNL-----W-KL-------------VYMD-------KMDGG---------------------------------------------------------S--R----VADLLSDVPQKAFTDDINMLVFGAVGSYPFFKHLINSLIFQTSLFNLGRCEMILAMPPPIYIHLTCNNEIGYLIYRSTSVLFQILF-EHKFIAKVPREDFLPQQMAYSPTKSSKLGKV------------------QSINPEYL----YLVKFTP--------RRNLHELCQ---S--QDLP-ALWFFIKQNYVSRRNRII-----PNLEKWVPGCGPRLIINPK-SSESVTPIYPDELPKKLPQYSCQST--------------------------------------------------------------------TMSTRNYYPGI-NIYTQFGDLLPSQILTLFS
	Q8WVM0_Eukaryota_Homo_sapiens	M------------------------------------------------------------------AASGKLS----------------TCRLPPLPTIREIIKLLRLQ-----------------------AAKQLSQNFLLDLR-LTDKIVRKAGNL-T-NA---Y--------VYEVGPGPGGITRSIL-NA-D-VAE----LLVVEKDTRFIPGLQML-----------SD-------A--A-----PG-----------------------------KLRIVHGDVLTF-------KV-------------EKAF-------SESLKRPW--------------------------------------------------EDD-P--P----NVHIIGNLPFSVSTPLI--------------IKWLENISCRDGPFVYGRTQMTLTFQKEVAERLAANT-GSKQ-RSRLSVMAQYLC-NVRHIFTIPGQAFVPKPEVDVGVVHFTP---------------------L-IQP----------------------------K-I---E--QPFK-LVEKVVQNVFQFRRKYCH-----RGLRM--------LFPEAQ-RLESTG----RLLE--------------------------------------------------------------------------------------LADI-DPTLRPRQLSISHFKSLCD
	Q8JZM0_Eukaryota_Mus_musculus	M------------------------------------------------------------------AASGKLG----------------TFRLPPLPTIREIIKLFGLR-----------------------AVKQLSQNFLLDLR-LTDKIVRKAGSL-A-DV---Y--------VYEVGPGPGGITRSIL-NA-N-VAE----LLVVEKDTRFIPGLQML-----------SD-------A--A-----PG-----------------------------KLRIVHGDVLTY-------KI-------------EKAF-------PGNIRRQW--------------------------------------------------EDD-P--P----NVHIIGNLPFSVSTPLI--------------IKWLENISLKDGPFVYGRTKMTLTFQKEVAERLVATT-GSKQ-HSRLSIMAQYLC-NVEHLFTIPGKAFVPKPKVDVGVVHLTP---------------------L-IEP----------------------------K-I---K--QPFK-LVEKVVQNAFQFRRKYCH-----RGLGM--------LFPEAQ-RLESTG----RLLQ--------------------------------------------------------------------------------------LADI-DPTLRPTHLSLMHFKSLCD
	Q2TBQ0_Eukaryota_Bos_taurus	M------------------------------------------------------------------ASSRTLG----------------TFRLPPLPTIREIIKLFRLQ-----------------------AVKQLSQNFLLDLR-LTDKIVRKAGNL-T-NA---Y--------VYEVGPGPGGITRSIL-NA-G-VAE----LLVVEKDSRFIPGLQML-----------SD-------A--A-----PG-----------------------------KLRIVHGDVLTF-------KI-------------ERAF-------PESLKRQW--------------------------------------------------EDD-P--P----NVHIIGNLPFSVSTPLI--------------IKWLENVSQRNGPFAYGRTRMMLTFQKEVAERLTATT-GSKQ-RSRLSIMAQYLC-DVQHILTIPGQAFVPKPEVDSGVVHFTP---------------------L-TRP----------------------------R-I---K--QPFK-LVEKVVQNAFQFRRKYCH-----RGLGM--------LFPEAR-RLESTG----KLLE--------------------------------------------------------------------------------------LADV-DPTLRPTQLTVSHFKSLCD
	Q811P6_Eukaryota_Rattus_norvegicus	M------------------------------------------------------------------AASGKLG----------------TFRLPPLPTIREIIKLFGLR-----------------------AAKQLSQNFLLDLR-LTDKIVRKAGSL-A-DV---Y--------VYEVGPGPGGITRSIL-NA-D-IAE----LLVVEKDTRFIPGLQML-----------SD-------A--A-----PG-----------------------------KLRIVHGDVLTY-------KI-------------EKAF-------PDNIRRQW--------------------------------------------------EDD-P--P----NVHIIGNLPFSVSTPLI--------------IKWLENISLKNGPFVYGRTKMTLTFQKEVAERLVATT-GSKQ-RSRLSIMAQYLC-NVEHLFTIPGKAFVPKPEVDVGVVHLMP---------------------L-VQP----------------------------K-I---K--QPFK-LVEKVVQNVFQFRRKYCH-----RGLGM--------LFPEAQ-RLESTG----RLLQ--------------------------------------------------------------------------------------LADI-DPTLRPTHLSLMHFKSLCD
	Q2PG46_Eukaryota_Macaca_fascicularis	M------------------------------------------------------------------AAPGKLS----------------TCRLPPLPTIREIIKLFRLQ-----------------------ATKQLSQNFLLDLR-LTDKIVRKAGNL-A-NA---Y--------VYEVGPGPGGITRSIL-NA-D-VAE----LLVVEKDTRFIPGLQML-----------SE-------A--A-----PG-----------------------------KLRIVHGDVLTF-------KV-------------EKAF-------SESLKRPW--------------------------------------------------EDD-P--P----NVHIIGNLPFSVSTPLI--------------IKWLENISCRDGPFVYGRTQMTLTFQKEVAERLAANT-GSKQ-RSRLSVMAQYLC-NVRHIFTIPGRAFVPKPEVDVGVVHFTP---------------------L-IQP----------------------------K-I---E--QPFK-LVEKVVQNVFQFRRKYCH-----RGLGM--------LFPEAQ-RLENTG----RLLE--------------------------------------------------------------------------------------LADI-DPTLRPRQLSISHFKSLCE
	Q28HM1_Eukaryota_Xenopus_tropicalis	M------------------------------------------------------------------ATQGVLA----------------KYRLPPLPTIGEIIKLFNLR-----------------------AEKQLSQNFLLDLK-LTDKIVRKAGNL-Q-NA---Y--------VCEVGPGPGGITRSIL-NA-G-VEE----LLVVEKDTRFIPGLKML-----------NE-------A--S-----SG-----------------------------KVQIVHGDILTY-------RM-------------DRAF-------PKHLKKPW--------------------------------------------------DDD-P--P----NVHIIGNLPFSVSTPLI--------------IKWLEQLADRTGPFTYGRTQMTLTFQKEVAERLTAST-SSKQ-RSRLSIMAQNLC-NVKNCFTIPGRAFVPKPEVDVGVVHFTP---------------------F-IQP----------------------------K-I---E--QPFK-VVEKVVRSVFQFRRKYCH-----HGVSI--------LFPEES-RLKCTE----QMLR--------------------------------------------------------------------------------------LADV-DPTLRPTELTMTHFKKLCN
	Q7T0W5_Eukaryota_Xenopus_laevis	M------------------------------------------------------------------ATPGALA----------------KFRLPPLPTIGEIVKLFNLR-----------------------AEKQLSQNFLLDLK-LTDKIVRRAGNL-Q-NA---Y--------VCEVGPGPGGITRSIL-NA-G-VEE----LLVVEKDTRFIPGLKML-----------NE-------A--S-----GG-----------------------------KVRTVHGDILTY-------RM-------------DRAF-------PKHLIKSW--------------------------------------------------DDE-P--P----NVHIIGNLPFSVSTPLI--------------IKWLEQVADRTGPFTYGRTQMTLTFQQEVAERLTAST-KNKQ-RSRLSIMSQYLC-NVKNCFTIPGRAFIPKPKVDVGVVHLTP---------------------F-VQP----------------------------K-I---E--QPFK-LVEKVVRCIFQFRRKYCH-----HGVSI--------LFPEEI-RIQLTE----QMLR--------------------------------------------------------------------------------------LADV-DPTLRPTELTMTHFKKLCN
	P45439_Bacteria_Streptomyces_fradiae	M----------ARAPRSPHPARSRETSRAHPP---------------------------YGTRADRAPGRGRDR----------------DRSPDSPGNTSSRDGGRSPDR----------------------ARRELSQNFLARRA-VAERVARLVRPA-P-GG---L--------LLEVGAGRGVLTEALA-PY-C-G-R----LVAHEIDPRLLPALRD------------RF-------G--G---PHHA-----------------------------HVRISGGDFLAA----------------------PVPR---------------------------------------------------------------------E-------PFALAGNIPYSRTAGIV--------------DWALR---------ARTLTSATFVTQLEYARKRTGDY-GR---WSLLTVRTWPRH-EWRLLGRVSRREFRPVPRVDSGILRIER---------------------R-ERP-------------L--------------L-P---S--AALG-DYHRMVELGFSGVGGSLY-----ASLRR--------AHRA-----GPLD----AAFR--------------------------------------------------------------------------------------AARL-DRSVVVAYVTPEQWLTVFR
	Q47VJ8_Bacteria_Colwellia_psychrerythraea	M----------------------------------------------------------------------------------------------------NDKKHLGHQ-----------------------AKKRFGQNFLHNDA-VISDIVDAINPE-P-GE---N--------LIEIGPGLGALTEPVI-ER-A-G-K----LSVVELDRDLAHRLRH------------HP-------F--L-----AK-----------------------------DLTIYETDALKF-------DF-------------SELA-------TEE-----------------------------------------------------------Q-------PLRIFGNLPYNISTPLI--------------FHLLTF--------KDKVKDMHFMLQKEVVERMAAGP-HCKA-YGRLSIMTQYQC-QVFPVMEIGPEAFKPAPKVDSAIVRLIP---------------------H-AHI-------------E--------------N-P---V--KDIN-ALNTVCLAAFNQRRKTIR-----NTFKK--------LITE-------------AQLA--------------------------------------------------------------------------------------ELNI-DANLRPENLSLDEYKKLAD
	Q5R4V9_Eukaryota_Pongo_abelii	M------------------------------------------------------------------AASGKLS----------------TWRLPPLPTIREIIKLLRVQ-----------------------AAKQLSQNFLLDLR-LTDKIVRKAGNL-T-NA---Y--------VYEVGPGPGGITRSIL-NA-D-VAE----LLVVEKDTRFVPGLQML-----------SD-------A--A-----PG-----------------------------KLRIVHGDVLTF-------KV-------------EKAF-------SESLKRPW--------------------------------------------------EDD-P--P----DVHIIGNLPFSVSTPLI--------------IKWLENISCRDGPFVYGRTQMTLTFQKEVAERLAANT-GSKQ-RSRLSVMAQYLC-NVRHIFTIPGRAFVPKPEVDVGVVHFTP---------------------L-IQP----------------------------K-I---E--QPFK-LVEKVVQNVFQFRRKYCH-----RGLRM--------LFPEAQ-RLESTG----RLLE--------------------------------------------------------------------------------------LADV-DPTLRPCQPSISHFKSLCD
	Q2LZ79_Eukaryota_Drosophila_pseudoobscura	M---------------------------------------------------------------SQVTARVLNS----------------GMRLPPLPTIRELVKLYKLQ-----------------------AMKQLSQNFLMDER-LTDKIVKSAGRI-DPRD---I--------VLEVGPGPGGITRSIL-RR-Q-PQR----LILVEKDRRFGETLQLL-----------RE-------C--A-----SPLD--------------------------MQVDIYYDDILRF-------NI-------------EQHI-------PDTTQR-----------------------------------------------------------------IHLIGNLPFSISTRLL--------------INWYADLAARRGAFRRNDTCMTLTFQKEVAERICAPV-GSEQ-RCRLSVMSQIWT-EPVMKFIIPGKAFVPKPQVDVGVVKLIP---------------------L-KQP----------------------------K-T---Q--LPFS-LVERVVRHIFSMRQKYCR-----RGYGT--------LLPPDS-REETTQ----TLFQ--------------------------------------------------------------------------------------RADV-RDTLRSFELSVPQCLRLAD
	Q7U7D3_Bacteria_Synechococcus_sp	M-------------------------------------------------------------------------------------------------------AFQGHQ-----------------------ARKRFGQHWLKDQT-VLDRIVAAADLQ-P-SD---R--------VLEVGPGRGALTERLL-SS-P-AAA----VQAVELDRDLVDGLRE------------RF-------A--G-----DP-----------------------------RFSLRQGDVLEL-------PL-------------QLED--------G------------------------------------------------------------V--A----ASKVVANIPYNITGPLL--------------DRLVGRLDR---PVEPPYQRLVLLVQKQVAERIRARP-GHSS-FSALSVRMQLLA-RCTTVCPVPPRCFQPPPKVQSEVIQIDP---------------------L-PAD------------KR--------------L-P---S--DIAR-RVESLLRQAFLARRKMLR-----NTLAS--------LAPE-----PQLQ----ALAA--------------------------------------------------------------------------------------AAGF-QLHQRPQELAPQVWVALAR
	P13079_Bacteria_Streptomyces_thermotolerans	M---------------------AALLKRILRR---------------------------RMAEKRSGRGRMAAA----------------RTTGAQSRKTAQRSGRSEADR----------------------RRRVHGQNFLVDRE-TVQRFVRFADPD-P-GE---V--------VLEVGAGNGAITRELA-RL-C-R-R----VVAYEIDRHFADRLRE------------AT-------A--E-----DP-----------------------------RIEVVAGDFLKT----------------------SQPK---------------------------------------------------------------------V-------PFSVVGNIPFGNTADIV--------------DWCLN---------ARRLRTTTLVTQLEYARKRTGGY-RR---WSRLTVATWPEV-EWRMGERISRRWFRPVPAVDSAVLRLER---------------------R-PVP-------------L--------------I-P---P--GLMH-DFRDLVETGFTGKGGSLD-----ASLRR--------RFPA-----RRVA----AGFR--------------------------------------------------------------------------------------RARL-EQGVVVAYVTPGQWITLFE
	A6L1N4_Bacteria_Bacteroides_vulgatus	M---------------------------------------------------------------------------------------------------------GLVK-----------------------PKKFLGQHFLKDLS-IAKDIADTVDVC-P-DL---P--------ILEVGPGMGVLTQFIM-QK-N-R-P----VKVVELDYESVAYLRE------------NF-------P--------AL-----------------------------EDNIIEDDFLKL-------NL-------------EKLF-------DGK-------------------------------------------------------------------PFVLTGNYPYNISSQIF--------------FKMLDY--------KDLIPCCTGMIQKEVAERIAAGP-GSKT-YGILSILIQAWY-KVEYLFTVHEHVFNPPPKVKSAVIRMTR-----------------------NET-------------T--------------E-L---G--CNEK-LFKLIVKTTFNQRRKTLR-----NSISS--------ILDK-------------ENPL--------------------------------------------------------------------------------------SADP-IFNKRPEQLSVQEFIELTN
	Q9VTM5_Eukaryota_Drosophila_melanogaster	M---------------------------------------------------------------AQPSARVLQS----------------GMRLPPMPTIRELVKLYRLQ-----------------------ARKQLSQNFLMDER-LTDKIVKSAGRI-DPRD---L--------VLEVGPGPGGITRSIL-RR-H-PQR----LLLVEKDPRFGETLQLL-----------KE-------C--A-----SPLN--------------------------IQFDIHYDDILRF-------NI-------------EQHI-------PDTSQR-----------------------------------------------------------------IHLIGNLPFAISTRLL--------------INWLDDLAARRGAFRRIDTCMTLTFQQEVAERICAPV-GGEQ-RCRLSVMSQVWT-EPVMKFTIPGKAFVPKPQVDVGVVKLIP---------------------L-KRP----------------------------K-T---Q--LPFH-LVERVVRHIFSMRQKYCR-----RGYGT--------LLPPED-REEVAE----KLFQ--------------------------------------------------------------------------------------RAEV-QDTLRPFELTVEQCLRLAE
	P16898_Bacteria_Corynebacterium_diphtheriae	M--------------------------------------------------------------------------------------------------------SAYGH-----------------------GRHEHGQNFLTNHK-IINSIIDLVKQT-S-G----P--------IIEIGPGSGALTHPMA-HL-G-R-A----ITAVEVDAKLAAKI---T----------QE-------T--S-----SA-----------------------------AVEVVHDDFLNF-------RL-------------PATP------------------------------------------------------------------------------CVIVGNIPFHLTTAIL--------------RKLLH---------APAWTDAVLLMQWEVARRRA----GVGA-STMMTAQWSPWF-TFHLGSRVPRSAFRPQPNVDGGILVIRR---------------------V-GDP-------------K--------------I-P---I--EQRK-AFQAMVHTVFTARGRGIG-----EILRR--------QGCF-----HHVQ----KHNH--------------------------------------------------------------------------------------------------------------
	P14908_Eukaryota_Saccharomyces_cerevisiae	M-----------------------------------------------------------------------------------------------SVPIPGIKDISKL-------------------------KFFYGFKYLWNPT-VYNKIFDKLDLTKTYKHP-EELK----VLDLYPGVGIQSAIFYNK-YC-P-R-Q----YSLLEKRSSLYKFLNA------------KF-------E--G-----SP----------------------------LQI--LKRDPYDW-------STYSNL--------IDEER-----IFVPEVQSSD--------------------------------------------------HI--N--D----KFLTVANVTGEGSEGLI--------------MQWLSCIGNKNWLYRFGKVKMLLWMPSTTARKLLARP-GMHSRSK-CSVVREAFT-DTKLIAISDANELKGFDSQCIEEWDPILFSAAE----------------IWPTKG--------KPIAL---------VEM--D-PIDFD--FDVD-NWDYVTRHLMILKRTPLN-----TVMDS--------LGHG----GQQYF----NSRI--------------------------------------------------------------------------------------TDKD-LLKKCPIDLTNDEFIYLTK
	Q0VMV2_Bacteria_Alcanivorax_borkumensis	M---------------------------------------------------------------------------------------------------------KEHR-----------------------TRKRFGQHFLHDRN-LVDRMIRTLGLQ-T-GD---T--------LVEIGPGRGALTYPLL-EE-L-P-H----LHVVELDRDLIALLRQ------------EN-------T--------PE-----------------------------RLTIHESDALRF-------DF-------------RTLK-------PAD--------------------------------------------------------------K----PLRVIGNLPYNISTPLI--------------FHLLAQ--------ADAISDMTFMLQKEVVERLTASP-GTRD-WGRLSIMVQYHC-QADYLFFVPPEAFSPPPRVDSAVVRLIP---------------------H-DSP-------------P--------------H-P---A--DDED-HLRKLVAQAFTQRRKAIR-----NGLKS--------WVSA-------------EQFQ--------------------------------------------------------------------------------------AVGI-DAGLRPDQLSVADYVALAN
	Q9Y829_Eukaryota_Saccharomyces_paradoxus	M-----------------------------------------------------------------------------------------------SIPIPGIKDISKL-------------------------KFFYGFKYLWNPT-VYNRIFDKLDLTKTYKHP-QELK----VLDLYPGVGVQSAIFYNK-YC-P-K-Q----YSLIEKRSSLYKFLNA------------KF-------E--E-----SP----------------------------LQI--LKKDPYDW-------STYSSL--------IDEER-----IFVPEVQPSD--------------------------------------------------HI--N--D----KFLTVANVTGEGSEGLI--------------MQWLSCIGNKNWLYRFGKVKMLLWMPSTTAKKLLARP-STHARSK-CSVVREAFT-DTKLIAISDANELKGFDSHCIEEWDPVIFSAAD----------------IWPTKG--------KPIAL---------VEM--D-PIDFD--FDVD-NWDYVTRHLMILKRTPLN-----TVMDS--------LGHG----GQQYF----NSRI--------------------------------------------------------------------------------------TDKD-LIKKCPIDLTNDEFIYLTK
	C3M9C2_Bacteria_Sinorhizobium_fredii	M------------------------------------------------------------------------------------------AALDGLPPLRDVIQRHGLD-----------------------AKKALGQNFLLDLN-LTQKIARTAGPL-E-DV---T--------VIEVGPGPGGLTRAIL-AL-G-ARK----VVAIERDPRCLPALAE------------IS-------A--H----YPG-----------------------------RLDVVEGDALKV-------DF-------------ERLA--------E------------------------------------------------------------G-------PVRIIANLPYNVGTQLL--------------VNWLLPER-----WPPFWQSMTLMIQREVGLRIVAGA-DDDH-YGRLGVLCGWRT-KARLAFDVPPQAFTPPPKVTSTVVHLEP---------------------I-DNP------------------------------I---P--CAVS-ALEKVTQAAFGQRRKMLR-----QSLKS--------IGGE-------------ALLG--------------------------------------------------------------------------------------KAGI-DPQRRAETLTVEEFCRLAN
	P87292_Eukaryota_Lachancea_kluyveri	M-----------------------------------------------------------------------------------------------SVHIPTLNSATKI-------------------------KHYYGFKYLLNSS-VHTQIYNKLQLQSTYKM--DELK----VLDLYPGPSQHSAIFRNI-FN-P-K-Q----YVLMDSRPDFVKFIQD------------NF-------A--G-----TS----------------------------MEL--YQRDPYEW-------SSYTDM--------IEKEK-----RFVPNRQSRD--------------------------------------------------KI--H--N----QFLVMANLTGMIGEGLF--------------MQWLSCIGNKNWLQRFGRVKMLVWVPEATAHKVLARP-GSLIRAK-CSVVTEAFT-DTKLVATSDSSTLQKFSSSLLEGHDPIIFSTRD----------------TWLNSG--------KPISL---------LEV--N-PIDHD--IDLD-NWDYVTKHLLILKSTPLH-----TAIDS--------LGHG----GKQYF----SEKV--------------------------------------------------------------------------------------EDKL-LMDKCPKDLTNKEFVYLTS
	Q3TL26_Eukaryota_Mus_musculus	M----------------------------------------------------------RGPAMRLPPRIALSAL---------------A-RGPSCILGSGAATRKDWQTRNRRGFSDFNIEPLPDSDLEESSPWTSRNRSEPTRH-IACKKAARNLVRDLLEHQ-NPSR----QIILECNPGPGILTGALL-KA-G-A-R----VVAFESEKTFIPHLEP------------LQ-------R--N-----MD----------------------------GELQVVHCDFFKM-------DPRYQEVVRPD-VSSQAIF-----QNLGIKAVPW--------------------------------------------------SA--G--V----PIKVFGILPYKHERRIL--------------WKILFDLYSCESIYRYGRVELNMFVSEKEFRKLIATP-KRPDLYQVMAVLWQVAC-DVKFLHMEPWSSFSVHTENGHLEKSKHGESVNL----------------LKQNLY-------LVRMTP---------RRTLFT-ENLSP--LNYD-IFFHLVKHCFGKRNAPII-----RHLRS--------LSTV----DPINI----LRQI----------------------------------------------------------------------------------------RK-NPGDTAARMYPHDFKKLFE
	Q5U2T7_Eukaryota_Rattus_norvegicus	M----------------------------------------------------------RGLAMRLPPRLALSVL---------------AGRGPSCILGSGAATRKDWQERNRRSFSDLYTQPLPDCDFEESSSWTHKSRSEPTRH-IACKKSARNLVRDLLEHQ-NPSH----QLILECNPGPGILTGALL-KA-G-A-R----VVAFESEKMFIPHLES------------LR-------K--N-----AD----------------------------GELQVVHCDFFKI-------DPRYQELVRPD-VNSHTIF-----QNLGIKAVPW--------------------------------------------------SA--G--V----PIKVFGILPNKHERRLL--------------WKILFDLYSCESIYRYGRVELNMFISEKEFRKLIATP-KRPDLYQVLGVLWQVAC-EIKFLHMEPWSSFSVHAENGHLEKSKHSESLNL----------------LKQNLY-------LVRMTP---------RRTLFT-ENLSP--LNYD-MFFHLVKHCFGKRNAPII-----HHLRS--------LSTV----DPINI----LRQI----------------------------------------------------------------------------------------RK-RPGDTAAKMYPHDFKRLFE
	Q32LD4_Eukaryota_Bos_taurus	M----------------------------------------------------------WVPGAGIPSRLTLSAF---------------TRAARFCVLNSGVARWKDVPAENCRGLYDFHTQLKPDVEFGKLSSRLYKSRSETKRY-VTSPRVAETVVRVLRGKR--KAG----QLILECNPGPGVLTRALL-ES-G-A-R----VIALESDKNFIPELKS------------LG-------N--S-----VN----------------------------GRLEVIYCDFFKL-------DPRNHGMVTPPVMTSDMLF-----QYLGVKAHPW--------------------------------------------------KK--G--F----PLKVVGILPAKTERNTL--------------WKILHDLYSCSSVYKYGRAELNLFISEKECRKLTANP-QTPALYQSLSVLGQTAC-GIKVLCTEPSSLFDTYAIKGELEKQRHRES-------------------LEQNLC-------FVQLTP---------HRNLFT-GTLTP--FNYD-VFFHMLRQCFMKRNAKLI-----DHLPS--------LSPI----DAVHI----LKQI----------------------------------------------------------------------------------------KK-KKDVRVVDMYPKDFLRLFE
	B1V9I5_Bacteria_Phytoplasma_australiense	M----------------------------------------------------------------------------------------------------------QHQ-----------------------PKKKYGQNFLKDVN-LLKKIVSK-ANL-K-GK---N--------VIEIGPGKGSLTNLIT-KE-A-N-L----LLAYEIDPTLKPFLVF------------DT-----------------T-----------------------------KIKIIYDDFLKR-------DLVKDF------D-NYFSI---------------------------------------------------------------------N--C----QLSLISNLPYYITTTIL--------------FKIIQT--------PQIVD-ATLMMQKEVGMRLMAQP-NSKN-YNALSVITQYFF-NIEKIQEVKSHMFFPQPKVDSVVLKLSK---------------------H-KSD-------------F--------------N-T---FSTSSQK-NFITFVKAAFKQKRKTLL-----NNLSS-------VFLLP----KTEII----LFFE--------------------------------------------------------------------------------------QNKL-LTKIRAEEITLKEFQKISI
	A7GVW6_Bacteria_Campylobacter_curvus	M-----------------------------------------------------------------------------------------------------------IR-----------------------AKKHFGQNFLQDEA-VLNKIIQAIPK--D-TQ---N--------IVEIGPGLGDLTFKIL-QI-C-S------VTAYEIDSELFALLGK------------KF-------A--K--EVQNG-----------------------------RLKLFCKDALEK-------W-D-----------EGGVS---------------------------------------------------------------------E--Q----GYFLVANLPYYVATKMI--------------LSAIDD--------EKCRG-LVVMIQREVALKFSAKS-GESE-FSSLAILANLQG-SCELLFDVSAQCFNPPPKVVSSVIKIQK---------------------S-KIL-------------L--------GESGIFK-D---K--FEYE-KFKIFLKIAFASPRKTLM-----KNLS---------AKFD----KFELN----TLFA--------------------------------------------------------------------------------------ELNL-SPAIRPHELNVELYLKIFE
	Q7VGZ3_Bacteria_Helicobacter_hepaticus	M---------------------------------------------------------------------------------------------------------EEYR-----------------------SKKRFGQNFLQDSH-FLHKIIQSIPD--I-PI---Q--------CIEIGVGLGDLTQELL-KI-E-S------LIAYEVDLDLCSLLNK------------KF-------S--N--QIQSG-----------------------------RLNIIYKDILNL-------PSQ-----------QAWLH---------------------------------------------------------------------T--H----EYKVVSNLPYYIATHII--------------LRLLRD--------RFCRA-FLVMTQKEVAQKFCATT-GQKE-FCALSVLVESFG-KAKMLFEVPKEAFSPMPKVTSSVFVIHK---------------------Y-SQQ-------------NQ-------------I-E---D--SFLC-DLESFLKIAFYAPRKTLF-----KNLS---------QVFD----KKLLE----EVFE--------------------------------------------------------------------------------------NENI-KSNARAHEVKTKSFHHILQ
	Q9FK02_Eukaryota_Arabidopsis_thaliana	M----------ILRLKDQTLIKINSTRSYLSSLVFRRDS----------------------HSQARTKPDHDRR----------------RRGYERDVRIEEKKEHDGLF-----------------------LCKSKGQHLLTNTR-ILDSIVRSSDIR-P-TD---T--------VLEIGPGTGNLTMKLL-EA-A-Q-N----VVAVELDKRMVEILRK------------RV----SDHG--F-----AD-----------------------------KLTIIQKDVLKT-------DF-------------PH-------------------------------------------------------------------------------FDLVVANIPYNISSPLV--------------AKLVYG--------SNTFRSATLLLQKEFSRRLLANP-GDSD-FNRLAVNVKLVA-DVKFVMDVSKREFVPPPKVDSSVIRITP---------------------K--EI----------------------------I-P---D--VNVQ-EWLAFTRTCFGKKNKTLG-----SMFRQ-----KKKVMEL----QSLSA----GRHGSNVEVMNQTGG-------------------DSDSDVEEDGKDD------------------------LLCLDTDASMFKERVIEILRTNG-FEEKRPSKLSHRELLHLLS
	Q65UX3_Bacteria_Mannheimia_succiniciproducens	M----------------------------------------------------------------------------------------------------NSKRHLGHT-----------------------ARKRFGQNFLHDDN-VIQGIVAAIYPQ-K-GQ---F--------LVEIGPGLGALTEPVA-DQ-T-D-R----LTVVELDRDLAQRLRH------------HP-------F--L-----HQ-----------------------------KLNVIETDAMQF-------DF-------------GKLY-------EDEHLAE----------------------------------------------------Q--G--Q----KLRVFGNLPYNISTPLI--------------FHLLKF--------YDKIQDMHFMLQKEVVKRLCAAP-NSKA-YGRLTIMTQYFC-QVMPVLEVPPTAFKPAPKVDSAVVRLIP---------------------H-KEL-------------P--------------H-P---V--KDLY-WLNRVTSQAFNQRRKTLR-----NALST--------LFTP-------------EQLT--------------------------------------------------------------------------------------ALNI-DLTARAENLSIADYARLAN
	Q9CLL5_Bacteria_Pasteurella_multocida	M----------------------------------------------------------------------------------------------------NSKKHLGHT-----------------------ARKRFGQNFLHDNN-VIHGIVSAIYPQ-K-DQ---F--------LVEIGPGLGALTEPVG-EL-V-D-H----LTVVELDRDLAERLRH------------HP-------F--L-----HH-----------------------------KITVIETDAMQF-------DF-------------GQLY-------RDANLAE----------------------------------------------------K--K--Q----KMRVFGNLPYNISTPLM--------------FHLFKY--------HDCIQDMHFMLQKEVVKRLCAGP-NSKA-YGRLTIMAQYFC-QVMPVLEVPPTAFKPAPKVDSAVVRLVP---------------------H-KVL-------------P--------------H-P---V--KDLY-WLNRVCSQAFNQRRKTLR-----NALST--------LFSA-------------DQLT--------------------------------------------------------------------------------------ELGI-DLTARAENLSIADYARLAN
	P87250_Eukaryota_Kluyveromyces_lactis	M--------------------------------------------------------------------------------------------TKSSFLKSVLPLANKI-------------------------HTSYGSQFEKNPK-VINQILDKLNLESYYKS--ESLQ----ILDIYAGPLIQSVILNER-LK-P-K-K----HVLLEDRLKFVELYQA------------TL-------K--D-----HP----------------------------SMVN-YNKNPYKW-------ETFLEM--------TNEDR-----VLTPSMQKRD--------------------------------------------------HI--H--N----EFLIAANLTNKKGEQLY--------------VQYLQCIANQNWMQRFGLVKMLVWIPQQTARKLFAPF-SNKDRNR-LTLLSELAT-NTKLVATSE-NSVKKFLPDCIEKFDPVIIPSDN----------------KSPDD-----------LSL---------VEI--N-PRDHS--IDLD-HWDFVTQKLMILKSKPVE-----EMIEI--------LGHG----ARDWF----ISRL---------------------------------------------------------------------------------------DPV-LLKKKPYELTYLEIDEIAK
	Q9H5Q4_Eukaryota_Homo_sapiens	M----------------------------------------------------------WIPVVGLPRRLRLSAL---------------AGAGRFCILGSEAATRKHLPARNHCGLSDSSPQLWPEPDFRNPPRKASKASLDFKRY-VTDRRLAETLAQIYLGKP-SRPP----HLLLECNPGPGILTQALL-EA-G-A-K----VVALESDKTFIPHLES------------LG-------K--N-----LD----------------------------GKLRVIHCDFFKL-------DPRSGGVIKPPAMSSRGLF-----KNLGIEAVPW--------------------------------------------------TA--D--I----PLKVVGMFPSRGEKRAL--------------WKLAYDLYSCTSIYKFGRIEVNMFIGEKEFQKLMADP-GNPDLYHVLSVIWQLAC-EIKVLHMEPWSSFDIYTRKGPLENPKRRELLDQ----------------LQQKLY-------LIQMIP---------RQNLFT-KNLTP--MNYN-IFFHLLKHCFGRRSATVI-----DHLRS--------LTPL----DARDI----LMQI----------------------------------------------------------------------------------------GK-QEDEKVVNMHPQDFKTLFE
	Q9US51_Eukaryota_Schizosaccharomyces_pombe	M---------------------------------------------------------------KLPKIL----------------------YDAAAFGGPRSTGFVKILNLN--------------------GRSSYKSSYLVNQN-LMDEALVKSNLLKEYNS--EKMT----ILEMAPGPGVTTTSLFNY-FQ-P-K-S----HVVLESREVFSKPLQK------------LC-------T--L-----SD----------------------------GRIKWVHQDGYYW-------QTYEDVYV----SKVLDPR-----IQTEEEQKLS--------------------------------------------------PH--R--E----LLFFAHLPHGYAGLLFV--------------SQILDFLSARDWLGIFGRVRVLLWLPCSPTVTLLGSR-GFSKRSK-TSVFREAFT-DSRVLAASESTLQKLCMGYSKEAKENYQISPNP----------------LLVSPTPITSEPHKEDLTL---------VEMCSK-PQDKQ--LSIP-VFESIVRILLTCKATSLS-----KSIYY--------LGPG----AETLL----PSFT--------------------------------------------------------------------------------------QCGI-NIDMPVGLLSAADFLTISK
	P44749_Bacteria_Haemophilus_influenzae	M----------------------------------------------------------------------------------------------------NSKKHLGHT-----------------------ARKRFGQNFLHDTS-VIQGIVAAIYPQ-P-NQ---F--------LVEIGPGLGALTEPVG-EL-V-D-H----LTVVELDRDLAERLRH------------HP-------F--L-----HQ-----------------------------KLTVIETDAMQF-------DF-------------GALY-------TKENLAE----------------------------------------------------K--G--Q----KLRVFGNLPYNISTPLM--------------FHLFKY--------HDVIQDMHFMLQKEVVKRLCAAP-NSKA-YGRLTIMAQYFC-QVMPVLEVPPSAFKPAPKVDSAVVRLIP---------------------H-KEL-------------P--------------H-P---V--KDLY-WLNRVCSQAFNQRRKTLR-----NALST--------LFSP-------------ENLT--------------------------------------------------------------------------------------ALGI-DLNARAENLAIADYARLAN
	B1Y7L9_Bacteria_Leptothrix_cholodnii	M----------------------------------------------------------------------------------------------------------KHI-----------------------PRKRFGQHFLADQS-VLDRIVQLIDPQ-P-GE---A--------LVEIGPGLGAMTDPVV-ER-C-K-R----LTVVELDRDLAARLRK------------R------------------P-----------------------------ELTVIESDVLKV-------DF-------------TALA-------QA---------------------------------------------------------A--G--R----PVRVIGNLPYNISSPIL--------------FHLLEQ--------VASVQDQHFMLQKEVVDRMASAP-GSKD-YGRLSVMLQWRY-QIESLLDVPPESFDPPPRVDSAIVRMLP---------------------L-AQ-----------------------------P-P---A--VDPK-LLGELVTVAFSQRRKMLR-----NTLGR--------WLEA-------------REHG--------------------------------------------------------------------------------------G-AF-DLTRRAEEVPVAEFVALTM
	Q2JMR8_Bacteria_Synechococcus_sp	M-----------------------------------------------------------------------------------------------------------PY-----------------------PRKRFGQHWLKDPA-VHEAILRAAQLN-D-LE---RGADP--TWVLEIGPGTGQLTRRLL-AQ-G-VQV----V-AVEIDRDLCRLLRK------------RF-------A--D-----QP-----------------------------RFHLVEGDFLRL-------PL-------------P------------------------------------------------------------------------P--Q----PRLLVANIPYNLTGSIL--------------EKVLGSPAQ---PVRQ-FERIVLLVQKELAERLQAGP-GSKA-YGALSLRTQYLA-DCELICRVPPTAFKPAPKVESAVIRLTP---------------------R-PAP------------TP--------------V-R---D----PC-WFNHLLRQGFSTRRKKLV-----NALGS--------LVER-----EVVA----AALA--------------------------------------------------------------------------------------QLRL-NPDARAEELDLPHWLALSD
	A3MZB7_Bacteria_Actinobacillus_pleuropneumoniae	M-------------------------------------------------------------------------------------------------SNQNSKKHLGHT-----------------------ARKRFGQNFLHDMN-VIHNIVSAINPK-N-GQ---F--------LLEIGPGLGALTEPVA-EQ-V-D-K----LTVVELDRDLAERLRH------------HP-------F--L-----NH-----------------------------KLTIIEQDALRF-------NF-------------REYF-------ESLELRE-------------------------------------------------------G--E----GVRVFGNLPYNISTPLM--------------FHLFKF--------HDLIQDMHFMLQKEVVKRLCAAP-NSKA-YGRLTIMAQYYC-QVMPVLEVPPTAFKPAPKVDSAVVRLMP---------------------H-KVL-------------P--------------H-P---V--KDVY-WLNRVTTQAFNQRRKTLR-----NALST--------LFSP-------------EQLE--------------------------------------------------------------------------------------ALNI-DLNARAENLSIADYARLAN
	Q7VM33_Bacteria_Haemophilus_ducreyi	M-------------------------------------------------------------------------------------------------RTSNSKKHLGHT-----------------------ARKRFGQNFLSDMN-VIHNIVAAINPR-N-ED---F--------LLEIGPGLGALTEPVA-EQ-V-E-K----LTVIELDRDLAERLRH------------HP-------F--L-----HH-----------------------------KLTVIEQDALRF-------NF-------------RDYF-------DSLNLNH-------------------------------------------------------H--Q----AIRIFGNLPYNISTPLM--------------FHLFKF--------HDLIQDMHFMLQKEVVKRLCAAP-NSKA-YGRLTIMAQYYC-QVIPVLEVPPTAFKPAPKVDSAVVRLMP---------------------Y-KTL-------------P--------------Y-P---V--KDVY-WLNRVTTHAFNQRRKTLR-----NALST--------LFTA-------------QQLE--------------------------------------------------------------------------------------MLGI-NLTDRAENLTISDYARLAN
	A5U9U3_Bacteria_Haemophilus_influenzae	M----------------------------------------------------------------------------------------------------NSKKHLGHT-----------------------ARKRFGQNFLHDTS-VIQGIVAAIYPQ-P-NQ---F--------LVEIGPGLGALTEPVG-EL-V-D-H----LTVVELDRDLAERLRH------------HP-------F--L-----HQ-----------------------------KLTVIETDAMQF-------DF-------------GALY-------TKENLAE----------------------------------------------------K--G--Q----KLRVFGNLPYNISTPLM--------------FHLFKY--------HDVIQDMHFMLQKEVVKRLCAAP-NSKA-YGRLTIMAQYFC-QVMPVLEVPPSAFKPAPKVDSAVVRLIP---------------------H-KEL-------------P--------------H-P---V--KDLY-WLNRVCSQAFNQRRKTLR-----NALST--------LFSP-------------ENLT--------------------------------------------------------------------------------------ALGI-DLNARAENLAIADYARLAN
	B0BTQ4_Bacteria_Actinobacillus_pleuropneumoniae	M-------------------------------------------------------------------------------------------------SNQNSKKHLGHT-----------------------ARKRFGQNFLHDMN-VIHNIVSAINPK-N-GQ---F--------LFEIGPGLGALTEPVA-EQ-V-D-K----LTVVELDRDLAERLRH------------HP-------F--L-----NH-----------------------------KLTIIEQDALRF-------NF-------------REYF-------ESLELKE-------------------------------------------------------G--E----GVRVFGNLPYNISTPLM--------------FHLFKF--------HDLIQDMHFMLQKEVVKRLCAAP-NSKA-YGRLTIMAQYYC-QVVPVLEVPPTAFKPAPKVDSAVVRLMP---------------------H-KVL-------------P--------------H-P---V--KDVY-WLNRVTTQAFNQRRKTLR-----NALST--------LFSP-------------EQLE--------------------------------------------------------------------------------------ALNI-DLNARAENLSIADYARLAN
	Q4QMZ9_Bacteria_Haemophilus_influenzae	M----------------------------------------------------------------------------------------------------NSKKHLGHT-----------------------ARKRFGQNFLHDTS-VIQGIVAAIYPQ-P-NQ---F--------LVEIGPGLGALTEPVG-EL-V-D-H----LTVVELDRDLAERLRH------------HP-------F--L-----HQ-----------------------------KLTVIETDAMQF-------DF-------------DELY-------TTENLAE----------------------------------------------------K--G--Q----KLRVFGNLPYNISTPLM--------------FHLFKY--------HDVIQDMHFMLQKEVVKRLCAGP-NSKA-YGRLTIMAQYFC-QVMPVLEVPPSAFKPAPKVDSAVVRLIP---------------------H-KEL-------------P--------------H-P---V--KDLY-WLNRVCSQAFNQRRKTLR-----NALST--------LFSP-------------ENLT--------------------------------------------------------------------------------------ALGI-DLNARAENLAIADYARLAN
	B3H0R3_Bacteria_Actinobacillus_pleuropneumoniae	M-------------------------------------------------------------------------------------------------SNQNSKKHLGHT-----------------------ARKRFGQNFLHDMN-VIHNIVSAINPK-N-GQ---F--------LLEIGPGLGALTEPVA-EQ-V-D-K----LTVVELDRDLAERLRH------------HP-------F--L-----NH-----------------------------KLTIIEQDALRF-------NF-------------REYF-------ESLELRE-------------------------------------------------------G--E----GVRVFGNLPYNISTPLM--------------FHLFKF--------HDLIQDMHFMLQKEVVKRLCAAP-NSKA-YGRLTIMAQYYC-QVMPVLEVPPTAFKPAPKVDSAVVRLMP---------------------H-KVL-------------P--------------H-P---V--KDVY-WLNRVTTQAFNQRRKTLR-----NALST--------LFSP-------------EQLE--------------------------------------------------------------------------------------ALSI-DLNARAENLSIADYARLAN
	A5UH57_Bacteria_Haemophilus_influenzae	M----------------------------------------------------------------------------------------------------NSKKHLGHT-----------------------ARKRFGQNFLHDTS-VIQGIVAAIYPQ-P-NQ---F--------LVEIGPGLGALTEPVG-EL-V-D-H----LTVVELDRDLAERLRH------------HP-------F--L-----HQ-----------------------------KLTVIETDAMQF-------DF-------------GALY-------TKENLAE----------------------------------------------------K--G--Q----KLRVFGNLPYNISTPLM--------------FHLFKY--------HDVIQDMHFMLQKEVVKRLCAAP-NSKA-YGRLTIMAQYFC-QVMPVLEVPPSAFKPAPKVDSAVVRLIP---------------------H-KEL-------------P--------------H-P---V--KDLY-WLNRVCSQAFNQRRKTLR-----NALST--------LFSP-------------ENLT--------------------------------------------------------------------------------------ALGI-DLNARAENLAIADYARLAN
	Q5LHC9_Bacteria_Bacteroides_fragilis	M---------------------------------------------------------------------------------------------------------KLVK-----------------------PKKFLGQHFLKDLK-VAQDIADTVDTF-P-DL---P--------ILEVGPGMGVLTQFLV-KK-E-R-L----VKVVEVDYESVAYLRE------------AY-------P--------SL-----------------------------EDNIIEDDFLKM-------NL-------------QRLF-------DGH-------------------------------------------------------------------PFVLTGNYPYNISSQIF--------------FKMLDN--------KDLIPCCTGMIQKEVAERIAAGP-GSKT-YGILSVLIQAWY-RVEYLFTVNEQVFNPPPKVKSAVIRMTR-----------------------NET-------------Q--------------E-L---G--CDPK-LFKQIVKTTFNQRRKTLR-----NSIKP--------ILGK-------------DCPL--------------------------------------------------------------------------------------TEDA-LFNKRPEQLSVQEFIHLTN
	Q64Y97_Bacteria_Bacteroides_fragilis	M---------------------------------------------------------------------------------------------------------KLVK-----------------------PKKFLGQHFLKDLK-VAQDIADTVDTF-P-DL---P--------ILEVGPGMGVLTQFLV-KK-E-R-L----VKVVEVDYESVAYLRE------------AY-------P--------SL-----------------------------EDNIIEDDFLKM-------NL-------------QRLF-------DGH-------------------------------------------------------------------PFVLTGNYPYNISSQIF--------------FKMLDN--------KDLIPCCTGMIQKEVAERIAAGP-GSKT-YGILSVLIQAWY-RVEYLFTVNEQVFNPPPKVKSAVIRMTR-----------------------NET-------------Q--------------E-L---G--CDPK-LFKQIVKTTFNQRRKTLR-----NSIKP--------ILGK-------------DCPL--------------------------------------------------------------------------------------TEDA-LFNKRPEQLSVQEFIHLTN
	Q2JVW2_Bacteria_Synechococcus_sp	M-----------------------------------------------------------------------------------------------------------PY-----------------------PRKRFGQHWLKDPA-VHEAIVRAAQLP-P-PQ---R--DP--AWVLEIGPGTGQLTQRLL-AQ-G-VHV----V-AVEIDRDLCRLLQK------------RF-------A--D-----QP-----------------------------RFHLVEGDFLRL-------PL-------------P------------------------------------------------------------------------P--Q----PRLLVANIPYNLTGPIL--------------EKVLGSPAQ---PVRQ-FERIVLMVQKELAERLQAGP-GSKA-YGALSVRVRYLA-ECELICRVPPSAFRPPPQVESAVVRLTP---------------------R-PAP------------TP--------------A-R---D----PR-WFSQLVCQGFSARRKQLV-----NALGG--------LVDR-----QTVA----AALA--------------------------------------------------------------------------------------QLRL-SPTARAEELDLPDWLALSD
	Q04720_Bacteria_Bacillus_anthracis	M---------------------------------------------------------------------------------------------KKKNHKYRGKKLNRGE-----------------------SPNFSGQHLMHNKK-LIEEIVDRANIS-I-DD---T--------VLELGAGKGALTTVLS-QK-A-G-K----VLAVENDSKFVDILTR------------KT-------A--Q-----HS-----------------------------NTKIIHQDIMKI-------HL--------------------------P-----------------------------------------------------------K--E----KFVVVSNIPYAITTPIM--------------KMLLNN-------PASGFQKGIIVMEKGAAKRFTSKF-IKNS-Y---VLAWRMWF-DIGIVREISKEHFSPPPKVDSAMVRITR---------------------K-KDA-------------P--------------L-S---H--KHYI-AFRGLAEYALKEPNIPLC-----VRLRG------IFTPRQ----MKHLR----KSLK--------------------------------------------------------------I-----------------------NNEK-TVGTLTENQWAVIFNTMTQ
	Q7NJ41_Bacteria_Gloeobacter_violaceus	M------------------------------------------------------------------------------------------------------------Y-----------------------TLKRFGQHWLNDGA-VLDRIVAAAGLA-C-GD---R--------VLEIGPGLGSLTARLL-RQ-V--PV----V-AVEIDRRAVAQLQR------------QF-------G--G-----DK-----------------------------RFVLVEGDILRE-------AL-------------P------------------------------------------------------------------------E--P----ANVVVANIPYNISGPIL--------------AKLTGSLAQ---PIRR-FRTIVLLVQKELGQRIAAPP-GSRT-YGALSVRLQYLA-ECELLFEVPSHCFTPPPKVDSAVIRLTP---------------------R-PFA------------LQ--------------A-D---D----PA-HLDALVTRAFATRRKMLK-----NCLKG--------WVET-----EKLL----AAFA--------------------------------------------------------------------------------------SLDI-SPDARAEDLSVERFVQLSN
	A1U6F8_Bacteria_Marinobacter_hydrocarbonoclasticus	M------------------------------------------------------------------------------------------------------SNKHGHQ-----------------------ARKRFGQNFLHDPG-VIERIVRAINPK-P-ED---S--------IVEIGPGLGAITEEIL-AI-N-P-R----LQVVELDRDLIPVLRT------------KF-------F--N-----YP-----------------------------EFRIHEADALSF-------DF-------------SQLV-------S-D--------------------------------------------------------R--P--------LRIVGNLPYNISTPLI--------------FHLLSQ--------SGVVQDMHFMLQKEVVQRLAAVP-GDNN-YGRLGIMAQYFC-KVQPLFEVGPGAFRPAPKVDSAIVRLVP---------------------H-KEL-------------P--------------Y-P---A--KDLK-TLQAVVRTAFNARRKTLR-----KALAA--------MVTV-------------EQLQ--------------------------------------------------------------------------------------SLGI-NDGLRPENLGLADYVRIAD
	A1TEH3_Bacteria_Mycobacterium_vanbaalenii	M-----------------------------------------------------------------------------------------TIRLLGRTEIRHLAKSIDFR-----------------------PRKSFGQNFVHDAN-TVRRIVSASSIN-R-SD---H--------VLEVGPGLGSLTLALL-DR-G-A-K----VTAVEIDPVLANQLPT------------TI-------A--AHSHSEVN-----------------------------RLTVLNRDILTF-------KQ-------------SDMT--------E------------------------------------------------------------M-------PTALVANLPYNVAVPAL--------------LHLLAE--------FPSIRTVMVMVQAEVAERLAAEP-GGKD-YGVPSAKVRFFG-NVRRYGMVSPTVFWPIPRVYSGLVRIDRY--------------------E-TSP------------WP--------------T-D---P--EFRQ-QVFELIDVAFAQRRKTSR-----NAFAE--------WAGS----GNESA----SRLL--------------------------------------------------------------------------------------AASI-DPSRRGETLSINDFVRLLQ
	A4T6P3_Bacteria_Mycobacterium_gilvum	M-----------------------------------------------------------------------------------------TIRLLGRTEIRHLAKSIDFR-----------------------PRKSFGQNFVHDAN-TVRRIVSASSVN-R-SD---H--------VLEVGPGLGSLTLALL-DR-G-A-R----VTAVEIDPVLATQLPT------------TI-------A--AHSHSEVN-----------------------------RLTVLNRDILTF-------KQ-------------SDMT--------E------------------------------------------------------------M-------PTALVANLPYNVAVPAL--------------LHLLAE--------FPSIRTVMVMVQAEVAERLAAEP-GGKD-YGVPSAKVRFFG-NVRRYGMVSPTVFWPIPRVYSGLVRIDRY--------------------E-TSP------------WP--------------T-D---T--EFQE-QVFELIDIAFAQRRKTSR-----NAFAE--------WAGS----GNESA----SRLL--------------------------------------------------------------------------------------AASI-DPSRRGETLSINDFVRLLQ
	Q03986_Bacteria_Bacillus_licheniformis	M---------------------------------------------------------------------------------------------KKKNHKYRGKKLNRGE-----------------------SPNFSGQHLMHNKK-LIEEIVDRANIS-I-DD---T--------VLELGAGKGALTTVLS-QK-A-G-K----VLAVENDSKFVDILTR------------KT-------A--Q-----HS-----------------------------NTKIIHQDIMKI-------HL--------------------------P-----------------------------------------------------------K--E----KFVVVSNIPYAITTPIM--------------KMLLNN-------PASGFQKGIIVMEKGAAKRFTSKF-IKNS-Y---VLAWRMWF-DIGIVREISKEHFSPPPKVDSAMVRITR---------------------K-KDA-------------P--------------L-S---H--KHYI-AFRGLAEYALKEPNIPLC-----VALRG------IFTPRQ----MKHLR----KSLK--------------------------------------------------------------I-----------------------NNEK-TVGTLTENQWAVIFNTMTQ
	P45438_Bacteria_Bacillus_licheniformis	M---------------------------------------------------------------------------------------------KKKNHKYRGKKLNRGE-----------------------YPNFSGQHLMHNKK-LIEEIVDRANIS-I-DD---T--------VLELGAGKGALTTMLS-QK-A-G-K----VLAVENDSKFVAILTR------------KT-------A--Q-----HP-----------------------------NTKIIHQDIMKI-------HL--------------------------P-----------------------------------------------------------K--E----KFVVVSNIPYAITTPIM--------------KMLLNN-------PASGFQKGIIVMEKGAAKRFTSKF-IKNS-Y---VLAWRMWF-DIGIVREISKEHFSPPPKVDSAMVRITR---------------------K-KDA-------------P--------------L-S---H--KHYI-AFLGLAEYALKEPQAPFC-----VALRG------IFTPRQ----MKHLR----KSLK--------------------------------------------------------------I-----------------------NNEK-TVGTLTENQWAVIFNTMTQ
	Q741W2_Bacteria_Mycobacterium_paratuberculosis	M--------------------------------------------------------------ASVQRKSWCAL----------------TIRLLGRTEIRRLAKELEFR-----------------------PRKSLGQNFVHDAN-TVRRVVSTSGVS-R-SD---H--------VLEVGPGLGPLTLALL-DR-G-A-H----VTAVEIDPVLAERLPH------------TV-------A--EHSHSEIQ-----------------------------RLTVLNRDVLTL-------RR-------------DELA--------E------------------------------------------------------------P-------PTAVVANLPYNVAVPAL--------------LHLLAE--------FPSIRTVTVMVQAEVAERLAAEP-GGKE-YGVPSVKVRFFG-RVRRCGMVSPTVFWPIPRVYSGLVRIDRY--------------------P-TSP------------WP--------------T-D---P--AFRR-QVFELVDIAFGQRRKTCR-----NAFVD--------WAGS----GNESA----DRLL--------------------------------------------------------------------------------------AASI-DPARRGETLSIDDFVRLLQ
	Q8Y219_Bacteria_Ralstonia_solanacearum	M-------------------------------------------------------------------------------------------------ARSTSGVHQGHQ-----------------------ARKRFGQNFLVDDG-VIHAIVAAIDPQ-P-DD---V--------LVEIGPGLGALTVPLM-ER-V-P-T----LQVVELDRDLVARLQR------------RF----------------GD-----------------------------KLIVHAGDALAF-------DF-------------GTLH-------VPG--------------------------------------------------------R----------SLRIVGNLPYNISSPLL--------------FHLSAF--------ADRVRDQHFMLQKEVVDRMVAAP-GSKA-FSRLSVMLQVRY-YMELVLEVPPGSFNPPPKVDSAVVRMIP---------------------W-PAD-----------KSP--------------Y-A---P--VDMR-ALGTVVTLAFSQRRKVLR-----NTLGS--------LREV-------------IDFD--------------------------------------------------------------------------------------ALGF-DLGRRAEEVPVADFVAVAN
	C5A594_Archaea_Thermococcus_gammatolerans	M-----------------------------------------------------------------------------------------------RDRLFSIIYKYNLR-----------------------PNRTLGQNFLIVPD-IIERNVKRAELS-E-KD---T--------VLEIGPGLGVLTDELS-KK-A-G-K----VYAIEADSRMIEILQR------------EY----------S-----WP-----------------------------NVELIKGDAVKV-------EW-------------PE-------------------------------------------------------------------------------FNKMVSNLPYQISSPVT--------------FKLLKH--------E--FERAVLIYQLEFAERMIAKP-GDRN-YSRLSLMVQAKA-NVELVERIGRGAFWPRPKVDSAVVVLEP---------------------K--------------------------------P-E---K--ERIE-LNENLVKALFQHRRSTVA-----SALKK-----SAHMLGT----DK-------KSIK-----------------------------------------------------------------------------------DYLSSLP-HAEKRVFQLSPEEVLDIEV
	A1WS95_Bacteria_Verminephrobacter_eiseniae	M---------------------------------------------------------------------------------------------TRPAEPARAAG--RHR-----------------------PRKRLGQHFLTDQR-IIDAIVQAIAPQ-P-GQ---P--------MVEIGPGLAALTQPLV-ER-L-G-R----LTVIELDRDLALRLRR------------H------------------A-----------------------------HLQVIQADVLRV-------DF-------------TALA-------QTLRATPPT--------------------------------------------------P--P--T----RLRVVGNLPYNISTPIL--------------FHLLAH--------GSAIEDQHFMLQKQVVERMVAKP-GGSD-YGRLSVMLQWRY-AMEKLLHVPPASFAPPPRVDSAVVRMLP---------------------H-AQ-----------------------------P-A---A--VSRP-MLEELVQLAFSQRRKLLH-----HTLGR--------WLDA-------------HQYA--------------------------------------------------------------------------------------G-RF-DTRRRAEEVPVQEYLDLAR
	A0QBW0_Bacteria_Mycobacterium_avium	M--------------------------------------------------------------ASVQRKSWCAL----------------TIRLLGRTEIRRLAKELEFR-----------------------PRKSLGQNFVHDAN-TVRRVVSTSGVS-R-SD---H--------VLEVGPGLGSLTLALL-DR-G-A-H----VTAVEIDPVLAERLPH------------TV-------A--EHSHSEIQ-----------------------------RLTVLNRDVLTL-------RR-------------DELA--------E------------------------------------------------------------P-------PTAVVANLPYNVAVPAL--------------LHLLAE--------FPSIRTVTVMVQAEVAERLAAEP-GGKE-YGVPSVKVRFFG-RVRRCGMVSPTVFWPIPRVYSGLVRIDRY--------------------P-TSP------------WP--------------T-D---P--AFRR-QVFQLVDIAFGQRRKTCR-----NAFVD--------WAGS----GNESA----DRLL--------------------------------------------------------------------------------------AASI-DPARRGETLSIDDFVRLLQ
	Q5QVN7_Bacteria_Idiomarina_loihiensis	M-----------------------------------------------------------------------------------------SKNQGGNKHQGGSKTHLGHR-----------------------ARKRFGQNFLNDDY-IIEQIVDAINPL-P-GE---N--------LIEIGPGLAALTEPTV-DR-S-G-H----LKVIEIDRDLVERLQH------------HP-------F--L-----SS-----------------------------KLEVIQADALSI-------DF-------------SQFA-------EEG-------------------------------------------------------------------PARVFGNLPYNISTPLI--------------FHLLKF--------ADDVKDMHFMLQKEVVDRLAAEP-GSKS-YGRISVGVQQAC-KVTPVVAVPPSAFTPPPKVESSVVRLEP---------------------Y-AES-------------P--------------H-P---V--KDKA-QLHSLCLTAFNQRRKTIR-----NNLKQ--------LVPA-------------EQME--------------------------------------------------------------------------------------ALGI-DPGARPETLSVDDYCRISD
	B4RBS4_Bacteria_Phenylobacterium_zucineum	M-------------------------------------------------------------------------------------------SLETLPTLREALEAHGLW-----------------------AKKAFGQHFLLDLN-ITRKIARLAQVG-D-GD---V--------VIEVGPGPGGLTRALL-ET-G--AR----VIAVEKDERFRPLLQE------------VA-------D--A----AP------------------------------HLTLVFGDALTA-------DE-------------AALS-------AG---------------------------------------------------------------R----PAHLVSNLPYNVGTPLL--------------IKWLTG--------PWTPASLTLMFQKEVADRITAAP-GEDA-YGRLAVIAQATA-DARPVMDVPARAFTPPPKVESAVVRLEP---------------------R-AAR----------------------------P-S---P--ERLD-ALQKVTAAAFGQRRKMLR-----SSLKA--------LGGE-------------PLIT--------------------------------------------------------------------------------------AAGL-DPAARAEVVPVAGFLALAD
	B8D0I2_Bacteria_Halothermothrix_orenii	M-----------------------------------------------------------------------------------------DKVIATPGGTNEIIRKYNLK-----------------------LHKGLGQNFLIDQN-IVDKIINTADLN-N-ED---I--------VIEIGPGIGSLTQKIV-PR-S-G-R----VFAFEKDKRLVKVLRE------------LF-------N--G-----YN-----------------------------HLEVIGQDVLEV-------DW-------------KHFF-------DSRG------------------------------------------------------IS--D--R----SVKVLANLPYYITTPVI--------------MGLLES--------NITFSLMVLMVQKEVADRMAAAP-GSKD-YGALSVAVQYYG-EVEIFHKVPPTVFIPRPRVYSSIIKIKP---------------------H-SEP-------------V--------------Y-R---V--KNEG-FFFKMVRAIFQQRRKTLK-----NSLTK-----SSEIKLD----KGIVT----EAIR--------------------------------------------------------------------------------------ELGL-DPRIRGEKLTIKQMAILSN
	Q9CD52_Bacteria_Mycobacterium_leprae	M-----------------------------------------------------------------QRKSGCTL----------------TIRLLERTEIRWLVKELECR-----------------------PRKSLGQNFVHDAN-TVRRVVSTSRVN-R-SD---F--------VLEVGPGFGSLTLALL-DC-G-A-A----VSAIEIDPVLAGRLPQ------------TV-------A--EHSNNEIH-----------------------------RLTVCNRDVLSF-------RR-------------GDLA--------T------------------------------------------------------------E-------PTALVANLPYNVAVPAL--------------LHLLAE--------FPSIRTVTVMVQAEVAERLAAEP-GGKD-YGVPSVKLSFFG-RVRRCGMVSPTVFWPIPRVYSGLVRVDRY--------------------A-TSP------------WP--------------T-D---D--AFRR-QVFELVDIAFTQRRKTSR-----NAFVK--------WAGS----SNESA----NRLL--------------------------------------------------------------------------------------AASI-DPARRGETLSIDDFVRLLR
	P9WH07_Bacteria_Mycobacterium_tuberculosis	M-----------------------------------------------------------------CCTSGCAL----------------TIRLLGRTEIRRLAKELDFR-----------------------PRKSLGQNFVHDAN-TVRRVVAASGVS-R-SD---L--------VLEVGPGLGSLTLALL-DR-G-A-T----VTAVEIDPLLASRLQQ------------TV-------A--EHSHSEVH-----------------------------RLTVVNRDVLAL-------RR-------------EDLA--------A------------------------------------------------------------A-------PTAVVANLPYNVAVPAL--------------LHLLVE--------FPSIRVVTVMVQAEVAERLAAEP-GSKE-YGVPSVKLRFFG-RVRRCGMVSPTVFWPIPRVYSGLVRIDRY--------------------E-TSP------------WP--------------T-D---D--AFRR-RVFELVDIAFAQRRKTSR-----NAFVQ--------WAGS----GSESA----NRLL--------------------------------------------------------------------------------------AASI-DPARRGETLSIDDFVRLLR
	B1LVB8_Bacteria_Methylobacterium_radiotolerans	M------------------------------------------------------------------------------------------SAGDGLPPLREVVARHGLE-----------------------PKKALGQNFLYDLN-LTGRIARAAGPL-A-GV---T--------VVEVGPGPGGLTRALL-AE-G-AAR----VVAIERDPRALPALAE------------IA-------A--H----YPG-----------------------------RLEVVDADALAF-------DP-------------RPLV--------G------------------------------------------------------------D--A----PARIVANLPYNVGTALL--------------TGWLDGEA-----WPPWWDQAVLMFQREVAERIVAGP-EERADYGRLGVLCGWRT-EAEILFDVSPSAFVPPPKVTSSVVRLVP---------------------R-AQP------------------------------L---P--CRAG-ALEAVTRAAFGQRRKMLR-----QSLKA--------LTPA-------AG----DLLA--------------------------------------------------------------------------------------AAGL-SETARAEEIPVAGFVDLAN
	A2C1Z5_Bacteria_Prochlorococcus_marinus	M-------------------------------------------------------------------------------------------------GGDNTLNDFRHI-----------------------PRKRFGQHWLKDQG-VLDQIVKAAELN-P-ED---C--------VLEVGPGKGALTEKLI-ES-Q-AKF----IQAIELDRDLVIGLKK------------RF-------N--H-----QN-----------------------------KFSLREGDILSA-------PL-------------DAEN--------G------------------------------------------------------------V--T----INKVVANIPYNITGPLL--------------KRLIGELRK---APENSFETLVLLMQKEVAQRLLARP-GNSN-FSALSVRVQLLA-KCQDVCDVPSKCFQPAPKVDSKVVMIKP---------------------F-ASI------------DP--------------D-F---Y--EVGN-LLEKLLKHAFAGRRKKLR-----NTIGS-------FVTSN-----DQIK----EFFA--------------------------------------------------------------------------------------YRGI-SLDQRPQEISPSNWFGLAK
	C1AM01_Bacteria_Mycobacterium_bovis	M-----------------------------------------------------------------CCTSGCAL----------------TIRLLGRTEIRRLAKELDFR-----------------------PRKSLGQNFVHDAN-TVRRVVAASGVS-R-SD---L--------VLEVGPGLGSLTLALL-DR-G-A-T----VTAVEIDPLLASRLQQ------------TV-------A--EHSHSEVH-----------------------------RLTVVNRDVLAL-------RR-------------EDLA--------A------------------------------------------------------------A-------PTAVVANLPYNVAVPAL--------------LHLLVE--------FPSIRVVTVMVQAEVAERLAAEP-GSKE-YGVPSVKLRFFG-RVRRCGMVSPTVFWPIPRVYSGLVRIDRY--------------------E-TSP------------WP--------------T-D---D--AFRR-RVFELVDIAFAQRRKTSR-----NAFVQ--------WAGS----GSESA----NRLL--------------------------------------------------------------------------------------AASI-DPARRGETLSIDDFVRLLR
	B8ZU59_Bacteria_Mycobacterium_leprae	M-----------------------------------------------------------------QRKSGCTL----------------TIRLLERTEIRWLVKELECR-----------------------PRKSLGQNFVHDAN-TVRRVVSTSRVN-R-SD---F--------VLEVGPGFGSLTLALL-DC-G-A-A----VSAIEIDPVLAGRLPQ------------TV-------A--EHSNNEIH-----------------------------RLTVCNRDVLSF-------RR-------------GDLA--------T------------------------------------------------------------E-------PTALVANLPYNVAVPAL--------------LHLLAE--------FPSIRTVTVMVQAEVAERLAAEP-GGKD-YGVPSVKLSFFG-RVRRCGMVSPTVFWPIPRVYSGLVRVDRY--------------------A-TSP------------WP--------------T-D---D--AFRR-QVFELVDIAFTQRRKTSR-----NAFVK--------WAGS----SNESA----NRLL--------------------------------------------------------------------------------------AASI-DPARRGETLSIDDFVRLLR
	P9WH06_Bacteria_Mycobacterium_tuberculosis	M-----------------------------------------------------------------CCTSGCAL----------------TIRLLGRTEIRRLAKELDFR-----------------------PRKSLGQNFVHDAN-TVRRVVAASGVS-R-SD---L--------VLEVGPGLGSLTLALL-DR-G-A-T----VTAVEIDPLLASRLQQ------------TV-------A--EHSHSEVH-----------------------------RLTVVNRDVLAL-------RR-------------EDLA--------A------------------------------------------------------------A-------PTAVVANLPYNVAVPAL--------------LHLLVE--------FPSIRVVTVMVQAEVAERLAAEP-GSKE-YGVPSVKLRFFG-RVRRCGMVSPTVFWPIPRVYSGLVRIDRY--------------------E-TSP------------WP--------------T-D---D--AFRR-RVFELVDIAFAQRRKTSR-----NAFVQ--------WAGS----GSESA----NRLL--------------------------------------------------------------------------------------AASI-DPARRGETLSIDDFVRLLR
	A6W6U4_Bacteria_Kineococcus_radiotolerans	M------------------------------------------------------------------ARVRQEA----------------LSSLLSARDVRDLADRLSIR-----------------------PTKTLGQNFVVDAN-TVRRIVRVADLT-P-ED---V--------VVEVGPGLGSLTLALL-EA-V-D-R----VVAVEIDPVLAAELPA------------TV-------A--A-RGRPGT-----------------------------SFEVVLADAVQL----------------------AELP--------G------------------------------------------------------------P--P----PTALVANLPYNVAVPVL--------------LTMLAR--------FPSLRQGLVMVQSEVADRLVAPP-GSRT-YGVPSVKTAWYA-SAKRAGSVPPPVFWPVPRVDSGLVSFTR---------------------R-PAP----------------------------E-T---T--AGRE-EVFALVDAAFAQRRKTLR-----AALAG--------WAGS----PAAAE----EALR--------------------------------------------------------------------------------------AAGV-DPSVRGEQLGVADFARIAA
	A1KHE8_Bacteria_Mycobacterium_bovis	M-----------------------------------------------------------------CCTSGCAL----------------TIRLLGRTEIRRLAKELDFR-----------------------PRKSLGQNFVHDAN-TVRRVVAASGVS-R-SD---L--------VLEVGPGLGSLTLALL-DR-G-A-T----VTAVEIDPLLASRLQQ------------TV-------A--EHSHSEVH-----------------------------RLTVVNRDVLAL-------RR-------------EDLA--------A------------------------------------------------------------A-------PTAVVANLPYNVAVPAL--------------LHLLVE--------FPSIRVVTVMVQAEVAERLAAEP-GSKE-YGVPSVKLRFFG-RVRRCGMVSPTVFWPIPRVYSGLVRIDRY--------------------E-TSP------------WP--------------T-D---D--AFRR-RVFELVDIAFAQRRKTSR-----NAFVQ--------WAGS----GSESA----NRLL--------------------------------------------------------------------------------------AASI-DPARRGETLSIDDFVRLLR
	A5U153_Bacteria_Mycobacterium_tuberculosis	M-----------------------------------------------------------------CCTSGCAL----------------TIRLLGRTEIRRLAKELDFR-----------------------PRKSLGQNFVHDAN-TVRRVVAASGVS-R-SD---L--------VLEVGPGLGSLTLALL-DR-G-A-T----VTAVEIDPLLASRLQQ------------TV-------A--EHSHSEVH-----------------------------RLTVVNRDVLAL-------RR-------------EDLA--------A------------------------------------------------------------A-------PTAVVANLPYNVAVPAL--------------LHLLVE--------FPSIRVVTVMVQAEVAERLAAEP-GSKE-YGVPSVKLRFFG-RVRRCGMVSPTVFWPIPRVYSGLVRIDRY--------------------E-TSP------------WP--------------T-D---D--AFRR-RVFELVDIAFAQRRKTSR-----NAFVQ--------WAGS----GSESA----NRLL--------------------------------------------------------------------------------------AASI-DPARRGETLSIDDFVRLLR
	Q466S6_Archaea_Methanosarcina_barkeri	M----------------------------------------------------------------------YSI----------------YSG--GFSLVRSLLKKY-NI-----------------------KGGTFDQHFLVDAG-YLDRIVAAAELG-P-KD---V--------VLEIGAGVGNLTERLA-KK-V-K-K----VIAIELDPVLVRVLHD------------RF-------D--K-----VG-----------------------------NIEIIAGDALKV-------EF-------------PE-------------------------------------------------------------------------------FDKIVSNLPYSISSEIT--------------FKLLRH--------K--FKLGILMYQYEFAARMVSQP-NCKD-YSRLTVDTCYFA-DASILMKVPKSAFQPAPEVDSAVIKLVP---------------------R-PVP----------------------------F-E---V--KDQA-FFMNFVSAVFSQRRKKLR-----NAILN-----TNYLLKI------PNI----KEVI------------------------------------------------------------------------------------SRLPED-MMSKRAENLTPEELAQVAN
	A7ZGB4_Bacteria_Campylobacter_concisus	M-----------------------------------------------------------------------------------------------------------IK-----------------------AKKHFGQNFLQDKA-TLDKIIQAIPK--D-VE---N--------VVEIGPGLGDLTFRLL-QI-Y-K------TTSFEIDRELFQILKV------------KF-------A--N--EIQNG-----------------------------QLKLFCKDALEQ-------WQQ-----------EGGLS---------------------------------------------------------------------S--E----NYFLVANLPYYVATKMI--------------LNAIDD--------EKCLG-LIVMIQKEVALKFSAKS-KDKE-FSALSILASLQG-RCELLFDVDAKLFNPPPKVTSSVIKLQK---------------------T-KKI-------------F--------GKDGIFK-D---A--KQYE-AFKAFLRAAFASPRKTLL-----KNLS---------TNFD----KKALE----EIFE--------------------------------------------------------------------------------------NMNL-ATNLRPHELDVDSYLKIFE
	P66661_Bacteria_Mycobacterium_bovis	M-----------------------------------------------------------------CCTSGCAL----------------TIRLLGRTEIRRLAKELDFR-----------------------PRKSLGQNFVHDAN-TVRRVVAASGVS-R-SD---L--------VLEVGPGLGSLTLALL-DR-G-A-T----VTAVEIDPLLASRLQQ------------TV-------A--EHSHSEVH-----------------------------RLTVVNRDVLAL-------RR-------------EDLA--------A------------------------------------------------------------A-------PTAVVANLPYNVAVPAL--------------LHLLVE--------FPSIRVVTVMVQAEVAERLAAEP-GSKE-YGVPSVKLRFFG-RVRRCGMVSPTVFWPIPRVYSGLVRIDRY--------------------E-TSP------------WP--------------T-D---D--AFRR-RVFELVDIAFAQRRKTSR-----NAFVQ--------WAGS----GSESA----NRLL--------------------------------------------------------------------------------------AASI-DPARRGETLSIDDFVRLLR
	Q46L58_Bacteria_Prochlorococcus_marinus	M-------------------------------------------------------------------------------------------------GGDNTLNDFRHI-----------------------PRKRFGQHWLKDQG-VLDQIVKAAELN-P-ED---C--------VLEVGPGKGALTEKLI-ES-Q-ARF----IQAIELDRDLVVGLKK------------RF-------S--H-----QN-----------------------------KFSLREGDILSA-------PL-------------DAEN--------G------------------------------------------------------------L--T----INKVVANIPYNITGPLL--------------KRLIGELRK---APDNCFETLVLLMQKEVAQRLLARP-GTSN-FSALSVRIQLLA-KCQDVCDVPSKCFQPAPKVDSKVVMIKP---------------------F-ASI------------DP--------------D-F---Y--EVGN-LLEKLLKHAFAGRRKKLR-----NTIGS-------FVTSN-----DQIK----EFFA--------------------------------------------------------------------------------------YRGI-SLDQRPQEISPSNWFGLAK
	A8HVI9_Bacteria_Azorhizobium_caulinodans	M------------------------------------------------------------------------------------------SAIDDLPPLREVIRAHGLS-----------------------AQKSLGQNFLLDLN-LTARIARGSGPL-E-GA---T--------VVEVGPGPGGLTRALL-AL-G-ARK----VIAIERDHRCIAALNE------------IA-------A--A----YPG-----------------------------RLEIIEGDALKV-------DV-------------RPHL--------D------------------------------------------------------------G--A----EARVVANLPYNVGTQLL--------------VGWLSTDP-----WPPWFSSLTLMFQREVAERIVAGP-DSKA-YGRLAVLTGWRA-QARILFDVAPSAFVPPPKVTSSVIHVVP---------------------R-AEP------------------------------V---P--CALR-DLERVTEAAFGQRRKMLR-----QSLKS--------LGVD-------PL----ALLS--------------------------------------------------------------------------------------ETGI-DETARAEEIDVAGFLALAN
	Q1A705_Eukaryota_Vermamoeba_vermiformis	M-----------------------------------------------------------------------------------------TMRLPPLPTIGELIRLFGLS-----------------------AKQQLSQNFLLDLN-ITDKIVRSSGDL-T-NK---T--------VIEVGPGPGGLTRSIL-KA-G-AKK----LVVIEKDRRFLPALEVL-----------RH-------A--A-----GNIDGSPWEEAFLTKSEMDAKRYMSYAPNKSRMQIVMNDVLRVDEQEILQHI-------------HAPI-------DSNDKTQW--------------------------------------------------ENM-A--P-----ITIIGNLPFAISTELT--------------IKWLKQIQGRHGAFRFGRAEFILMFQKEVADRLIANP-GTKQ-YSRLTVMTQQLC-SVKKLSDIPGSAFVPKPDVDASLVSMVP---------------------R-VTP-------------L--------------G-V---N--VPTP-TLEYVCRQVFGQRRKMIN-----NSVKT--------LGPEA-------E----ILLA--------------------------------------------------------------------------------------RAHI-DPTLRPEQLTVPQWCDLAR
	A1VUN7_Bacteria_Polaromonas_naphthalenivorans	M----------------------------------------------------------------------------------------------------------KHI-----------------------ARKRFGQHFLTDRL-IIEGIVEAIAPL-P-GQ---P--------MVEIGPGLAAMTRPLV-ER-L-G-H----LTVIELDRDLARQLRS------------N------------------P-----------------------------QLTVIESDVLRV-------DF-------------LQLA-------EQVQSAGALRGAASQTP------------------------------------------S--P--C----KLRVVGNLPYNISTPIL--------------FHLLDA--------VEVIEDQHFMLQKEVIDRMVAMP-STSD-YGRLSVMLQWRY-AMENVLYVPPQSFDPPPRVDSAIVRMVP---------------------H-AE-----------------------------P-A---R--LDVK-LLSELVRVAFSQRRKLLR-----HTLGQ--------WLEQ-------------HAFS--------------------------------------------------------------------------------------G-EF-DVKRRAEEVPVAEYLALAQ
	A0RRT6_Bacteria_Campylobacter_fetus	M-----------------------------------------------------------------------------------------------------------IK-----------------------VKKKFGQNFLQDEN-IKNQIIQAIPN--D-VK---R--------IVEIGPGLGDLTQKLV-KL-D-S-M----IDCFEIDSELYTILLD------------KF-------R--S--ELDSG-----------------------------KLNIINSDALNA-------W--------------DKLS---------------------------------------------------------------------A--S----EYFLVANLPYYVATNMI--------------LKAIDD--------KNCKG-LVVMIQREVAIKFSSEA-GDKE-FSSLAILTWLKG-KCELLFDVPSSAFNPPPKVISSVIRIIK---------------------D-RDL----------------------------S-L---N--LKYD-NFKNFLRVAFSAPRKTLL-----KNLS---------NLVQ----RDRLE----IFFN--------------------------------------------------------------------------------------TENL-SHTIRPHELSVALYLKLFK
	Q5JI54_Archaea_Thermococcus_kodakarensis	M-----------------------------------------------------------------------------------------------RDRLFSIIYKYNLH-----------------------PNRDLGQNFLIVPD-IIERNIERAEVG-E-KD---T--------VLEIGPGLGVLTDPLS-KR-A-G-K----VYAIEKDCRIVEILRR------------EY----------N-----WP-----------------------------NVEIIEGDALKV-------EW-------------PE-------------------------------------------------------------------------------FNKMVSNLPYQISSPVT--------------FKLLSR--------E--FERAVLIFQLEFAERMVAKP-GDKN-YSRLSLMVRAKA-RAELVERIGKGAFWPRPKVDSAVVVLEP---------------------K--------------------------------P-P---E--ERID-LNENLVKALFQHRRSTVS-----AALKK-----SAHMLGL----SKDKA----RELR-----------------------------------------------------------------------------------QVFSRVP-HSERRVFQLSPEDVLEIEE
	Q28RD6_Bacteria_Jannaschia_sp	M------------------------------------------------------------------------------------------VAIDGLPPLRDVIAAHGLS-----------------------ARKALGQNFLLDLN-LTAKIARLAGDL-T-SV---D--------VLEVGPGPGGLTRGLL-AE-G-ARR----VVAVEKDPRCLPVLAE------------IE-------A--I----YPG-----------------------------RLKVLNADALEL-------DW-------------AADL---------------------------------------------------------------------Q--A----PRKIVANLPYNVGTELL--------------VRWLTPAS-----WPPPWESLTLMFQREVAERIVAQP-GSKT-YGRLAILSQWRA-DPRIVMGLPPEAFTPPPKVHSAVVHFTA---------------------L-PAP----------------------------R-F---P--ADAR-VLTRVVAAAFGQRRKMLR-----AALKG--------LAPD-------IE----DRLV--------------------------------------------------------------------------------------AAGL-KPTDRAEQVPLEGFCALAR
	Q8A0H8_Bacteria_Bacteroides_thetaiotaomicron	M---------------------------------------------------------------------------------------------------------KLVK-----------------------PKKFLGQHFLKDLK-VAQDIADTVDTF-P-EL---P--------VLEVGPGMGVLTQFLV-KK-D-R-L----VKVVEVDYESVAYLRE------------AY-------P--------SL-----------------------------EDHIIEDDFLKM-------NL-------------HRLF-------DGK-------------------------------------------------------------------PFVLTGNYPYNISSQIF--------------FKMLEN--------KDIIPCCTGMIQKEVAERIAAGP-GSKT-YGILSVLIQAWY-KVEYLFTVSEHVFNPPPKVKSAVIRMTR-----------------------NDT-------------K--------------E-L---G--CDEK-LFKQVVKTTFNQRRKTLR-----NSIKP--------ILGK-------------DCPL--------------------------------------------------------------------------------------TEDA-LFNKRPEQLSVEEFISLTN
	Q8KE87_Bacteria_Chlorobium_tepidum	M--------------------------------------------------------------------------------------------------TKVEYKHTHIA-----------------------AKKKLGQNFLLDRN-IPRKIVRESGIK-E-GD---R--------VVEIGPGFGALTTAIL-EV-M-P-S----FTAIEKDRELAKFNRE---------------------E--------HP-----------------------------QIELIEDDFLKV-------PL-------------EPLA------------------------------------------------------------------A--G--G----KLSVLGNIPYSITSPIL--------------FRLLDN--------RHLIASATLMIQHEVAQRIAAVP-GTKE-YGILAVQMQAFC-DVKYLFKVGRAVFKPRPDVDSAVIKMVP---------------------KAVDP----------------------------------V--KDSE-GFRTFVRRVFHQRRKTLL-----NNLKE--------YYDT-----SGVP----EPTL--------------------------------------------------------------------------------------KLRA-ESLSVPALITLFTQLKLIA
	A6LF39_Bacteria_Parabacteroides_distasonis	M---------------------------------------------------------------------------------------------------------RLVK-----------------------PKKALGQHFLKDLQ-IAQRIADTLDTF-K-SL---P--------VLEIGPGMGVLTQFLL-EA-G-H-D----LTVVELDMESVDYLNQ------------NF-------P--------DL-----------------------------KGRIIAEDFLKL-------DL-------------SKLF-------PGQ--------------------------------------------------------------------FCVIGNYPYNISSQIF--------------FKVLDY--------KDQIPCCSGMLQKEVAERLAAGP-GSKT-YGILSVLLQAWY-DVEYLFTVSEKVFDPPPKVKSAVLKMTR-----------------------NDR-------------K--------------E-L---G--CDEK-LFKTVVKTSFNQRRKTLR-----NSMKP--------LLGK-------------DCPD--------------------------------------------------------------------------------------YALP-IFDKRPEQLSMEQFVELTL
	Q0I5C3_Bacteria_Haemophilus_somnus	M----------------------------------------------------------------------------------------------------KSKTHLGHT-----------------------ARKRFGQNFLHDNN-IIQNIVMAIYPQ-K-EQ---F--------LVEIGPGLGALTEPVA-EK-V-E-R----LTVIELDRDLAERLRH------------HP-------F--L-----HQ-----------------------------KLNVIEYDAMQF-------NF-------------EQLY-------IDENLAE----------------------------------------------------K--N--Q----KLRVFGNLPYNISTPLM--------------FHLFKY--------HAIIQDMHFMLQKEVVKRLCAAP-NSKA-YGRLTIMAQYFC-QVLPVLEVPPTAFKPAPKVESAVVRLIP---------------------H-KEL-------------P--------------Y-P---V--KDLY-WLNRVTTQAFNQRRKTLR-----NALST--------LFSA-------------EKLT--------------------------------------------------------------------------------------ALAI-DLEARAENLSIADYARLAN
	Q1DAP2_Bacteria_Myxococcus_xanthus	M------------------------------------------------------------------------------------------------ESPRDILKRHGLR-----------------------AKYSWGQNFLGDED-ALEAIADALNLR-A-DE---P--------VVELGPGLGHLTRFLA-AT-G-A-R----VTAVERDRDMVMVLEK---------------------E--A-----IP-----------------------------GVRVVSGNAATV-------DF-------------AQVA-----G---------------------------------------------------------------A--P----DVAVAGNLPYHLTSPIL--------------FRVLEQ--------RAHVSRAVFTLQKEVVERLAAEP-GNRD-YGLLTVLLGMHY-DAENVLTLEAWRFHPPPKVDSAVLRLTR---------------------R-KSP-------------R--------------A-P---I--IDEA-RFTRVVKASFAHRRKTLI-----NSIKS--------DPTLG--TTETLI----AALE--------------------------------------------------------------------------------------AAGV-DPQRRAETLTPEEFAAIER
	Q30NR7_Bacteria_Sulfurimonas_denitrificans	M---------------------------------------------------------------------------------------------------------EKIV-----------------------AKKKFGQNFLKDES-VLQKIIEAMPN--N-DN---K--------IVEIGPGLGDLTKFLV-DV-K-S------VDAFEVDTDLCKVLQN------------KF-------E--R--EIATK-----------------------------QLRIHCGDVLTA-------WK-------------SELI---------------------------------------------------------------------E--E----SYDLVANLPYYIATNII--------------LKALAD--------PKCKN-ILVMVQLEVAEKFCAND-GDKV-FGSLSIITQSVG-EAHIVVNVPPSAFEPQPKINSAVFLIQK---------------------K--------------------------------S-D---R--S-DK-DFEDMLRVAFTQPRKTLM-----KNLS---------STYD----KAMLQ----EIFE--------------------------------------------------------------------------------------KLSL-AQTIRPHQVSTNDYHQLYK
	B6EL48_Bacteria_Aliivibrio_salmonicida	M--------------------------------------------------------------------------------------------------STRNDVHLGHK-----------------------AKKRFGQNFLNDPY-VIDGIVSAINPL-P-GQ---N--------LVEIGPGLGAITEPVG-RE-I-D-K----FTVIELDRDLAARLRT------------HP-------E--L-----GS-----------------------------KLTIYEGDAMRF-------DF-------------TQLI-------QEG-----------------------------------------------------------N-------KLRIFGNLPYNISTPLM--------------FHLFEF--------HKDIQDMHFMLQKEVVNRLAAGP-GTKA-YGRLTVMAQYYC-KVMPVLEVPPTAFVPPPKVDSAVVRLVP---------------------Y-EVL-------------P--------------F-P---A--KNLK-WLDRVCREGFNQRRKTVR-----NCFKA--------LLTK-------------EQLE--------------------------------------------------------------------------------------ALGV-NPSHRPENLTLEQFVIMAN
	Q9HQH1_Archaea_Halobacterium_salinarum	M---------------------------------------------------------------------------------------------TAPRDPDALIRRAG-R-----------------------PNPDFDQHFLIDDR-VLDRIPTYADG--F-DR---GH-------VLEIGAGTGALTDRLL-SV-A-D-R----VTAVERDESYASFLRE------------EF-------A--D--AIAAG-----------------------------DLDVVAGDALAV-------DL--------------------------------------------------------------------------------------P--A----FTCAVSNLPYGVASEVT--------------FRLLPA-----------GKPMVLMYQLEFAERMAADP-GTSE-YGRLSVATQHYA-DVSIVETVPAAAFDPQPRVESAVVRVTP-----------------------RDP-------------D--------------Y-V---V--ADEA-FFLSFVKALFTQRRKTTR-----NAIRN------TAHISG----LDDPD----AVVA--------------------------------------------------------------A-----------------------VDDD-VLGTRPGSLSPATFAALAN
	B0URM7_Bacteria_Histophilus_somni	M----------------------------------------------------------------------------------------------------KSKTHLGHT-----------------------ARKRFGQNFLHDNN-IIQNIVMAIYPQ-K-EQ---F--------LVEIGPGLGALTEPVA-EK-V-E-R----LTVIELDRDLAERLRH------------HP-------F--L-----HQ-----------------------------KLNVIEYDAMQF-------NF-------------EQLY-------IDENLAE----------------------------------------------------K--N--Q----KLRVFGNLPYNISTPLM--------------FHLFKY--------HAIIQDMHFMLQKEVVKRLCAAP-NSKA-YGRLTIMAQYFC-QVLPVLEVPPTAFKPAPKVESAVVRLIP---------------------H-KEL-------------P--------------Y-P---V--KDLY-WLNRVTTQAFNQRRKTLR-----NALST--------LFSA-------------EKLT--------------------------------------------------------------------------------------ALAI-DLEARAENLSIADYARLAN
	B0R506_Archaea_Halobacterium_salinarum	M---------------------------------------------------------------------------------------------TAPRDPDALIRRAG-R-----------------------PNPDFDQHFLIDDR-VLDRIPTYADG--F-DR---GH-------VLEIGAGTGALTDRLL-SV-A-D-R----VTAVERDESYASFLRE------------EF-------A--D--AIAAG-----------------------------DLDVVAGDALAV-------DL--------------------------------------------------------------------------------------P--A----FTCAVSNLPYGVASEVT--------------FRLLPA-----------GKPMVLMYQLEFAERMAADP-GTSE-YGRLSVATQHYA-DVSIVETVPAAAFDPQPRVESAVVRVTP-----------------------RDP-------------D--------------Y-V---V--ADEA-FFLSFVKALFTQRRKTTR-----NAIRN------TAHISG----LDDPD----AVVA--------------------------------------------------------------A-----------------------VDDD-VLGTRPGSLSPATFAALAN
	A9B9Y0_Bacteria_Prochlorococcus_marinus	M-------------------------------------------------------------------------------------------------------SFSGHS-----------------------ARKRFGQHWLKDVA-ILEKIVEAAELC-E-ND---R--------VLEIGPGRGALTHKLL-NS-K-VSL----VHAIELDTDLVVGLRE------------RF-------F--H-----ET-----------------------------RFSLKGGDALKI-------SL-------------LPPD--------G------------------------------------------------------------I--E----VNKVVANIPYNITSPLL--------------ERLIGKLGF---FPETRYERLVLLLQKEVADRILAMP-GQSS-FSAMSVRVQLLC-KSRSVCDVSPKCFKPSPKVHSKVVVIEP---------------------F-AFS------------ER--------------L-N---V--DIEK-RVESLLRTAFLGRRKKLR-----NTLAS--------IRPL-----NQLE----SLAD--------------------------------------------------------------------------------------QLGI-SLNQRPQEISPMMWVSLAK
	Q0KEA7_Bacteria_Cupriavidus_necator	M----------------------------------------------------------------------------------------------------RSNVHQGHV-----------------------ARKRFGQNFLVDDT-IIHGIVNAISPQ-A-DD---V--------LVEIGPGLGALTDPLL-ER-I-P-Q----MQVVELDRDLVERLRR------------RY----------------GE-----------------------------RLQVHAGDALAF-------DF-------------DKLA-------VPG--------------------------------------------------------R----------PLRIVGNLPYNISSPLL--------------FHLMDF--------ADHVRDQHFMLQKEVVERMVAEP-GSKA-FGRLSIMLQVRY-YMEHVLDVPPGAFNPPPKVDSAVVRMIP---------------------W-PRHSD------GRLRSP--------------H-A---D--CDIT-VLGDVVTAAFSQRRKVLR-----NTLSF--------LRDQ-------------VDFD--------------------------------------------------------------------------------------AMGF-DLGRRAEEVPVGEYVELAR
	Q8KA00_Bacteria_Buchnera_aphidicola	M-----------------------------------------------------------------------------------------------------KKKIKKHL-----------------------PLKRFSQNFLINQN-LIKKIVKFINPQ-L-KQ---T--------LVEIGPGLGALTKPIC-NI-V-D-E----LIVIEIDLNLLNFLKK------------YS-------F--------YS-----------------------------KLIVFCQDALIF-------DY-------------LNLF-------YKK-----------------------------------------------------------N--K----LIRIFGNLPYHISTSLL--------------FCFFEK--------NKIIQDMNFMLQKEVAERLIAFP-GTKS-YGRLSIIAQYYC-NIKIIFNVASENFRPIPKIDSTFVNLVP---------------------H-KKS-------------P--------------Y-F---T--HDIK-VLSYITNLAFQKRRKILR-----HSLGK--------IF---------SE----KIFL--------------------------------------------------------------------------------------KLNV-DPKLRAENLSILQYCQLSN
	A9A0E0_Bacteria_Desulfococcus_oleovorans	M------------------------------------------------------------------------------------------------TSPRTILSGHDIA-----------------------PKKSLGQNFLCDPQ-AAEMIVRKCGLS-K-AD---VV--------VEVGPGTGALTIPAA-GQ-A-A-W----VYAIETDGRLIEPLKE------------TV-------R--A---AGLD-----------------------------NVTVLHRDIMKT-------DI-------------REIC-------REA-----------------------------------------------------------G--R----KLVVLGNLPYYISSQIL--------------MDLVEK--------REAVDRAVLMFQQELARRIAAPP-GNRE-YGRISVALRYCA-ELSTVARLKPNLFFPRPGVDSEVVRIVF---------------------R-PWP-------------G--------------N-R---D--CDEA-LFFAMIKSAFATRRKTIK-----NALSA--------GMTK----ISPSA----WEEL------------------------------------------------------------------------------------LVRADV-APTVRAETLDVGDFLNICR
	B2J0A6_Bacteria_Nostoc_punctiforme	M-----------------------------------------------------------------------------------------------------------IR-----------------------PRKVFAQHWLKSEK-ALDAIIKAAECT-E-SD---RSPKG--DCILEIGPGTGILTRRLL-PL-V-QSL----I-AVEIDRDLCQLLSK------------QL-------G--K-----TE-----------------------------NFLLLQGDFLTL-------DL-------------PSYL--------VAFP-----------------------------------------------------NF--Q--K----PNKVVANIPYNITGPII--------------EKLLGTIAN---PNPEPFDSIVLLVQKEVAERLYAKP-GSKT-FGALSVRVQYLA-ECELICTVPASAFHPAPKVDSAVVRLRP---------------------R-KIE------------IP--------------A-L---N----PR-QLETFLKLGFGAKRKMLR-----NNLQS--------VIER-----DRLS----HLLE--------------------------------------------------------------------------------------QLKI-NPQARAEDISVQQWVILAN
	Q31RH6_Bacteria_Synechococcus_elongatus	M------------------------------------------------------------------------------------------------------------P-----------------------ARKRFGQHWLRSEA-ILDRIVAAAELR-P-SD---R--------VLEIGPGRGALTQRLL-AA-V-DGL----V-AVELDRDLIGQLQQ------------RF-------G--Q-----AE-----------------------------NFCLLEGDILQL-------DW-------------TAAI--------ADRP-----------------------------------------------------RF--A--N----PSKVVANIPYNITGPIL--------------QSLLGTIAQ---PRRPAFERLVLLVQQEVADRLCATP-GQRA-YGALSVRVQYLA-SCERVCAVPPKSFSPPPKVQSTVICLKP---------------------R-PWP------------QV--------------C-N---N----PG-RLEKLLNQGFSAKRKMLR-----NNLKS--------LYSS-----EQIE----AAFA--------------------------------------------------------------------------------------AHQI-APEARAETLSIDQWIGLCT
	Q5N2S8_Bacteria_Synechococcus_sp	M------------------------------------------------------------------------------------------------------------P-----------------------ARKRFGQHWLRSEA-ILDRIVAAAELR-P-SD---R--------VLEIGPGRGALTQRLL-AA-V-DGL----V-AVELDRDLIGQLQQ------------RF-------G--Q-----AE-----------------------------NFCLLEGDILQL-------DW-------------TAAI--------ADRP-----------------------------------------------------RF--A--N----PSKVVANIPYNITGPIL--------------QSLLGTIAQ---PRRPAFERLVLLVQQEVADRLCATP-GQRA-YGALSVRVQYLA-SCERVCAVPPKSFSPPPKVQSTVICLKP---------------------R-PWP------------QV--------------C-N---N----PG-RLEKLLNQGFSAKRKMLR-----NNLKS--------LYSS-----EQIE----AAFA--------------------------------------------------------------------------------------AHQI-APEARAETLSIDQWIGLCT
	Q9PLW7_Bacteria_Campylobacter_jejuni	M-----------------------------------------------------------------------------------------------------------VK-----------------------AKKQYGQNFLIDKS-VLAKIIQAIPK--E-MN---N--------IIEIGPGLGDLTQELL-KI-S-Q------VKAYEIDNDLIPILKK------------KF-------Q--K--ELECG-----------------------------KFNLIHQDASEA-------F-------------NPSLD---------------------------------------------------------------------E--K----PYFLVANLPYYVASHII--------------LKALED--------KNCLG-LIVMAQREMAEKFCAKE-GNSE-FSSLGVLSAMIC-ERKILFDVDPQCFNPPPKVMSAVMSLIK---------------------T-KDF----------------------------D-E---L--CEIE-NFKNFLKDCFKAPRKQLL-----GNLK---------TY------KAKVL----EVLS--------------------------------------------------------------------------------------TLGL-KENIRPHEICVDLYLKIYD
	P57241_Bacteria_Buchnera_aphidicola	M-----------------------------------------------------------------------------------------------------PKNFKKHL-----------------------PLKKYGQNFLINKD-TIKNIIKIIDPK-T-TE---T--------LVEIGPGLAALTKPMC-EL-L-E-E----LIVIEIDQDLLFLLKK------------RS-------F--------YS-----------------------------KLIVFYQNALNF-------NF-------------LNLF-------HKK-----------------------------------------------------------K--Q----LIRIFGNLPYNISTSLI--------------IFLFKQ--------IKVIQDMNFMLQKEVAERLISTP-GNKS-YGRLSIISQYYC-DIKILLNVSPEDFRPIPKVHSVFINLKP---------------------H-TNS-------------P--------------Y-F---V--YNVN-ILSAITKDAFQNRRKILR-----HSLKN--------LF---------SE----KELI--------------------------------------------------------------------------------------KLEI-NSNLRAENVSVSHYCKLAN
	Q7VU11_Bacteria_Bordetella_pertussis	M---------------------------------------------------------------------------------------------------------SAHQ-----------------------ARKRFGQHFLTDES-VVESIVRAIGPA-R-DD---R--------VVEIGPGLSALTRPLL-DR-I-D-H----LTAVEIDRDLAARLRR------------QY-------P--------AE-----------------------------RLTVVEADALTV-------DF-------------AQFG-------QG---------------------------------------------------------------------LRVVGNLPYNISSPLL--------------FHLMGA--------AEQVRDQHFMLQREVIDRMVAEP-GSGD-YSRLSVMLQARY-RMEKLFDVAPEAFDPPPRVVSAVVRMAP---------------------L-PAD-------------R--------------L-R---P--ASDA-AFETVVARAFSQRRKMLR-----RVLDD--------WAAL-------------TPWD--------------------------------------------------------------------------------------ELGI-APTARAEEVGVAQFIGLAD
	Q3K5T2_Bacteria_Pseudomonas_fluorescens	M------------------------------------------------------------------------------------------------------TEQYQHK-----------------------ARKRFGQNFLHDAG-VIDRILRSINAK-A-GD---R--------MLEIGPGQGALTAGIL-NS-G-A-Q----LDVVELDKDLIPILNQ------------QF-------A--G-----KS-----------------------------NFNLHQGDALKF-------DF-------------NSLN-------AAP--------------------------------------------------------N--S--------LRVVGNLPYNISTPLI--------------FHLLNN--------AGIIRDMHFMLQKEVVERLAAGP-GGGD-WGRLSIMVQYHC-RVEHLFNVGPGAFNPPPKVDSAIVRLVP---------------------H-AVL-------------P--------------H-P---A--KDHR-LLERVVREAFNQRRKTLR-----NTLKQ--------LLSN-------------AEIE--------------------------------------------------------------------------------------AAGV-DGSLRPEQLDLAAFVRLAD
	Q38V22_Bacteria_Lactobacillus_sakei	M------------------------------------------------------------------------------------------EDIANPERTKKILKRYGFK-----------------------FKKSLGQNFLTNIT-ILKQIVEAGEIT-K-DD---D--------VIEIGPGIGSLTEQIA-RK-A-H-Q----VLSFEIDDRLIPVLKD------------TL-------N--H-----YH-----------------------------NVTVLNQDILEA-------DL-------------PTLI-------AKHF------------------------------------------------------DG--Q--H----NLKIVANLPYYITTPIM--------------LHLLEA--------GLPIDRMVLMMQKEVAERIDAAP-GSKA-YGSLSIAVQLHS-EVKLAFIVPKTAFVPQPNVDSAIVEFVG---------------------R-QEP-------------L--------------V-T---V--QNQQ-LFDQLVRGAFAQRRKTLW-----NNLQNQ----FGKQEEV----KAGLV----AALD--------------------------------------------------------------------------------------QADI-APSTRAEQLSIQQFAQLSD
	Q2W0V3_Bacteria_Magnetospirillum_magneticum	M---------------------------------------------------------------------------------------------ADLPPLREVIARHGLD-----------------------ARKSLGQHFLFDLN-LTGRIARAAGDL-T-VG---S--------VIEIGPGPGGLTRALL-DA-G-ARQ----VIAIERDDRAIAIQNE------------IA-------E--A----YPG-----------------------------RLEIMAADAMTV-------DA-------------AELG---------------------------------------------------------------------E--V----PRRIVANLPYNISTALL--------------LGWLRRAD--------AFERLVLMFQKEVVDRLAAPP-RSEH-YGRLSVITQWRC-EVRPLFNVDRRAFTPPPAVTSTVVDLIP---------------------R-AEP----------------------------L-A---P--ARFE-TLERVTAAAFGQRRKMLR-----SSLKS--------LGGA--------E----DLLE--------------------------------------------------------------------------------------RTGI-LPTARAEEIPVEGFCALAR
	Q7WG20_Bacteria_Bordetella_bronchiseptica	M---------------------------------------------------------------------------------------------------------SAHQ-----------------------ARKRFGQHFLTDES-VVESIVRAIGPA-R-DD---R--------VVEIGPGLSALTRPLL-DR-I-D-H----LTAVEIDRDLAARLRR------------QY-------P--------AE-----------------------------RLTVVEADALTV-------DF-------------AQFG-------QG---------------------------------------------------------------------LRVVGNLPYNISSPLL--------------FHLMGA--------AEQVRDQHFMLQREVIDRMVAEP-GSGD-YSRLSVMLQARY-RMEKLFDVAPEAFDPPPRVVSAVVRMAP---------------------L-PAD-------------R--------------L-R---P--ASDA-AFETVVARAFSQRRKMLR-----RVLGD--------WAAL-------------TPWD--------------------------------------------------------------------------------------ELGI-APTARAEEVGVAQFIGLAD
	Q1MR01_Bacteria_Lawsonia_intracellularis	M--------------------------------------------------------------------------------------------------------DQTFR-----------------------PKKSLGQHFLKDTA-IAYRIVKLLDIH-E-GE---N--------IFEIGPGQGALTRHIY-GY-N-PGQ----LLLVEKDSCWVDYHSSV-----------KQ-------Q--N-----VS-----------------------------KVTIHHLDALKF-------SW-------------ETLC---------------------------------------------------------------------G-------SWKVISNLPYNVGSALI--------------WDIVSR--------VQSMSRAVFMVQKEVADRLCACP-GTKS-YGVLSVWVQSFA-KVEWGFIVKPHSFYPQPKVDSAIVTLYP---------------------K-PRE----------------------------E-Q---P--KNSK-TFAWIIKQCFQHRRKQMQ-----SILRK--------IGFL------NYY----ESLE--------------------------------------------------------------------------------------RIGI-SPSARPESLSNQLFQQLSQ
	A7IJ80_Bacteria_Xanthobacter_autotrophicus	M------------------------------------------------------------------------------------------SALDDLPPLRDVIRRHGLS-----------------------AQKSLGQNFLLDLN-LTGRIARASGPL-E-GA---T--------VVEVGPGPGGLTRALL-AL-G-ARR----VIAIERDQRCLDALAE------------VS-------D--H----YPG-----------------------------RLEVISGDALKV-------DV-------------RPLV--------G------------------------------------------------------------D--G----EVRVVANLPYNIATLLL--------------IGWLSTDP-----WPPWFSSLTLMFQKEVAERIVAAP-GSKA-YGRLAVLAGWRT-TARIAFDVAPSAFVPPPKVTSSVVHLVP---------------------R-SEP------------------------------L---P--CALS-ALEKVTEAAFGQRRKMLR-----QSLKS--------LGVD-------TA----ALLK--------------------------------------------------------------------------------------ATGV-EETARAEEIDVDGFVRLAN
	Q5HS85_Bacteria_Campylobacter_jejuni	M-----------------------------------------------------------------------------------------------------------VK-----------------------AKKQYGQNFLIDKS-VLAKIIQAIPK--E-MN---N--------IIEIGPGLGDLTQELL-KI-S-Q------VKAYEIDNDLIPILKK------------KF-------Q--K--ELECG-----------------------------KFNLIHQDASEA-------F-------------NPSLD---------------------------------------------------------------------E--K----PYFLVANLPYYVASHII--------------LKALED--------KNCLG-LIVMVQREMAEKFCAKE-GNSE-FSSLGVLSAMIC-ERKILFDVDPQCFNPPPKVMSAVMSLIK---------------------T-KDF----------------------------D-E---L--CEIE-NFKNFLKDCFKAPRKQLL-----GNLK---------TY------KAKVL----EVLS--------------------------------------------------------------------------------------TLGL-KENIRPHEICVDLYLKIYD
	B3QMU5_Bacteria_Chlorobaculum_parvum	M--------------------------------------------------------------------------------------------------TKVEYKHTHIA-----------------------AKKKLGQNFLLDKN-IPRKIVRESGIK-E-GD---L--------VLEIGPGFGALSTAIL-EV-M-P-S----FTAIEKDPELARFIRE---------------------E--------HP-----------------------------EINLIEGDFLKV-------PL-------------EPLT------------------------------------------------------------------G--S--G----KLAVLGNIPYSITSPIL--------------FRLLDN--------RHLIESATLMMQHEVAQRITAVP-GTKE-YGILAVQMQAFC-DVKYLFKVGRAVFKPRPEVDSAVIRLVP---------------------KAQNP----------------------------------V--EDSE-GFRTFVRRAFHQRRKTLW-----NNLKE--------YYNT-----SEVP----AETL--------------------------------------------------------------------------------------KLRA-EALTVEGLIELFEKLTPID
	Q6AAD7_Bacteria_Propionibacterium_acnes	M------------------------------------------------------------------------S----------------ETGLLNPASIRRIADQIGLR-----------------------PTKTRGQNFVHDAN-TVRRIVSLAQVG-A-AD---R--------VIEVGPGLGSLTLGLL-ET-G-A-E----VVAIEIDEVLANQLPG------------TV-------A--ERMPGAAE-----------------------------RLEVVLSDALDV----------------------KVIP--------G------------------------------------------------------------A--E----PTALVANLPYNVAVPVL--------------LHMLAI--------CPQWSTGVVMVQSEVADRLVAAP-GSKI-YGVPSAKLAWYA-EAIRVGNVPPTVFWPVPNVDSGLVRITR---------------------R-RPPHV---------DGR--------------D-P---R--VTRS-QVFRVVDAAFASRRKMLR-----SALAG--------LCGG----SMAAS----ELIT--------------------------------------------------------------------------------------AAGI-DPTARGEALDIGDLARVVE
	C0R5G4_Bacteria_Wolbachia_sp	M-------------------------------------------------------------------------------------------------------KKFLLK-----------------------PKKSLGQNFILSSE-ITKKIVALAGSL-E-NF---N--------VIEIGPGYGALTREIL-VH-N-PKS----LLSIEKDRDLVKHHDQ------------LL-------N--E----HQG-----------------------------KYRIIEADALHV-------TE-------------EELI---------------------------------------------------------------------E--R----PVKVIANLPYNISVVLF--------------LKWLNN--------IKFFTNLTLMFQKEVADRITARP-NSKD-YGSLSVLSQLLC-DIKKEFDIEPKEFFPRPKIHSSVITVNP---------------------L-PIP----------------------------K-F---A--VNLE-TLTRLTRAVFSQRRKMLR-----NSLQN--------ITNH-------TE----TVLE--------------------------------------------------------------------------------------NAKL-SGNERPENLTIEQFCLLAN
	Q5P7J1_Bacteria_Aromatoleum_aromaticum	M---------------------------------------------------------------------------------------------------------SEHR-----------------------ARKRFGQNFLSDPN-IIRKIIDAIHPV-P-GE---T--------VVEIGPGLGAMTDPLV-ER-L-G-H----LHVVEIDRDLIARLHE------------RY-------S--------PE-----------------------------RLTIHEGDALKF-------DF-------------ATLG-------AP---------------------------------------------------------------------LRVVGNLPYNISTPLL--------------FHLAEF--------AARVRDMTFMLQKEVVMRMVAEP-GTED-YGRLSVMLQYRF-RMGRLFDVPPGAFRPAPKVTSSIVRMVP---------------------L-PAE-------------Q--------------R-T---A--KDEA-LLERVVAAAFGQRRKTLR-----NTLRE--------WLDE-------------ADFP--------------------------------------------------------------------------------------ALGI-DPGLRGERLTVADYVAITN
	Q7W4J6_Bacteria_Bordetella_parapertussis	M---------------------------------------------------------------------------------------------------------SAHQ-----------------------ARKRFGQHFLTDES-VVESIVRAIGPA-R-DD---R--------VVEIGPGLSALTRPLL-DR-I-D-H----LTAVEIDRDLAARLRR------------QY-------P--------AE-----------------------------RLTVVEADALTV-------DF-------------AQFG-------QG---------------------------------------------------------------------LRVVGNLPYNISSPLL--------------FHLMGA--------AEQVRDQHFMLQREVIDRMVAEP-GSGD-YSRLSVMLQARY-RMEMLFDVAPEAFDPPPRVVSAVVRMAP---------------------L-PAD-------------R--------------L-R---P--ASDA-AFETVVARAFSQRRKMLR-----RVLGD--------WAAL-------------TPWD--------------------------------------------------------------------------------------ELGI-APTARAEEVGVAQFIGLAD
	B4U9C8_Bacteria_Hydrogenobaculum_sp	M-----------------------------------------------------------------------------------------------------------LK-----------------------PKKTFGQNFLKSKN-IAHSIVELLDVK-E-DD---T--------VIEIGPGLGALTEFLY-QK-PKK-E----LILVELDKDIFGLLEK------------K-----------------YK-----------------------------NATLLNEDASLV-------DLSS-----------YK-------------------------------------------------------------------------------NLKIIGNLPYNMYASIL--------------INMINQ--------EKHISKMVFMLQKEVGERLITD---SKD-KSWLWAYANTYF-NIHYAFSVPGRFFEPVPKVTSCVLVFDK---------------------K--ED----------------------------T-P---S--FEKQ-NYMDFLKKMFSNRRKMLK-----HKLNN-----IEDKYA---------------------------------------------------------------------------------------------------------------LKRVEELSLEDIKYIYN
	P10337_Bacteria_Bacteroides_fragilis	M--------------------------------------------------------------------------------------------------------TKKKL-----------------------PVRFTGQHFTIDKV-LIKDAIRQANIS-N-QD---T--------VLDIGAGKGFLTVHLL-KI-A-N-N----VVAIENDTALVEHLRK------------LF-------S--D-----AR-----------------------------NVQVVGCDFRNF----------------------AVPK---------------------------------------------------------------------F-------PFKVVSNIPYGITSDIFK-------------ILMFES--------LGNFLGGSIVLQLEPTQKLF----SRKL-YNPYTVFYHTFF-DLKLVYEVGPESFLPPPTVKSALLNIKR---------------------K-HLF----------------------------F-D---F--KFKA-KYLAFISYLLEKPDLSVK-----TALKS--------IFRK-----SQVR----SISE--------------------------------------------------------------------------------------KFGL-NLNAQIVCLSPSQWLNCFL
	Q02607_Bacteria_Bacteroides_fragilis	M--------------------------------------------------------------------------------------------------------TKKKL-----------------------PLRFTGQHFTIDKV-LIKDAIRQANIS-N-QD---T--------VLDIGAGKGFLTVHLL-KI-A-N-N----VVAIENDTALVEHLRK------------LF-------S--D-----AR-----------------------------NVQVVGCDFRNF----------------------AVPK---------------------------------------------------------------------F-------PFKVVSNIPYGITSDIFK-------------ILMFEN--------LENFLGGSIVLQFEPTQKLF----SRKL-YNPYTVFYHTFF-DLKLVYEVGPESFLPPPTVKSALLNIKR---------------------K-HLF----------------------------F-D---F--KIKA-KYLAFISCLLEKPDLSVK-----TALKS--------IFRK-----SQVR----TISE--------------------------------------------------------------------------------------KFGL-NLNAQIVCLSPSQWLNCFL
	Q58435_Archaea_Methanocaldococcus_jannaschii	M-----------------------------------------------------------------------------------------------------------FK-----------------------PKKKLGQCFLIDKN-FVNKAVESANLT-K-DD---V--------VLEIGLGKGILTEELA-KN-A-K-K----VYVIEIDKSLEPYANK------------LK-------E--L-----YN-----------------------------NIEIIWGDALKV-------DL-------------NKLD-----------------------------------------------------------------------------FNKVVANLPYQISSPIT--------------FKLIKR--------G--FDLAVLMYQYEFAKRMVAKE-GTKD-YGRLSVAVQSRA-DVEIVAKVPPSAFYPKPKVYSAIVKIKP---------------------N-KGK----------------------------Y-H---I--ENEN-FFDDFLRAIFQHRNKSVR-----KALID-----SSKELNY----NKDEM----KKILEDF------------------------------------------------------------------------------LNTNSEIKN-LINEKVFKLSVKDIVNLSN
	Q2S0I2_Bacteria_Salinibacter_ruber	M-----------------------------------------------------------ERSHVGRDCGSRSS----------------PRAFSVPTSNVPMKMSIPFR-----------------------PKQSLGQNFLHDPN-MAEKIVGTLTAP-P-EA-----------HVVEVGAGTGVLTERLA-ER-H-D-R----LTALEIDERAVEVLRE------------RV-------P--E-------------------------------------ADVRETDVRET-------DW-------------AALA-------DEK-----------------------------------------------------------G--G----PLRVISNTPYYLTSPIL--------------FALLGQ--------RDCLAEAVLTMQKEVAERIVAEP-STKA-YGILSVLLQLFA-EPTLCFTVPPQVFSPQPDVTSAVVRIRF---------------------G-PDT-------------E--------------P-E---D--LHFD-DARRYVRAAFNQRRKMLR-----NSLSA--------WTKE----QDVG-----FP------------------------------------------------------------------------------------------ND-WGRKRAEALTPDEFATLAR
	Q8G6I3_Bacteria_Bifidobacterium_longum	M-------------------------------------------------------------------NDTIPA----------------TGHLLGAADIRRIAADAGIS-----------------------PTKKFGQNFVIDPG-TVRRIVREAGVT-A-AD---H--------VMEVGPGLGSLTLAIL-ET-G-A-T----MTAVEIDPPLAERLPG------------TV-------A--EFMPEATS-----------------------------RLTVVNRDALTV-------TP-------------ENVP--------D------------------------------------------------------------F--SD-DASFTLVANLPYNVATPIL--------------LTLLER--------FDNLGSFLVMVQKEVADRLAAKP-GSKI-YGTPSVKLAWYG-TAERVGTIGRNVFWPAPNVDSALVRFTRYQADD----------------P-AAPGA----------SN--------------S-TADGG--TQRE-LVFRLIDAAFGQRRKTLH-----AALKT--------IAPS-------------EAFS--------------------------------------------------------------------------------------IAGI-DPTRRGETLTIAEFTALAK
	B9KIG4_Bacteria_Anaplasma_marginale	M-------------------------------------------------------------------------------------------------------RTIRHK-----------------------AYKSLGQNFILDPS-MAEKIVSYAGSI-E-GY---N--------IIEVGPGFGTMTEIIL-RS-K-VAS----LLAIEKDRRLSPMHKG------------LM-------Q--K----Y-P-----------------------------NYRYIEHDVLEI-------NL-------------ETMI-------S-------------------------------------------------------------A-------PSKMIANLPYNISVILL--------------LRMLKY--------IHNFEKLTLMFQKEVAERLVAKP-GTKS-YSILSVLVQLLC-DVEKVKDLQPGAFSPPPKVCSSVVNITP-----------------------LGN-------------L--------------R-F---P--VDYS-YMLKMLKKAFGCKRKTVR-----NALGL--------PHQE-------FD----ALLA--------------------------------------------------------------------------------------ECRI-PPSVRAENLSVEQLCAVSN
	A5GLH7_Bacteria_Synechococcus_sp	M-------------------------------------------------------------------------------------------------------SFGGHT-----------------------PRKRFGQHWLRDER-VLDRILDASDLG-D-DD---R--------VLEVGPGRGALTERLL-AS-S-AAA----VHAVELDRDLVAGLQD------------RF-------G--D-----SP-----------------------------RFSLREGDVLAV-------PL-------------TLPD--------G------------------------------------------------------------Q--R----ATKVVANIPYNITGPLL--------------ERLIGRLDQ---PVDPPYQRLVLLVQKEVAERIRARP-GASS-FSALSVRMQLLA-KCSSVCPVPPRCFQPPPKVHSEVIRLDP---------------------L-PLE------------QR--------------P-D---P--VICR-RVERLLKQAFLARRKMLR-----NTLTV--------SQPL-----SELE----TITQ--------------------------------------------------------------------------------------QAGI-DLRQRPQEVAPHAWVELAR
	Q3B3D4_Bacteria_Chlorobium_luteolum	M--------------------------------------------------------------------------------------------------TRVEYKHTEIA-----------------------VKKKLGQNFLTDRN-ITRKIVAASGAG-S-QD---R--------ILEIGPGFGALTREIL-EV-C-P-A----FTVVEKDRALAAFIRQ---------------------E--------YP-----------------------------QLQLIEADFLDI-------DL-------------ERLA------------------------------------------------------------------A--G--G----PLRVLGNIPYSITTPIL--------------FKLLEN--------RRSITSATLMMQHEVAARLVATP-STKE-YGILAVQLQTFC-DVRYLFKVGRKVFRPQPNVDSAVISMVP---------------------KKNVA----------------------------------V--EDAQ-AFSRFVRTAFHQRRKTLY-----NNLKD--------AYML-----QAVD----EGTL--------------------------------------------------------------------------------------KLRA-EALSIEKLADLFKLVQPLP
	Q2N8W9_Bacteria_Erythrobacter_litoralis	M---------------------------------------------------------------------------------------------PELPPLRDVIAKHGLS-----------------------ASKALGQNFLFDAQ-LLDRIAGIPGGL-E-NR---A--------VLEIGPGPGGLTRALL-KA-G-A-R----VTAIEMDRRCLPALAE------------LS-------E--V----YPG-----------------------------KLSVIHGDAMKL-------DH-------------AELM--------G------------------------------------------------------------E-------PFAVVANLPYNVGTALF--------------VRWLGGET-----WPPQWTSLTLMFQQEVAQRIVSTP-GTSA-YGRLAVLAQWRS-AASMPMKVHRSAFTPPPKVMSAIVHVTP---------------------D-EMP------------------------------E---G--VSAR-TLERLTEAAFGQRRKMLR-----QSLKG--------VPGA--------V----ETLA--------------------------------------------------------------------------------------EVAI-EETRRAETVTVEEFVALAR
	Q3SRZ8_Bacteria_Nitrobacter_winogradskyi	M------------------------------------------------------------------------------------------SMIDDLPPLRDVIKRHALS-----------------------ARKSLGQNFLLDLN-LTSRIARAAGPL-Q-DA---T--------VVEIGPGPGGLTRALL-AV-G-AKH----VIAIERDERALGALEE------------IS-------D--R----YPG-----------------------------RLTIINADATDF-------DP-------------RPLL--------G------------------------------------------------------------T--T----RAKIVANLPYNIATALL--------------IRWLSIEP-----WPPWYDVMVLMFQREVAERIVARE-NEDA-YGRLGVLSNWRA-ETKILFDISPAAFVPQPQVTSSVVRLIP---------------------R-YNP------------------------------E---P--CDRR-SLEQVAAAAFGHRRKMLR-----QSLKS--------LPAD-------PA----SLAA--------------------------------------------------------------------------------------AAGI-DPTRRAETVSISGFAAMAR
	Q07LF4_Bacteria_Rhodopseudomonas_palustris	M------------------------------------------------------------------------------------------STIDDLPPLREVIQRHDLS-----------------------ARKSLGQNFLLDLN-LTTRIARAAGPL-E-DS---T--------VIEVGPGPGGLTRALL-AL-G-AKR----VIAIERDERALGALAE------------IS-------A--H----YPG-----------------------------RLDIVCADAMTY-------DP-------------RPLL--------G------------------------------------------------------------G--A----RAKIVANLPYNIATPLL--------------IGWLETDP-----WPPWYDCLVLMFQREVAERIVATE-DDEA-YGRLGVLANWRA-QTKMLFDISPAAFVPPPKVTSSVVRLIP---------------------R-DEP------------------------------E---P--CNRR-MLEQVTAAAFGQRRKMLR-----QSLKS--------LGVD-------PA----RLAA--------------------------------------------------------------------------------------AAGV-EPTRRAETIPVAGFVAMAR
	Q135P2_Bacteria_Rhodopseudomonas_palustris	M------------------------------------------------------------------------------------------SAIDGLPPLRDVIRRHDLA-----------------------ARKSLGQNFLLDLN-LTARIARAAGPL-D-DV---T--------VVEIGPGPGGLTRALL-AT-G-ARR----VIAIERDERALGALEE------------IA-------A--H----YPG-----------------------------RLEIVCADAMDF-------DP-------------TPLL--------G------------------------------------------------------------G--E----RAKIVANLPYNIATPLL--------------IGWLCTEP-----WPPWYDMMVLMFQREVAQRIVARE-DDDA-YGRLAVLSNWRC-ETNMLFDIAPSAFVPQPKVTSSVVRLAP---------------------R-AAP------------------------------E---P--CNRA-ALEQVAAAAFGQRRKMLR-----QSLKS--------LGVD-------PA----RLAA--------------------------------------------------------------------------------------AAGI-DPTRRAETVAVSGFVAMAN
	Q82HC3_Bacteria_Streptomyces_avermitilis	M---------------------------------------------------------------------SSPA----------------PDALLGPADIRELAAALGVR-----------------------PTKQRGQNFVIDAN-TVRRIVRTAGVR-P-DD---V--------VVEVGPGLGSLTLALL-EA-A-D-R----VIAVEIDDVLAGALPA------------TI-------A--ARMPERAE-----------------------------RFALVHSDAMHV----------------------RELP--------G------------------------------------------------------------P--P----PTALVANLPYNVAVPVL--------------LHMLDT--------FPSIERTLVMVQAEVADRLAADP-GSRV-YGVPSVKANWHA-EVKRAGSIGRNVFWPAPNVDSGLVSLVR---------------------R-TEP-------------I--------------K-T---T--ASKT-EVFAVVDAAFAQRRKTLR-----AALAG--------WAGS----AAAAE----AALV--------------------------------------------------------------------------------------AAGV-SPQARGESLTVEEFARIAE
	B3DP38_Bacteria_Bifidobacterium_longum	M-------------------------------------------------------------------NDTIPA----------------TGHLLGAADIRRIAADAGIS-----------------------PTKKFGQNFVIDPG-TVRRIVREAGVT-A-AN---H--------VMEVGPGLGSLTLAIL-ET-G-A-T----MTAVEIDPPLAERLPG------------TV-------A--EFMPEATS-----------------------------RLTVVNRDALTV-------TP-------------ENVP--------D------------------------------------------------------------F--SD-DASFTLVANLPYNVATPIL--------------LTLLER--------FDNLGSFLVMVQKEVADRLAAKP-GSKI-YGTPSVKLAWYG-TAERVGTIGRNVFWPAPNVDSALVKFTRYQADD----------------P-AAPGT----------AN--------------S-T-DDG--TQRE-LVFRLIDAAFGQRRKTLH-----AALKT--------IAPS-------------EAFS--------------------------------------------------------------------------------------IAGI-DPTRRGETLTIAEFTALAK
	Q9RED9_Bacteria_Burkholderia_sp	M--------------------------------------------------------------------------------------------------ILAKARIQGHT-----------------------ARKRFGQHFLIDSA-VIDAIVSAIAPA-P-QD---C--------LVEIGPGLGALTWPLL-ER-L-G-GAGR-LHAIEMDRDLAAHLQR------------LG-------H---------A-----------------------------SLILHAGDALRF-------DF-------------AQLA-------RAE-----------------------------------------------------------Q--A----RLRIVGNLPYNISSPLL--------------FHLLDE--------MNEVVDQHFMLQREVAARIAAAP-GSAH-YGRLSVMLQSRY-AVERLFDVPPCAFAPPPAVHSAVLRMAP---------------------H-ASR-------------A--------------L-P---Q--LDWA-RFAALVRAAFSQRRKILR-----HTLSV--------YQKT-------------PDFD--------------------------------------------------------------------------------------ALGF-DHGRRAQEVPVGEYLKLAQ
	B7GPE3_Bacteria_Bifidobacterium_longum	M-------------------------------------------------------------------NDTIPA----------------TGHLLGAADIRRIAADAGIS-----------------------PTKKFGQNFVIDPG-TVRRIVREAGVT-A-AD---H--------VMEVGPGLGSLTLAIL-ET-G-A-T----MTAVEIDPPLAERLPG------------TV-------A--EFMPEATS-----------------------------RLTVVNRDALTV-------TP-------------ENVP--------D------------------------------------------------------------F--SD-DASFTLVANLPYNVATPIL--------------LTLLER--------FDNLGSFLVMVQKEVADRLAAKP-GSKI-YGTPSVKLAWYG-TAERVGTIGRNVFWPAPNVDSALVKFTRYQADD----------------P-AAPGT----------AN--------------S-T-DDG--TQRE-LVFRLIDAAFGQRRKTLH-----AALKT--------IAPS-------------EAFS--------------------------------------------------------------------------------------IAGI-DPTRRGETLTIAEFTALAK
	A1WVT7_Bacteria_Halorhodospira_halophila	M----------------------------------------------------------------------------------------------------------SHR-----------------------PRKRFGQNFLRDPA-VIQRMVTAIAPR-E-GE---T--------LLEIGPGEGALTEPLL-AR-L-G-T----LTAVELDRDLAPRLQE------------RF-------A---------P-----------------------------ALRVIEGDALAL-------DP-------------AELA-------PAQ--------------------------------------------------------G--R--------LRVVGNLPYNVSTPIL--------------FHLLAA--------ADVIEDLHLLLQREVVDRMVAPP-GGKT-RGRLSVMVQYRC-RVERCFNVPAGAFFPAPKVMSSFVRLVP---------------------H-RPL-------------P--------------A-R---A--QDEA-WLQEVVTAAFGGRRKTLR-----NSLKG--------LVTA-------------QAFE--------------------------------------------------------------------------------------AAGV-DPGARAETLSVEAFVRLAD
	Q1QKW0_Bacteria_Nitrobacter_hamburgensis	M------------------------------------------------------------------------------------------STIDDLPPLRDVIKRHALS-----------------------ARKSLGQNFLLDLN-LTARIARAAGPL-E-DA---T--------VIEIGPGPGGLTRALL-AM-G-AQR----VIAIERDARALGALEE------------IS-------G--R----YPG-----------------------------RLTIVNADATQF-------DS-------------RPLL--------G------------------------------------------------------------T--T----RAKIVANLPYNIATALL--------------IDWLSVEP-----WPPWYDTMVLMFQREVAERIVARE-NEEA-YGRLAVLSNWRA-ETKILFDISPAAFVPQPKITSSVVRLVP---------------------R-DKP------------------------------E---T--CERR-LLEQVAAAAFGQRRKMLR-----QSLKS--------LPAD-------PA----RLTA--------------------------------------------------------------------------------------AAGI-EPTQRAETVPISGFAAMAR
	Q7V7W0_Bacteria_Prochlorococcus_marinus	M-------------------------------------------------------------------------------------------------------AFSGHH-----------------------ARKRFAQHWLIDAA-VLTQILDAADVQ-P-DD---R--------LLEVGPGRGALTERLL-AS-S-ASA----VHAVELDRDLVSGLKQ------------RF-------A--D-----QA-----------------------------RFSLQEGDVLSV-------PL-------------TLAD--------G------------------------------------------------------------R--A----ATKVVANIPYNITGPLL--------------ERLLGRLDR---PVDHPYQRLVLLLQKEVAQRIRALP-GQSC-FSALSVRLQLLA-RCTTVCPVPPRSFKPPPKVHSEVILIEP---------------------L-APE------------QR--------------L-E---P--LLAK-RVESLLRQAFLARRKMLR-----NTLAK--------VLPA-----AELN----ALAD--------------------------------------------------------------------------------------DLGI-SLQQRPQELSPATWVELAR
	Q2IX80_Bacteria_Rhodopseudomonas_palustris	M------------------------------------------------------------------------------------------SAIDGLPPLRDVIKRHDLA-----------------------ARKSLGQNFLLDLN-LTARIARAAGPL-D-DV---T--------VVEIGPGPGGLTRALL-AT-G-ARR----VIAIERDERALGALEE------------IA-------A--H----YPG-----------------------------RLEIVCADAMEF-------DP-------------RPLL--------G------------------------------------------------------------G--A----RARIVANLPYNIATPLL--------------IGWLCAEP-----WPPWYDMMVLMFQREVAQRIVACE-DDDA-YGRLAVLSNWRC-DTGMLFDIAPSAFVPQPKVTSSVVRLVP---------------------R-SAP------------------------------E---P--CNRA-ALEQVAAAAFGQRRKMLR-----QSLKA--------LGVD-------PA----RLAA--------------------------------------------------------------------------------------AAGI-DPTRRAETVPVSGFVAMAN
	B3Q9S4_Bacteria_Rhodopseudomonas_palustris	M------------------------------------------------------------------------------------------SAIDDLPPLREVIRRHDLA-----------------------ARKSLGQNFLLDLN-LTARIARAAGPL-E-GV---T--------VVEIGPGPGGLTRALL-AT-G-AKR----VIAIERDERALGALEE------------IA-------A--H----YPG-----------------------------RLDIISGDAMEF-------DP-------------RPLL--------N------------------------------------------------------------G--D----RARIVANLPYNIATPLL--------------IGWLCAEP-----WPPWYEMMVLMFQREVAQRIVAHH-DDDA-YGRLAVLANWRA-ETQMLFDISPSAFVPPPKVTSSVVRLVP---------------------R-AQP------------------------------E---P--CDRA-ALEQVAAAAFGQRRKMLR-----QSLKS--------LGVD-------PA----QLTA--------------------------------------------------------------------------------------AAGI-DPARRAETVPVSGFVAMAN
	Q5PAV9_Bacteria_Anaplasma_marginale	M-------------------------------------------------------------------------------------------------------RTIRHK-----------------------AYKSLGQNFILDPS-MAEKIVSYAGSI-E-GY---N--------IIEVGPGFGTMTEIIL-RS-K-VAS----LLAIEKDRRLSPMHKG------------LM-------Q--K----Y-P-----------------------------NYRYIEHDVLEI-------NL-------------ETMI-------S-------------------------------------------------------------A-------PSKMIANLPYNISVILL--------------LRMLKY--------IHNFEKLTLMFQKEVAERLVAKP-GTKS-YSILSVLVQLLC-DVEKVKDLQPGAFSPPPKVCSSVVNITP-----------------------LGN-------------L--------------R-F---P--VDYS-YMLKMLKKAFGCKRKTVR-----NALGL--------PHQE-------FD----ALLA--------------------------------------------------------------------------------------ECRI-PPSVRAENLSVEQLCAVSN
	Q1LRA1_Bacteria_Cupriavidus_metallidurans	M----------------------------------------------------------------------------------------------------RSNVHQGHV-----------------------ARKRFGQNFLVDDG-IIHGIVSAIDPQ-P-ND---I--------VVEIGPGLGALTDPLL-ER-L-P-G----MQVVELDRDLVERLRR------------RY----------------GD-----------------------------RLVVHAGDALAF-------DF-------------GKLR-------EPG--------------------------------------------------------R----------ALRIVGNLPYNISSPLL--------------FHLVDF--------ADDVRDQHFMLQKEVVERMVADP-GSKS-YGRLSIMLQVRY-HMEHVLDVPPASFNPPPKVDSAVVRMIP---------------------W-PRAED------GTLRSP--------------Y-A---A--CDAG-VLGDVVTAAFSQRRKVLR-----NTLSF--------LRDQ-------------VDFD--------------------------------------------------------------------------------------ALGF-DLTRRAEEVPVAEYVELAR
	Q475Q1_Bacteria_Cupriavidus_necator	M----------------------------------------------------------------------------------------------------RSNMHQGHV-----------------------ARKRFGQNFLVDDS-IIHGIVNAINPL-A-DD---V--------LVEIGPGLGALTDPLL-ER-V-P-Q----MQVVELDRDLVERLRR------------RY----------------GD-----------------------------RLQVHAGDALAF-------DF-------------GRLA-------VPG--------------------------------------------------------R----------PLRIVGNLPYNISSPLL--------------FHLMDY--------ADHVHDQHFMLQKEVVDRMVAEP-GSKA-FGRLSIMLQVRY-HMEHVLDVPPGSFNPPPKVDSAVVRMIP---------------------W-PRTES------GRLRSP--------------H-A---D--CDIT-VLGDLVTAAFSQRRKVLR-----NTLSF--------LRDQ-------------IDFE--------------------------------------------------------------------------------------AIGF-DLGRRAEEVPVGEYVELAR
	A2CA51_Bacteria_Prochlorococcus_marinus	M-------------------------------------------------------------------------------------------------------AFSGHH-----------------------ARKRFAQHWLIDAA-VLTQILDAADVQ-P-DD---R--------LLEVGPGRGALTERLL-AS-S-ASA----VHAVELDRDLVSGLRQ------------RF-------A--D-----QA-----------------------------RFSLQEGDVLSV-------PL-------------TLAD--------G------------------------------------------------------------R--A----ANKVVANIPYNITGPLL--------------ERLLGRLDR---PVDHPYQRLVLLLQKEVAQRIRALP-GQSC-FSALSVRLQLLA-HCTTVCPVPPRSFKPPPKVHSEVILIEP---------------------L-APE------------QR--------------L-E---P--LLAK-RVESLLRQAFLARRKMLR-----NTLAK--------VLPA-----AELN----ALAD--------------------------------------------------------------------------------------DLGI-SLQQRPQELSPATWVELAR
	Q6N5B4_Bacteria_Rhodopseudomonas_palustris	M------------------------------------------------------------------------------------------SAIDDLPPLREVIRRHDLA-----------------------ARKSLGQNFLLDLN-LTARIARAAGPL-E-GV---T--------VVEIGPGPGGLTRALL-AT-G-AKR----VIAIERDERALGALEE------------IA-------A--H----YPG-----------------------------RLDIISGDAMEF-------DP-------------RPLL--------N------------------------------------------------------------G--D----RARIVANLPYNIATPLL--------------IGWLCAEP-----WPPWYEMMVLMFQREVAQRIVAHH-DDDA-YGRLAVLANWRA-ETQMLFDISPSAFVPPPKVTSSVVRLVP---------------------R-AQP------------------------------E---P--CDRA-ALEQVAAAAFGQRRKMLR-----QSLKS--------LGVD-------PA----QLTA--------------------------------------------------------------------------------------AAGI-DPARRAETVPVSGFVAMAN
	P06992_Bacteria_Escherichia_coli	M----------------------------------------------------------------------------------------------------NNRVHQGHL-----------------------ARKRFGQNFLNDQF-VIDSIVSAINPQ-K-GQ---A--------MVEIGPGLAALTEPVG-ER-L-D-Q----LTVIELDRDLAARLQT------------HP-------F--L-----GP-----------------------------KLTIYQQDAMTF-------NF-------------GELA-------EKM-----------------------------------------------------------G--Q----PLRVFGNLPYNISTPLM--------------FHLFSY--------TDAIADMHFMLQKEVVNRLVAGP-NSKA-YGRLSVMAQYYC-NVIPVLEVPPSAFTPPPKVDSAVVRLVP---------------------H-ATM-------------P--------------H-P---V--KDVR-VLSRITTEAFNQRRKTIR-----NSLGN--------LFSV-------------EVLT--------------------------------------------------------------------------------------GMGI-DPAMRAENISVAQYCQMAN
	Q56016_Bacteria_Salmonella_typhimurium	M----------------------------------------------------------------------------------------------------NNRVHQGHL-----------------------ARKRFGQNFLNDRF-VIDSIVSAINPQ-K-GQ---A--------MVEIGPGLAALTEPVG-ER-L-D-K----LTVIELDRDLAARLQT------------HP-------F--L-----GP-----------------------------KLTIYQQDAMTM-------NF-------------GELS-------AQL-----------------------------------------------------------G--Q----PLRVFGNLPYNISTPLM--------------FHLFSY--------TDAIADMHFMLQKEVVNRLVAGP-NSKE-YGRLSVMAQYYC-QVIPVLEVPPSAFTPPPKVDSAVVRLVP---------------------H-ATM-------------P--------------Y-P---V--KDIR-VLSRITTEAFNQRRKTIR-----NSLGN--------LFSV-------------ETLT--------------------------------------------------------------------------------------EMGI-DPAMRAENISVAQYCQMAN
	Q9X1F1_Bacteria_Thermotoga_maritima	M-------------------------------------------------------------DGCHLSRDKLQG----------------DGE-GCDLKTSDYLKKYGVR-----------------------LKKHLGQVFLSDDR-IAKRIVKAAELT-P-ED---V--------VVEIGAGAGTLTEELA-KT-GAR-V----I-AYEIDESLAPILQE------------RL-------S--K-----YP-----------------------------NVELRFEDFLKA-------KNV------------PE-------------------------------------------------------------------------------GAICVSNIPYNITGPLM--------------EKIIEW--------K--FKRAIVMIQKEVGERILAKP-GKKT-YGYLSVVVQTFY-EVKKLFDVSRSCFVPNPEVDSTVVDLKR---------------------K--PV----------------------------------D--LDFE-KFKKFVSMIFAKKRKTLK-----NNLRP-----FLSIFEG----VD-------------------------------------------------------------------------------------------------------LSRRAEQLTVEEIVELYE
	Q4K4X5_Bacteria_Pseudomonas_fluorescens	M------------------------------------------------------------------------------------------------------TEQYQHR-----------------------ARKRFGQNFLHDAG-VIDRILRSIHAK-P-ED---R--------MLEIGPGQGALTEGLL-GS-G-A-Q----LDVVELDKDLIPILNQ------------QF-------A--G-----KS-----------------------------NFNLHQGDALKF-------DF-------------NTLG-------AAP--------------------------------------------------------G--S--------LRVVGNLPYNISTPLI--------------FHLLQN--------AGLIRDMHFMLQKEVVERLAAGP-GGGD-WGRLSIMVQYHC-RVEHLFNVGPGAFNPPPKVDSAIVRLVP---------------------H-AVL-------------P--------------H-P---A--KDHR-LLERIVREAFNQRRKTLR-----NTLKA--------LLSS-------------AEIE--------------------------------------------------------------------------------------AAGV-DGSLRPEQLDLAAFVRLAD
	Q04DR8_Bacteria_Oenococcus_oeni	M-----------------------------------------------------------------------ND----------------IPAIGSPIRTRTILNEYDLH-----------------------ASKRLGQNFLIDLN-VLQEIVQGAAIG-P-DD---T--------VIEIGPGIGSLTEQLA-KA-A-K-Q----VVAYEIDKKLIPILSE------------TL-------R--P-----YK-----------------------------NVEIVNRDILKA-------DF-------------SIFA-------KNQS-------------------------------------------------------------------LKIVANLPYYITTPIL--------------FYLLNS--------SLNFKSVTVMMQKEVAARLQAGV-GSKD-YGELSLAIQYRV-NVEIILPVTRKSFMPSPNVDSAIVQLTP---------------------K--EN-------------F--------------Q-S---F--PHEE-ALFKIIKASFAHRRKSLV-----NNLLYY----FGKNDEN----RTKIE----RSIS--------------------------------------------------------------------------------------ETGF-DLNIRGERLTLENYEQLVN
	Q32K43_Bacteria_Shigella_dysenteriae	M----------------------------------------------------------------------------------------------------NNRVHQGHL-----------------------ARKRFGQNFLNDQF-VIDSIVSAINPQ-K-GQ---A--------MVEIGPGLAALTEPVG-ER-L-D-Q----LTVIELDRDLAARLQT------------HP-------F--L-----GP-----------------------------KLTIYQQDAMTF-------NF-------------GELA-------EKM-----------------------------------------------------------G--Q----PLHVFGNLPYNISTPLM--------------FHLFSY--------TDAIADMHFMLQKEVVNRLVAGP-NSKV-YGRLSVMAQYYC-NVIPVLEVPPSAFTPPPKVDSAVVRLVP---------------------H-ATM-------------P--------------H-P---V--KDVR-VLSRITTEAFNQRRKTIR-----NSLGN--------LFSV-------------EVLT--------------------------------------------------------------------------------------GMGI-DPAMRAENISVAQYCQMAN
	Q7VCH7_Bacteria_Prochlorococcus_marinus	M-------------------------------------------------------------------------------------------------------PFSGHV-----------------------PRKRFGQHWLRDDS-ILEKILLAADLQ-E-ED---R--------ILEIGPGRGALTEKLL-ES-N-VKL----VHGVELDAELIVGLKQ------------RF-------A--G-----QS-----------------------------RFTLQEGDALSV-------SL-------------LPHD--------G------------------------------------------------------------I--A----ANKVVANIPYNITGPLL--------------ERLIGRLGR---SSEVKYQRLVLLVQKEVAKRILALP-GQSS-FSAMSVRLQLLA-KCQSVCEVHPSSFSPQPKVYSEVIILDP---------------------L-EKD------------ER--------------L-D---F--LVER-RVASIVQIAFLSRRKKLR-----NTLTK--------ICPL-----DELE----PLAY--------------------------------------------------------------------------------------RQGI-NLNQRPQELAPMIWVQLAR
	B9K8F0_Bacteria_Thermotoga_neapolitana	M-------------------------------------------------------------------------------------------------KTSDYLKKYGIR-----------------------LKKHLGQVFLSDDR-IAKRIVKEADLK-P-DD---V--------VVEIGAGAGTLTEELA-KT-GAR-V----I-AYEIDEGLAPILQE------------RL-------S--K-----YP-----------------------------NVELRFEDFLKA-------RDV------------PE-------------------------------------------------------------------------------EAICVSNIPYSVTGPIM--------------EKIIEW--------R--FKKAIVMVQKEVGERILSKP-GRKS-YGYLSVVVQTFY-EVRKLFDVSRSYFVPNPEVDSVVVEMKR---------------------K--AV----------------------------------E--IDFP-QFKKFVSMIFSKKRKTLK-----NNLRP-----FLSVFEG----VD-------------------------------------------------------------------------------------------------------LSRRAEQLSIEEIIELYN
	A5IME8_Bacteria_Thermotoga_petrophila	M-------------------------------------------------------------------------------------------------KTSDYLKKYGVK-----------------------LKKHLGQVFLSDDR-IAKRIVKEVGLT-P-ED---V--------VVEIGAGAGTLTEELA-KT-GAR-V----I-AYEIDESLAPVLRE------------RL-------S--K-----YP-----------------------------NVELRFEDFLKA-------KDI------------PE-------------------------------------------------------------------------------GAICVSNIPYSITGPIM--------------EKIIEW--------K--FKRAIVMVQKEVGERILAKP-GKKT-YGYLSVVVQTFY-EVKKLFDVSRSCFVPNPEVDSTVVDLRR---------------------K--SV----------------------------------D--LDFE-KFRKFVSMIFAKKRKTLK-----NNLRP-----FLSVFEG----VD-------------------------------------------------------------------------------------------------------LSRRAEQLTVEEIVEFYE
	Q0AQC3_Bacteria_Maricaulis_maris	M-------------------------------------------------------------------------------------------SLDQLPPLRDVIASHDLG-----------------------AKKSFGQHFLLDLN-LTAKIARLAGDM-S-RD---Q--------AIEVGPGPGGLTRAIL-AE-G-AAS----LLAVEMDSRFLGALDE------------IN-------V--A----SGG-----------------------------RLTVEQGDALEV-------DE-------------TALL-------TG------------------------------------------------------------P--G----DKVILSNLPYNVGTQLL--------------IKWLQAE-------PIWWRRAVLMFQREVADRVVAQP-GDKA-YGRLAVISQSRC-QAHLALKIPARAFTPPPKVESAVVVLDP---------------------L-PEA----------------------------Q-Q---F--KDVV-ALERITASAFGQRRKTLR-----RSLAQ--------AAGQG---GTSAD----ALLE--------------------------------------------------------------------------------------EAGL-NAGDRAEVIDITGFQSLAR
	B7UI99_Bacteria_Escherichia_coli	M----------------------------------------------------------------------------------------------------NNRVHQGHL-----------------------ARKRFGQNFLNDQF-VIDSIVSAINPQ-K-GQ---A--------MVEIGPGLAALTEPVG-ER-L-D-Q----LTVIELDRDLAARLQT------------HP-------F--L-----GP-----------------------------KLTIYQQDAMTF-------NF-------------GELA-------AKM-----------------------------------------------------------G--Q----PLRVFGNLPYNISTPLM--------------FHLFSY--------TDAIADMHFMLQKEVVNRLVAGP-NSKA-YGRLSVMAQYYC-NVIPVLEVPPSAFTPPPKVDSAVVRLVP---------------------H-ATM-------------P--------------H-P---V--KDVR-VLSRITTEAFNQRRKTIR-----NSLGN--------LFSV-------------EVLT--------------------------------------------------------------------------------------GMGI-DPAMRAENISVAQYCQMAN
	B7NHF7_Bacteria_Escherichia_coli	M----------------------------------------------------------------------------------------------------NNRVHQGHL-----------------------ARKRFGQNFLNDQF-VIDSIVSAINPQ-K-GQ---A--------MVEIGPGLAALTEPVG-ER-L-D-Q----LTVIELDRDLAARLQT------------HP-------F--L-----GP-----------------------------KLTIYQQDAMTF-------NF-------------GELA-------EKM-----------------------------------------------------------G--Q----PLRVFGNLPYNISTPLM--------------FHLFSY--------TDAIADMHFMLQKEVVNRLVAGP-NSKA-YGRLSVMAQYYC-NVIPVLEVPPSAFTPPPKVDSAVVRLVP---------------------H-ATM-------------P--------------H-P---V--KDVR-VLSRITTEAFNQRRKTIR-----NSLGN--------LFSV-------------EVLT--------------------------------------------------------------------------------------GMGI-DPAMRAENISVAQYCQMAN
	B7M0E8_Bacteria_Escherichia_coli	M----------------------------------------------------------------------------------------------------NNRVHQGHL-----------------------ARKRFGQNFLNDQF-VIDSIVSAINPQ-K-GQ---A--------MVEIGPGLAALTEPVG-ER-L-D-Q----LTVIELDRDLAARLQT------------HP-------F--L-----GP-----------------------------KLTIYQQDAMTF-------NF-------------GELA-------EKM-----------------------------------------------------------G--Q----PLRVFGNLPYNISTPLM--------------FHLFSY--------TDAIADMHFMLQKEVVNRLVAGP-NSKA-YGRLSVMAQYYC-NVIPVLEVPPSAFTPPPKVDSAVVRLVP---------------------H-ATM-------------P--------------H-P---V--KDVR-VLSRITTEAFNQRRKTIR-----NSLGN--------LFSV-------------EVLT--------------------------------------------------------------------------------------GMGI-DPAMRAENISVAQYCQMAN
	A7ZW03_Bacteria_Escherichia_coli	M----------------------------------------------------------------------------------------------------NNRVHQGHL-----------------------ARKRFGQNFLNDQF-VIDSIVSAINPQ-K-GQ---A--------MVEIGPGLAALTEPVG-ER-L-D-Q----LTVIELDRDLAARLQT------------HP-------F--L-----GP-----------------------------KLTIYQQDAMTF-------NF-------------GELA-------EKM-----------------------------------------------------------G--Q----PLRVFGNLPYNISTPLM--------------FHLFSY--------TDAIADMHFMLQKEVVNRLVAGP-NSKA-YGRLSVMAQYYC-NVIPVLEVPPSAFTPPPKVDSAVVRLVP---------------------H-ATM-------------P--------------H-P---V--KDVR-VLSRITTEAFNQRRKTIR-----NSLGN--------LFSV-------------EVLT--------------------------------------------------------------------------------------GMGI-DPAMRAENISVAQYCQMAN
	Q1RGE6_Bacteria_Escherichia_coli	M----------------------------------------------------------------------------------------------------NNRVHQGHL-----------------------ARKRFGQNFLNDQF-VIDSIVSAINPQ-K-GQ---A--------MVEIGPGLAALTEPVG-ER-L-D-Q----LTVIELDRDLAARLQT------------HP-------F--L-----GP-----------------------------KLTIYQQDAMTF-------NF-------------GELA-------AKM-----------------------------------------------------------G--Q----PLRVFGNLPYNISTPLM--------------FHLFSY--------TDAIADMHFMLQKEVVNRLVAGP-NSKA-YGRLSVMAQYYC-NVIPVLEVPPSAFTPPPKVDSAVVRLVP---------------------H-ATM-------------P--------------H-P---V--KDVR-VLSRITTEAFNQRRKTIR-----NSLGN--------LFSV-------------EVLT--------------------------------------------------------------------------------------GMGI-DPAMRAENISVAQYCQMAN
	B2VGP6_Bacteria_Erwinia_tasmaniensis	M----------------------------------------------------------------------------------------------------NSRVHQGHF-----------------------ARKRFGQNFLNDQY-IIDSIVNAIHPQ-R-GE---A--------VVEIGPGLGALTEPVG-ER-L-D-N----MTVVELDRDLAARLQT------------HP-------F--L-----GP-----------------------------KLTIFQQDAMTF-------DF-------------AALA-------QEK-----------------------------------------------------------G--Q----PLRVFGNLPYNISTPLM--------------FHLFSY--------VGAIKDMHFMLQKEVVNRLVAGP-GSKA-YGRLTVMAQYYC-QVIPVLEVPPESFTPAPKVDSAVVRLMP---------------------Y-AQP-------------P--------------H-P---V--NDIR-ALSRITTEAFGKRRKTLR-----NSLGH--------LFTV-------------DVLA--------------------------------------------------------------------------------------EMNI-DPTLRAENITVAQYCQLAN
	P47701_Bacteria_Mycoplasma_genitalium	M---------------------------------------------------------------------------------------------------------NSFF-----------------------PSRKLGQNFTVNLS-VIKRIFAFVKNL-N-PQ---A--------IVEIGVGKGALTNYLL-KL-K-I-P----YKGIEIDKRLIEYLLV------------EK-------I--------LT-----------------------------EDQLVKGDILKK-------DF-------------NSFF-------ENL-------------------------------------------------------------------SPLLCGNIPYSITSPII--------------NKFLES----------KLRSFVLMTQKEFANRLLAKV-NSSD-YSAFGAFCQYYL-TITTVFKIDRHAFKPKPKVDSTLILLEK-----------------------NKS----------------------------------V--SYDF-KFGLFLKQCFNQRRKMLI-----NNLKH--------FFAV-----DYLL----NIIQ--------------------------------------------------------------------------------------KQNL-KTSIRAQELSPCQLFNLY-
	Q1B416_Bacteria_Mycobacterium_sp	M-----------------------------------------------------------------------------------------TIRLLGRTEIRRLAKDIDFR-----------------------PRKSFGQNFVHDAN-TVRRIVSASGVH-R-HD---H--------VLKVGPGLGSLTLALL-DR-G-A-H----VTAVEIDPLLAQQLPT------------TI-------A--DHSHSEIN-----------------------------RLTVLNQDILTL-------MP-------------SDLE--------N------------------------------------------------------------Q-------PTALVANLPYNVAVPAL--------------LHLLAE--------FPTIRSVMVMVQAEVAERLAADP-GGKD-YGVPSAKVRFYG-NVRRYGMVSPTVFWPIPRVYSGLVRIDRY--------------------E-TSP------------WP--------------T-D---A--DFRA-QVFDLIDIAFAQRRKTSR-----NAFAE--------WAGS----GNESA----RRLL--------------------------------------------------------------------------------------AASI-DPSRRGETLAIADFVRLLQ
	Q73IR3_Bacteria_Wolbachia_pipientis	M-----------------------------------------------------------------------NF----------------RQLIFKILYNENNMKKFLLK-----------------------PKKSLGQNFILSSE-ITKKIVALAGSL-E-NF---N--------VIEIGPGYGALTREIL-VH-N-PKS----LLSIEKDRDLVKHHDQ------------LL-------N--E----HQG-----------------------------KYRIIEADALHI-------IE-------------EELI---------------------------------------------------------------------E--R----PVKVIANLPYNISVALF--------------LKWLDS--------IKFFTSLTLMFQKEVADRITARP-NSKD-YGPLSVLSQLLC-DIKKEFDIEPKEFFPRPKIHSSVITVNP---------------------L-PTP----------------------------K-F---V--VNLE-TLIKLIRAVFAQRRKMLR-----NSLQN--------ITNH-------AE----TVLE--------------------------------------------------------------------------------------NAKL-SGNERPENLTIEQFCLLAN
	B1IRC5_Bacteria_Escherichia_coli	M----------------------------------------------------------------------------------------------------NNRVHQGHL-----------------------ARKRFGQNFLNDQF-VIDSIVSAINPQ-K-GQ---A--------MVEIGPGLAALTEPVG-ER-L-D-Q----LTVIELDRDLAARLQT------------HP-------F--L-----GP-----------------------------KLTIYQQDAMTF-------NF-------------GELA-------EKM-----------------------------------------------------------G--Q----PLRVFGNLPYNISTPLM--------------FHLFSY--------TDAIADMHFMLQKEVVNRLVAGP-NSKA-YGRLSVMAQYYC-NVIPVLEVPPSAFTPPPKVDSAVVRLVP---------------------H-ATM-------------P--------------H-P---V--KDVR-VLSRITTEAFNQRRKTIR-----NSLGN--------LFSV-------------EVLT--------------------------------------------------------------------------------------GMGI-DPAMRAENISVAQYCQMAN
	C0QUE5_Bacteria_Persephonella_marina	M---------------------------------------------------------------------------------------------------------GNFR-----------------------PKKRFGQHLLISKG-VIQKIVECLDIK-E-DD---T--------VVEIGVGTGQLTEEIL-RR-NPK-I----VYGIEIDKTVYPIIEE------------RF-------K--D-----FK-----------------------------NFVLIKEDFFDV-------DLRKLT---------DG-------------------------------------------------------------------------------KIKLTGNLPYNVASHIL--------------VNTAFY--------IDILQLAVFMIQKEVAQKLVGKP-KTKD-YTFMSVFLQTFF-DIDYVMSVPARFFSPPPKVTSAVIRMIP---------------------K--EK------------LP--------------V-S---L--DHMK-KYKNFVSMLFSNRRKMLR-----SKIDK-----DILERAG----ID-------------------------------------------------------------------------------------------------------PKARAEELSVDDFIRLFS
	B5R1S8_Bacteria_Salmonella_enteritidis	M----------------------------------------------------------------------------------------------------NNRVHQGHL-----------------------ARKRFGQNFLNDRF-VIDSIVSAINPQ-K-GQ---A--------MVEIGPGLAALTEPVG-ER-L-D-K----LTVIELDRDLAARLQT------------HP-------F--L-----GP-----------------------------KLTIYQQDAMTM-------NF-------------GELS-------AQL-----------------------------------------------------------G--Q----PLRVFGNLPYNISTPLM--------------FHLFSY--------TDAIADMHFMLQKEVVNRLVAGP-NSKA-YGRLSVMAQYYC-QVIPVLEVPPSAFTPPPKVDSAVVRLVP---------------------H-ATM-------------P--------------Y-P---V--KDIR-VLSRITTEAFNQRRKTIR-----NSLGN--------LFSV-------------ETLT--------------------------------------------------------------------------------------EMGI-DPAMRAENISVAQYCQMAN
	C0Q5E7_Bacteria_Salmonella_paratyphi	M----------------------------------------------------------------------------------------------------NNRVHQGHL-----------------------ARKRFGQNFLNDRF-VIDSIVSAINPQ-K-GQ---A--------MVEIGPGLAALTEPVG-ER-L-D-K----LTVIELDRDLAARLQT------------HP-------F--L-----GP-----------------------------KLTIYQQDAMTM-------NF-------------GELS-------AQL-----------------------------------------------------------G--Q----PLRVFGNLPYNISTPLM--------------FHLFSY--------TDAIADMHFMLQKEVVNRLVAGP-NSKA-YGRLSVMAQYYC-QVIPVLEVPPSAFTPPPKVDSAVVRLVP---------------------H-ATM-------------P--------------Y-P---V--KDIR-VLSRITTEAFNQRRKTIR-----NSLGN--------LFSV-------------ETLT--------------------------------------------------------------------------------------EMGI-DPAMRAENISVAQYCQMAN
	Q3Z5V8_Bacteria_Shigella_sonnei	M----------------------------------------------------------------------------------------------------NNRVHQGHL-----------------------ARKRFGQNFLNDQF-VIDSIVSAINPQ-K-GQ---A--------MVEIGPGLAALTEPVG-ER-L-D-Q----LTVIELDRDLAARLQT------------HP-------F--L-----GP-----------------------------KLTIYQQDAMTF-------NF-------------GELA-------EKM-----------------------------------------------------------G--Q----PLRVFGNLPYNISTPLM--------------FHLFSY--------TDAIADMHFMLQKEVVNRLVAGP-NSKA-YGRLSVMAQYYC-NVIPVLEVPPSAFTPPPKVDSAVVRLVP---------------------H-ATM-------------P--------------H-P---V--KDVR-VLSRITTEAFNQRRKTIR-----NSLGN--------LFSV-------------EVLT--------------------------------------------------------------------------------------GMGI-DPAMRAENISVAQYCQMAN
	A7MIA7_Bacteria_Cronobacter_sakazakii	M----------------------------------------------------------------------------------------------------NNRVHQGHL-----------------------ARKRFGQNFLNDQF-VIDSIVSAINPQ-K-GQ---A--------MVEIGPGLAALTEPVG-ER-L-D-Q----LTVIELDRDLAARLQT------------HP-------F--L-----GP-----------------------------KLTIYQQDAMTM-------DF-------------GELS-------QKM-----------------------------------------------------------G--Q----PLRVFGNLPYNISTPLM--------------FHLFSY--------TDAIADMHFMLQKEVVNRLVAGP-NSKA-YGRLSVMAQYFC-QVIPVLEVPPTAFTPPPKVDSAVVRLVP---------------------H-ATP-------------P--------------H-P---V--KELR-LLSRLTTEAFNQRRKTIR-----NSLGN--------VFSP-------------EVLT--------------------------------------------------------------------------------------SLGI-DPAMRAENISVAQYCQMAN
	B2AH89_Bacteria_Cupriavidus_taiwanensis	M----------------------------------------------------------------------------------------------------RSNVHQGHV-----------------------ARKRFGQNFLVDDT-IIHGIVNAISPQ-A-GD---V--------LVEIGPGLGALTDPLL-ER-I-P-Q----MQVVELDRDLVERLRR------------RY----------------GE-----------------------------RLQVHAGDALDF-------DF-------------DKLA-------VPG--------------------------------------------------------R----------PLRIVGNLPYNISSPLL--------------FHLMEF--------ADHVHDQHFMLQKEVVERMVAEP-GSKA-FGRLSIMLQVRY-YMEHVLDVPPGAFNPPPKVDSAVVRMIP---------------------W-PRHGD------GRLRSP--------------H-A---D--CDIT-VLGDVVTAAFSQRRKVLR-----NTLSF--------LRDQ-------------VDFD--------------------------------------------------------------------------------------AMGF-DLGRRAEEVPVGEYVELAR
	A7ZHE4_Bacteria_Escherichia_coli	M----------------------------------------------------------------------------------------------------NNRVHQGHL-----------------------ARKRFGQNFLNDQF-VIDSIVSAINPQ-K-GQ---A--------MVEIGPGLAALTEPVG-ER-L-D-K----LTVIELDRDLAARLQT------------HP-------F--L-----GP-----------------------------KLTIYQQDAMTF-------NF-------------GELA-------EKM-----------------------------------------------------------G--Q----PLRVFGNLPYNISTPLM--------------FHLFSY--------TDAIADMHFMLQKEVVNRLVAGP-NSKA-YGRLSVMAQYYC-NVIPVLEVPPSAFTPPPKVDSAVVRLVP---------------------H-ATM-------------P--------------H-P---V--KDVR-VLSRITTEAFNQRRKTIR-----NSLGN--------LFSV-------------EVLT--------------------------------------------------------------------------------------GMGI-DPAMRAENISVAQYCQMAN
	B7L4H4_Bacteria_Escherichia_coli	M----------------------------------------------------------------------------------------------------NNRVHQGHL-----------------------ARKRFGQNFLNDQF-VIDSIVSAINPQ-K-GQ---A--------MVEIGPGLAALTEPVG-ER-L-D-Q----LTVIELDRDLAARLQT------------HP-------F--L-----GP-----------------------------KLTIYQQDAMTF-------NF-------------GELA-------EKM-----------------------------------------------------------G--Q----PLRVFGNLPYNISTPLM--------------FHLFSY--------TDAIADMHFMLQKEVVNRLVAGP-NSKA-YGRLSVMAQYYC-NVIPVLEVPPSAFTPPPKVDSAVVRLVP---------------------H-ATM-------------P--------------H-P---V--KDVR-VLSRITTEAFNQRRKTIR-----NSLGN--------LFSA-------------EVLT--------------------------------------------------------------------------------------GMGI-DPAMRAENISVAQYCQMAN
	A1A7A0_Bacteria_Escherichia_coli	M----------------------------------------------------------------------------------------------------NNRVHQGHL-----------------------ARKRFGQNFLNDQF-VIDSIVSAINPQ-K-GQ---A--------MVEIGPGLAALTEPVG-ER-L-D-Q----LTVIELDRDLAARLQT------------HP-------F--L-----GP-----------------------------KLTIYQQDAMTF-------NF-------------GELA-------AKM-----------------------------------------------------------G--Q----PLRVFGNLPYNISTPLM--------------FHLFSY--------TDAIADMHFMLQKEVVNRLVAGP-NSKA-YGRLSVMAQYYC-NVIPVLEVPPSAFTPPPKVDSAVVRLVP---------------------H-ATM-------------P--------------H-P---V--KDVR-VLSRITTEAFNQRRKTIR-----NSLGN--------LFSV-------------EVLT--------------------------------------------------------------------------------------GMGI-DPAMRAENISVAQYCQMAN
	B1LFY7_Bacteria_Escherichia_coli	M----------------------------------------------------------------------------------------------------NNRVHQGHL-----------------------ARKRFGQNFLNDQF-VIDSIVSAINPQ-K-GQ---A--------MVEIGPGLAALTEPVG-ER-L-D-Q----LTVIELDRDLAARLQT------------HP-------F--L-----GP-----------------------------KLTIYQQDAMTF-------NF-------------GELA-------EKM-----------------------------------------------------------G--Q----PLRVFGNLPYNISTPLM--------------FHLFSY--------TDAIADMHFMLQKEVVNRLVAGP-NSKA-YGRLSVMAQYYC-NVIPVLEVPPSAFTPPPKVDSAVVRLVP---------------------H-ATM-------------P--------------H-P---V--KDVR-VLSRITTEAFNQRRKTIR-----NSLGN--------LFSV-------------EVLT--------------------------------------------------------------------------------------GMGI-DPAMRAENISVAQYCQMAN
	P75113_Bacteria_Mycoplasma_pneumoniae	M---------------------------------------------------------------------------------------------------------NSFY-----------------------PSRKLGQNFTVDQS-VIAKTCRLIKSL-N-PT---A--------LIEVGPGKGALTKALL-KL-Q-L-P----YHGIELDKRLAEYLLV------------NE-------I--------LT-----------------------------EEQLTIGDALKQ-------NL-------------DQYF-------PDT-------------------------------------------------------------------IPLLCGNIPYSISSPLI--------------ANFLAS----------KLQQFVLVCQWEFGQRLVAPV-NSPN-YSAFGVFCQYHL-QIKSVFKIDKVAFKPKPQVDSVLMLLKK-----------------------KPQ----------------------------------V--AYEA-HFGRFLKQCFHQRRKLLV-----NNLKQ--------LLPP-----TLLT----NVLQ--------------------------------------------------------------------------------------QQDL-AATVRAQELTPTQLFRLYL
	A1UL32_Bacteria_Mycobacterium_sp	M-----------------------------------------------------------------------------------------TIRLLGRTEIRRLAKDIDFR-----------------------PRKSFGQNFVHDAN-TVRRIVSASGVH-R-HD---H--------VLEVGPGLGSLTLALL-DR-G-A-H----VTAVEIDPLLAQQLPT------------TI-------A--DHSHSEIN-----------------------------RLTVLNQDILTL-------MP-------------SDLE--------N------------------------------------------------------------Q-------PTALVANLPYNVAVPAL--------------LHLLAE--------FPTIRSVMVMVQAEVAERLAADP-GGKD-YGVPSAKVRFYG-NVRRYGMVSPTVFWPIPRVYSGLVRIDRY--------------------E-TSP------------WP--------------T-D---A--DFRA-QVFDLIDIAFAQRRKTSR-----NAFAE--------WAGS----GNESA----RRLL--------------------------------------------------------------------------------------AASI-DPSRRGETLAIADFVRLLQ
	Q57TH0_Bacteria_Salmonella_choleraesuis	M----------------------------------------------------------------------------------------------------NNRVHQGHL-----------------------ARKRFGQNFLNDRF-VIDSIVSAINPQ-K-GQ---A--------MVEIGPGLAALTEPVG-ER-L-D-K----LTVIELDRDLAARLQT------------HP-------F--L-----GS-----------------------------KLTIYQQDAMTM-------NF-------------GELS-------AQL-----------------------------------------------------------G--Q----PLRVFGNLPYNISTPLM--------------FHLFSY--------TDAIADMHFMLQKEVVNRLVAGP-NSKA-YGRLSVMAQYYC-QVIPVLEVPPSAFTPPPKVDSAVVRLVP---------------------H-ATM-------------P--------------Y-P---V--KDIR-VLSRITTEAFNQRRKTIR-----NSLGN--------LFSV-------------ETLT--------------------------------------------------------------------------------------EMGI-DPAMRAENISVAQYCQMAN
	B4T6L6_Bacteria_Salmonella_newport	M----------------------------------------------------------------------------------------------------NNRVHQGHL-----------------------ARKRFGQNFLNDRF-VIDSIVSAINPQ-K-GQ---A--------MVEIGPGLAALTEPVG-ER-L-D-K----LTVIELDRDLAARLQT------------HP-------F--L-----GP-----------------------------KLTIYQQDAMTM-------NF-------------GELS-------AQL-----------------------------------------------------------G--Q----PLRVFGNLPYNISTPLM--------------FHLFSY--------TDAIADMHFMLQKEVVNRLVAGP-NSKA-YGRLSVMAQYYC-QVIPVLEVPPSAFTPPPKVDSAVVRLVP---------------------H-ATM-------------P--------------Y-P---V--KDIR-VLSRITTEAFNQRRKTIR-----NSLDN--------LFSV-------------ETLT--------------------------------------------------------------------------------------EMGI-DPAMRAENISVAQYCQMAN
	Q8Z9J7_Bacteria_Salmonella_typhi	M----------------------------------------------------------------------------------------------------NNRVHQGHL-----------------------ARKRFGQNFLNDRF-VIDSIVSAINPQ-K-GQ---A--------MVEIGPGLAALTEPVG-ER-L-D-K----LTVIELDRDLAARLQT------------HP-------F--L-----GP-----------------------------KLTIYQQDAMTM-------NF-------------GELS-------AQL-----------------------------------------------------------G--Q----PLRVFGNLPYNISTPLM--------------FHLFSY--------TDAIADMHFMLQKEVVNRLVAGP-NSKA-YGRLSVMAQYYC-QVIPVLEVPPSAFTPPPKVDSAVVRLVP---------------------H-ATM-------------P--------------Y-P---V--KDIR-VLSRITTEAFNQRRKTIR-----NSLGN--------LFSV-------------ETLT--------------------------------------------------------------------------------------EMGI-DPAMRAENISVAQYCQMAN
	Q0T8E4_Bacteria_Shigella_flexneri	M----------------------------------------------------------------------------------------------------NNRVHQGHL-----------------------ARKRFGQNFLNDQF-VIDSIVSAINPQ-K-GQ---A--------MVEIGPGLAALTEPVG-ER-L-D-Q----LTVIELDRDLAARLQT------------HP-------F--L-----GP-----------------------------KLTIYQQDAMTF-------NF-------------GELA-------EKM-----------------------------------------------------------G--Q----PLRVFGNLPYNISTPLM--------------FHLFSY--------TDAIADMHFMLQKEVVNRLVAGP-NSKA-YGRLSVMAQYYC-NVIPVLEVPPSAFTPPPKVDSAVVRLVP---------------------H-ATM-------------P--------------H-P---V--KDVR-VLSRITTEAFNQRRKTIR-----NSLGN--------LFSV-------------EVLT--------------------------------------------------------------------------------------GMGI-DPAMRAENISVAQYCQMAN
	A5EIA8_Bacteria_Bradyrhizobium_sp	M------------------------------------------------------------------------------------------SAIDDLPPLREVIREHQLS-----------------------ARKALGQNFLLDLN-LTARIARAAGPL-E-DA---T--------VVEIGPGPGGLTRALL-AL-G-ARH----VIAVEHDERAIPALQA------------IA-------E--R----YPG-----------------------------RLEIVCTDARTF-------DV-------------RPYL--------G------------------------------------------------------------S--T----KAKIVANLPYNIATHLL--------------IGWLSAEP-----WPPWYDMMVLMFQREVAERIVARE-NEEA-YGRLGVLANWRC-ETKILFDISPSAFVPPPKVTSSVVRLVP---------------------R-TAP------------------------------E---P--CDRR-ALEQVAAAAFGQRRKMLR-----QSLKS--------LPTD-------PA----RLAA--------------------------------------------------------------------------------------AAGV-DPTRRAETIPVSGFVAMAR
	A8ALP9_Bacteria_Citrobacter_koseri	M----------------------------------------------------------------------------------------------------NNRVHQGHL-----------------------ARKRFGQNFLNDQF-VIDSIVSAINPQ-K-GQ---A--------MVEIGPGLAALTEPVG-ER-L-D-Q----LTVIELDRDLAARLQT------------HP-------F--L-----GP-----------------------------KLTIYQQDAMTM-------NF-------------GELS-------EKI-----------------------------------------------------------G--Q----PLRVFGNLPYNISTPLM--------------FHLFSY--------TDAIADMHFMLQKEVVNRLVAGP-NSKA-YGRLSVMAQYYC-QVIPVLEVPPSAFTPPPKVDSAVVRLVP---------------------H-TTM-------------P--------------Y-P---V--KDIR-VLSRITTEAFNQRRKTIR-----NSLGN--------LFSV-------------EVLT--------------------------------------------------------------------------------------ELGI-DPALRAENISVAQYCQMAN
	B5F771_Bacteria_Salmonella_agona	M----------------------------------------------------------------------------------------------------NNRVHQGHL-----------------------ARKRFGQNFLNDRF-VIDSIVSAINPQ-K-GQ---A--------MVEIGPGLAALTEPVG-ER-L-D-K----LTVIELDRDLAARLQT------------HP-------F--L-----GP-----------------------------KLTIYQQDAMTM-------NF-------------GELS-------AQL-----------------------------------------------------------G--Q----PLRVFGNLPYNISTPLM--------------FHLFSY--------TDAIADMHFMLQKEVVNRLVAGP-NSKA-YGRLSVMAQYYC-QVIPVLEVPPSAFTPPPKVDSAVVRLVP---------------------H-ATM-------------P--------------Y-P---V--KDIR-VLSRITTEAFNQRRKTIR-----NSLGN--------LFSV-------------ETLT--------------------------------------------------------------------------------------EMGI-DPAMRAENISVAQYCQMAN
	B5FI34_Bacteria_Salmonella_dublin	M----------------------------------------------------------------------------------------------------NNRVHQGHL-----------------------ARKRFGQNFLNDRF-VIDSIVSAINPQ-K-GQ---A--------MVEIGPGLAALTEPVG-ER-L-D-K----LTVIELDRDLAARLQT------------HP-------F--L-----GP-----------------------------KLTIYQQDAMTM-------NF-------------GELS-------AQL-----------------------------------------------------------G--Q----PLRVFGNLPYNISTPLM--------------FHLFSY--------TDAIADMHFMLQKEVVNRLVAGP-NSKA-YGRLSVMAQYYC-QVIPVLEVPPSAFTPPPKVDSAVVRLVP---------------------H-ATM-------------P--------------Y-P---V--KDIR-VLSRITTEAFNQRRKTIR-----NSLGN--------LFSV-------------ETLT--------------------------------------------------------------------------------------EMGI-DPAMRAENISVAQYCQMAN
	B5RGC2_Bacteria_Salmonella_gallinarum	M----------------------------------------------------------------------------------------------------NNRVHQGHL-----------------------ARKRFGQNFLNDRF-VIDSIVSAINPQ-K-GQ---A--------MVEIGPGLAALTEPVG-ER-L-D-K----LTVIELDRDLAARLQT------------HP-------F--L-----GP-----------------------------KLTIYQQDAMTM-------NF-------------GELS-------AQL-----------------------------------------------------------G--Q----PLRVFGNLPYNISTPLM--------------FHLFSY--------TDAIADMHFMLQKEVVNRLVAGP-NSKA-YGRLSVMAQYYC-QVIPVLEVPPSAFTPPPKVDSAVVRLVP---------------------H-ATM-------------P--------------Y-P---V--KDIR-VLSRITTEAFNQRRKTIR-----NSLGN--------LFSV-------------ETLT--------------------------------------------------------------------------------------EMGI-DPAMRAENISVAQYCQMAN
	A9MYM4_Bacteria_Salmonella_paratyphi	M----------------------------------------------------------------------------------------------------NNRVHQGHL-----------------------ARKRFGQNFLNDRF-VIDSIVSAINPQ-K-GQ---A--------MVEIGPGLAALTEPVG-ER-L-D-K----LTVIELDRDLAARLQT------------HP-------F--L-----GP-----------------------------KLTIYQQDAMTM-------NF-------------GELS-------AQL-----------------------------------------------------------G--Q----PLRVFGNLPYNISTPLM--------------FHLFSY--------TDAIADMHFMLQKEVVNRLVAGP-NSKA-YGRLSVMAQYYC-QVIPVLEVPPSAFTPPPKVDSAVVRLVP---------------------H-ATM-------------P--------------Y-P---V--KDIR-VLSRITTEAFNQRRKTIR-----NSLGN--------LFSV-------------ETLT--------------------------------------------------------------------------------------EMGI-DPAMRAENISVAQYCQMAN
	B2U259_Bacteria_Shigella_boydii	M----------------------------------------------------------------------------------------------------NNRVHQGHL-----------------------ARKRFGQNFLNDQF-VIDSIVSAINPQ-K-GQ---A--------MVEIGPGLAALTEPVG-ER-L-D-Q----LTVIELDRDLAARLQT------------HP-------F--L-----GP-----------------------------KLTIYQQDAMTF-------NF-------------GELA-------EKM-----------------------------------------------------------G--Q----PLRVFGNLPYNISTPLM--------------FHLFSY--------TDAIADMHFMLQKEVVNRLVAGP-NSKA-YGRLSVMAQYYC-NVIPVLEVPPSAFTPPPKVDSAVVRLVP---------------------H-ATM-------------P--------------H-P---V--KDVR-VLSRITTEAFNQRRKTIR-----NSLGN--------LFSV-------------EVLT--------------------------------------------------------------------------------------GMGL-DPAMRAENISVAQYCQMAN
	A4YT90_Bacteria_Bradyrhizobium_sp	M------------------------------------------------------------------------------------------SAIDDLPPLREVIREHQLS-----------------------ARKALGQNFLLDLN-LTARIARAAGPL-E-DA---T--------VVEIGPGPGGLTRALL-AL-G-ARH----VIAVEHDERAIPALRT------------IA-------D--R----YPG-----------------------------RLEIVYTDARTF-------DV-------------RPYL--------G------------------------------------------------------------S--T----KAKIVANLPYNIATHLL--------------IGWLSAEP-----WPPWYEMMVLMFQREVAERIVATE-NEEA-YGRLGVLANWRC-ETKILFDISPSAFVPPPKVTSSVVRLVP---------------------R-PAP------------------------------E---P--CDRR-ALEQVAAAAFGQRRKMLR-----QSLKS--------LPAD-------PA----RLAA--------------------------------------------------------------------------------------AAGI-DPTRRAETIPVSGFVAMAR
	C0QFJ2_Bacteria_Desulfobacterium_autotrophicum	M------------------------------------------------------------------------------------------------TYPGILLKKQQLM-----------------------ARKELGQNFLSDPN-AARMIVTKAGIS-D-QD---R--------VLEIGPGLGALTIPAA-KL-A-R-D----LVAVEKDTRLAGILME------------EL-------K--R---ESIE-----------------------------NVELINNDILHQ-------DL-------------NTLF--------R------------------------------------------------------------G--E----KIIVIGNLPYNISSQVL--------------FMLVEN--------RHLIKRAVLMFQKELTERISASP-GGRD-YGRLSVVMQYCS-TVKKIADLPPHLFFPKPAVDSRVIEVNFF--------------------E-TTP----------------------------Y-S---G--ERER-FLFKVIKAAFSKRRKTLR-----NSLAG--------GELDI--DTKVSA----KILE--------------------------------------------------------------------------------------TAEI-DPVRRAETLSVEEYSRLSD
	B7MAH6_Bacteria_Escherichia_coli	M----------------------------------------------------------------------------------------------------NNRVHQGHL-----------------------ARKRFGQNFLNDQF-VIDSIVSAINPQ-K-GQ---A--------MVEIGPGLAALTEPVG-ER-L-D-Q----LTVIELDRDLAARLQT------------HP-------F--L-----GP-----------------------------KLTIYQQDAMTF-------NF-------------GELA-------AKM-----------------------------------------------------------G--Q----PLRVFGNLPYNISTPLM--------------FHLFSY--------TDAIADMHFMLQKEVVNRLVAGP-NSKA-YGRLSVMAQYYC-NVIPVLEVPPSAFTPPPKVDSAVVRLVP---------------------H-ATM-------------P--------------H-P---V--KDVR-VLSRITTEAFNQRRKTIR-----NSLGN--------LFSV-------------EVLT--------------------------------------------------------------------------------------GMGI-DPAMRAENISVAQYCQMAN
	B5YZ89_Bacteria_Escherichia_coli	M----------------------------------------------------------------------------------------------------NNRVHQGHL-----------------------ARKRFGQNFLNDQF-VIDSIVSAINPQ-K-GQ---A--------MVEIGPGLAALTEPVG-ER-L-D-Q----LTVIELDRDLAARLQT------------HP-------F--L-----GP-----------------------------KLTIYQQDAMTF-------NF-------------GELA-------EKM-----------------------------------------------------------G--Q----PLRVFGNLPYNISTPLM--------------FHLFSY--------TDAIADMHFMLQKEVVNRLVAGP-NSKA-YGRLSVMAQYYC-NVIPVLEVPPSAFTPPPKVDSAVVRLVP---------------------H-ATM-------------P--------------H-P---V--KDVR-VLSRITTEAFNQRRKTIR-----NSLGN--------LFSV-------------EVLT--------------------------------------------------------------------------------------GMGI-DPAMRAENISVAQYCQMAN
	C4ZPX7_Bacteria_Escherichia_coli	M----------------------------------------------------------------------------------------------------NNRVHQGHL-----------------------ARKRFGQNFLNDQF-VIDSIVSAINPQ-K-GQ---A--------MVEIGPGLAALTEPVG-ER-L-D-Q----LTVIELDRDLAARLQT------------HP-------F--L-----GP-----------------------------KLTIYQQDAMTF-------NF-------------GELA-------EKM-----------------------------------------------------------G--Q----PLRVFGNLPYNISTPLM--------------FHLFSY--------TDAIADMHFMLQKEVVNRLVAGP-NSKA-YGRLSVMAQYYC-NVIPVLEVPPSAFTPPPKVDSAVVRLVP---------------------H-ATM-------------P--------------H-P---V--KDVR-VLSRITTEAFNQRRKTIR-----NSLGN--------LFSV-------------EVLT--------------------------------------------------------------------------------------GMGI-DPAMRAENISVAQYCQMAN
	Q0TLT6_Bacteria_Escherichia_coli	M----------------------------------------------------------------------------------------------------NNRVHQGHL-----------------------ARKRFGQNFLNDQF-VIDSIVSAINPQ-K-GQ---A--------MVEIGPGLAALTEPVG-ER-L-D-Q----LTVIELDRDLAARLQT------------HP-------F--L-----GP-----------------------------KLTIYQQDAMTF-------NF-------------GELA-------AKM-----------------------------------------------------------G--Q----PLRVFGNLPYNISTPLM--------------FHLFSY--------TDAIADMHFMLQKEVVNRLVAGP-NSKA-YGRLSVMAQYYC-NVIPVLEVPPSAFTPPPKVDSAVVRLVP---------------------H-ATM-------------P--------------H-P---V--KDVR-VLSRITTEAFNQRRKTIR-----NSLGN--------LFSV-------------EVLT--------------------------------------------------------------------------------------GMGI-DPAMRAENISVAQYCQMAN
	B6HZ32_Bacteria_Escherichia_coli	M----------------------------------------------------------------------------------------------------NNRVHQGHL-----------------------ARKRFGQNFLNDQF-VIDSIVSAINPQ-K-GQ---A--------MVEIGPGLAALTEPVG-ER-L-D-Q----LTVIELDRDLAARLQT------------HP-------F--L-----GP-----------------------------KLTIYQQDAMTF-------NF-------------GELA-------EKM-----------------------------------------------------------G--Q----PLRVFGNLPYNISTPLM--------------FHLFSY--------TDAIADMHFMLQKEVVNRLVAGP-NSKA-YGRLSVMAQYYC-NVIPVLEVPPSAFTPPPKVDSAVVRLVP---------------------H-ATM-------------P--------------H-P---V--KDVR-VLSRITTEAFNQRRKTIR-----NSLGN--------LFSV-------------EVLT--------------------------------------------------------------------------------------GMGI-DPAMRAENISVAQYCQMAN
	A4W6F7_Bacteria_Enterobacter_sp	M----------------------------------------------------------------------------------------------------NTRVHQGHL-----------------------ARKRFGQNFLNDQF-VIESIVSAINPQ-K-GQ---A--------MVEIGPGLAALTEPVG-ER-L-D-E----MTVIELDRDLAARLKT------------HP-------F--L-----GP-----------------------------KLTIYQQDAMTM-------NF-------------AELS-------EKL-----------------------------------------------------------G--Q----PLRVFGNLPYNISTPLM--------------FHLFSY--------TDAIADMHFMLQKEVVNRLVAGP-NSKA-YGRLSVMAQYYC-QIIPVLEVPPTAFTPAPKVESAVVRLVP---------------------H-AVM-------------P--------------H-P---V--KELR-VLSRITTEAFNQRRKTIR-----NSLGN--------TFTV-------------DVLT--------------------------------------------------------------------------------------ELGI-DPAMRAENISVEQYCKLAN
	B7LVU5_Bacteria_Escherichia_fergusonii	M----------------------------------------------------------------------------------------------------NNRVHQGHL-----------------------ARKRFGQNFLNDQF-VIDSIVSAINPQ-K-GQ---A--------MVEIGPGLAALTEPVG-ER-L-D-Q----LTVIELDRDLAARLQT------------HP-------F--L-----GP-----------------------------KLTIYQQDAMTF-------NF-------------GELA-------EKM-----------------------------------------------------------G--Q----PLRVFGNLPYNISTPLM--------------FHLFSY--------TDAIADMHFMLQKEVVNRLVAGP-NSKA-YGRLSVMAQYYC-NVIPVLEVPPSAFTPPPKVDSAVVRLVP---------------------H-ATM-------------P--------------Y-P---V--KDVR-VLSRITTEAFNQRRKTIR-----NSLGN--------LFSV-------------EVLT--------------------------------------------------------------------------------------GMGI-DPAMRAENISVAQYCQMAN
	B5Y1Z4_Bacteria_Klebsiella_pneumoniae	M----------------------------------------------------------------------------------------------------NNRVHQGHL-----------------------ARKRFGQNFLNDQF-VIDSIVSAINPQ-K-GQ---A--------MVEIGPGLAALTEPVG-ER-L-D-Q----LTVIELDRDLAARLQT------------HP-------F--L-----GP-----------------------------KLTIYQQDAMTM-------NF-------------GELA-------EKM-----------------------------------------------------------G--Q----PLRVFGNLPYNISTPLM--------------FHLFSY--------TDAIADMHFMLQKEVVNRLVAGP-NSKA-YGRLSVMAQYYC-QVIPVLEVPPSAFTPPPKVDSAVVRLVP---------------------H-RTM-------------P--------------Y-P---V--KEVR-VLSRITTEAFNQRRKTIR-----NSLGN--------LFSV-------------EVLT--------------------------------------------------------------------------------------ELGV-DPAVRAENISVEQYCKMAN
	A3Q5I0_Bacteria_Mycobacterium_sp	M-----------------------------------------------------------------------------------------TIRLLGRTEIRRLAKDIDFR-----------------------PRKSFGQNFVHDAN-TVRRIVSASGVH-R-HD---H--------VLEVGPGLGSLTLALL-DR-G-A-H----VTAVEIDPLLAQQLPT------------TI-------A--DHSHSEIN-----------------------------RLTVLNQDILTL-------MP-------------SDLE--------N------------------------------------------------------------Q-------PTALVANLPYNVAVPAL--------------LHLLAE--------FPTIRSVMVMVQAEVAERLAADP-GGKD-YGVPSAKVRFYG-NVRRYGMVSPTVFWPIPRVYSGLVRIDRY--------------------E-TSP------------WP--------------T-D---A--DFRA-QVFDLIDIAFAQRRKTSR-----NAFAE--------WAGS----GNESA----RRLL--------------------------------------------------------------------------------------AASI-DPSRRGETLAIADFVRLLQ
	Q223E6_Bacteria_Rhodoferax_ferrireducens	M----------------------------------------------------------------------------------------------------------KHI-----------------------ARKRFGQHFLTDGA-MIEAIVDAIGPR-P-GQ---A--------MVEIGPGLAALTQPLV-ER-L-G-Q----LTVIELDRDLAARLRA------------H------------------P-----------------------------QLVVIESDVLKV-------DF-------------AQVA-------QAL--------------------------------------------------------T--T--T----KLRVVGNLPYNISTPIL--------------FHLLNF--------IDVIEDQHFMLQKEVIDRMVAGP-CTAA-YGRLSVMLQWRY-AMENVLLVPPESFEPPPRVNSAVVRMVP---------------------H-VN-----------------------------P-A---A--VDGH-LLSELVQVAFSQRRKLLR-----HTLGQ--------WLQQ-------------KGYA--------------------------------------------------------------------------------------D-EF-DVQRRAEEVPVAEYLALAL
	Q215S4_Bacteria_Rhodopseudomonas_palustris	M------------------------------------------------------------------------------------------SGIDDLPPLRDVIKRHDLS-----------------------ARKSLGQNFLLDLN-LLTRIARAAGPL-D-GA---T--------VIEIGPGPGGLTRALL-AL-G-AAK----VIAIERDERALGALQE------------IA-------A--H----YPG-----------------------------RLEIVCADATIY-------DP-------------RPLL--------G------------------------------------------------------------G--A----RAKIVANLPYNIATPLL--------------IGWLSIEP-----WPPWYDTMVLMFQREVAERIVARE-DDEA-YGRLAVLANWRA-ETKLLFDISPAAFVPQPKVTSSVVRLVP---------------------R-ETP------------------------------E---P--CDRR-MLEQVAAAAFGQRRKMLR-----QSLKP--------LGVD-------PA----RLAA--------------------------------------------------------------------------------------AAGV-DPTRRAETIAVSGFVAMAR
	Q6AL71_Bacteria_Desulfotalea_psychrophila	M---------------------------------------------------------------------------------------------SSYGRTRTDLKKHKLA-----------------------PKKRFGQNFLVHKQ-TAEAIVRAGEVG-E-DD---I--------ITEIGVGLGALTVPMA-HQ-A-K-H----VYGIEIDNGIIKYHEE------------EQ-------D--L-----PD-----------------------------NVTLIHQDVLKV-------GF-------------GDLA-------EKC-----------------------------------------------------------G--G----KLKILANLPYSISHPLI--------------FKLIEH--------RDIIPTATIMLQEEVADRLLAKP-GTKE-YGIPTILLGCCA-SIKKKMVLKPAEFHPRPKIDSAVITVDF---------------------T-KPP-------------E--------------L-P---E--YNKE-LLSRVVRSAFSQRRKTIL-----NTLSS-----ASFFFAE---KENKAKN---KAMT---------------------------------------------------------------------------------EKTIEKAGF-AVSLRPEVLSIQDFVRLTT
	Q8XA14_Bacteria_Escherichia_coli	M----------------------------------------------------------------------------------------------------NNRVHQGHL-----------------------ARKRFGQNFLNDQF-VIDSIVSAINPQ-K-GQ---A--------MVEIGPGLAALTEPVG-ER-L-D-Q----LTVIELDRDLAARLQT------------HP-------F--L-----GP-----------------------------KLTIYQQDAMTF-------NF-------------GELA-------EKM-----------------------------------------------------------G--Q----PLRVFGNLPYNISTPLM--------------FHLFSY--------TDAIADMHFMLQKEVVNRLVAGP-NSKA-YGRLSVMAQYYC-NVIPVLEVPPSAFTPPPKVDSAVVRLVP---------------------H-ATM-------------P--------------H-P---V--KDVR-VLSRITTEAFNQRRKTIR-----NSLGN--------LFSV-------------EVLT--------------------------------------------------------------------------------------GMGI-DPAMRAENISVAQYCQMAN
	B7MNR0_Bacteria_Escherichia_coli	M----------------------------------------------------------------------------------------------------NNRVHQGHL-----------------------ARKRFGQNFLNDQF-VIDSIVSAINPQ-K-GQ---A--------MVEIGPGLAALTEPVG-ER-L-D-Q----LTVIELDRDLAARLQT------------HP-------F--L-----GP-----------------------------KLTIYQQDAMTF-------NF-------------GELA-------AKM-----------------------------------------------------------G--Q----PLRVFGNLPYNISTPLM--------------FHLFSY--------TDAIADMHFMLQKEVVNRLVAGP-NSKA-YGRLSVMAQYYC-NVIPVLEVPPSAFTPPPKVDSAVVRLVP---------------------H-ATM-------------P--------------H-P---V--KDVR-VLSRITTEAFNQRRKTIR-----NSLGN--------LFSA-------------EVLT--------------------------------------------------------------------------------------GMGI-DPAMRAENISVAQYCQMAN
	B1XC52_Bacteria_Escherichia_coli	M----------------------------------------------------------------------------------------------------NNRVHQGHL-----------------------ARKRFGQNFLNDQF-VIDSIVSAINPQ-K-GQ---A--------MVEIGPGLAALTEPVG-ER-L-D-Q----LTVIELDRDLAARLQT------------HP-------F--L-----GP-----------------------------KLTIYQQDAMTF-------NF-------------GELA-------EKM-----------------------------------------------------------G--Q----PLRVFGNLPYNISTPLM--------------FHLFSY--------TDAIADMHFMLQKEVVNRLVAGP-NSKA-YGRLSVMAQYYC-NVIPVLEVPPSAFTPPPKVDSAVVRLVP---------------------H-ATM-------------P--------------H-P---V--KDVR-VLSRITTEAFNQRRKTIR-----NSLGN--------LFSV-------------EVLT--------------------------------------------------------------------------------------GMGI-DPAMRAENISVAQYCQMAN
	Q8FL96_Bacteria_Escherichia_coli	M----------------------------------------------------------------------------------------------------NNRVHQGHL-----------------------ARKRFGQNFLNDQF-VIDSIVSAINPQ-K-GQ---A--------MVEIGPGLAALTEPVG-ER-L-D-Q----LTVIELDRDLAARLQT------------HP-------F--L-----GP-----------------------------KLTIYQQDAMTF-------NF-------------GELA-------AKM-----------------------------------------------------------G--Q----PLRVFGNLPYNISTPLM--------------FHLFSY--------TDAIADMHFMLQKEVVNRLVAGP-NSKA-YGRLSVMAQYYC-NVIPVLEVPPSAFTPPPKVDSAVVRLVP---------------------H-ATM-------------P--------------H-P---V--KDVR-VLSRITTEAFNQRRKTIR-----NSLGN--------LFSV-------------EVLT--------------------------------------------------------------------------------------GMGI-DPAMRAENISVAQYCQMAN
	B7N7S6_Bacteria_Escherichia_coli	M----------------------------------------------------------------------------------------------------NNRVHQGHL-----------------------ARKRFGQNFLNDQF-VIDSIVSAINPQ-K-GQ---A--------MVEIGPGLAALTEPVG-ER-L-D-K----LTVIELDRDLAARLQT------------HP-------F--L-----GP-----------------------------KLTIYQQDAMTF-------NF-------------GELA-------EKM-----------------------------------------------------------G--Q----PLRVFGNLPYNISTPLM--------------FHLFSY--------TDAIADMHFMLQKEVVNRLVAGP-NSKA-YGRLSVMAQYYC-NVIPVLEVPPSAFTPPPKVDSAVVRLVP---------------------H-ATM-------------P--------------H-P---V--KDVR-VLSRITTEAFNQRRKTIR-----NSLGN--------LFSV-------------EVLT--------------------------------------------------------------------------------------GMGI-DPAMRAENISVAQYCQMAN
	Q2S9C3_Bacteria_Hahella_chejuensis	M---------------------------------------------------------------------------------------------------GRHNENIGHQ-----------------------ARKRFGQNFLHDQG-VIDRIVRSINPK-S-DQ---N--------LVEIGPGLGALTEELL-KS-G-G-S----VTAVELDRDLTPILRT------------KF-------F--N-----YP-----------------------------QFNVIEADALKF-------DF-------------TQLA-------TPE--------------------------------------------------------R--P--------MRLIGNLPYNISTPLI--------------FHLLTF--------RGLVQDMYFMLQKEVVDRLAAKP-GEDA-YGRLGVMAQYYC-KVESLFNVGPGAFQPAPKVWSAIVRLTP---------------------Y-TEP-------------P--------------L-A---C--KDVA-TLTTVVRQAFAMRRKTLR-----NTLKQ--------LITV-------------DALQ--------------------------------------------------------------------------------------SLDI-DPQIRPERLGLPEFVRIAD
	A6T4I7_Bacteria_Klebsiella_pneumoniae	M----------------------------------------------------------------------------------------------------NNRVHQGHL-----------------------ARKRFGQNFLNDQF-VIDSIVSAINPQ-K-GQ---A--------MVEIGPGLAALTEPVG-ER-L-D-Q----LTVIELDRDLAARLQT------------HP-------F--L-----GP-----------------------------KLTIYQQDAMTM-------NF-------------GELA-------EKM-----------------------------------------------------------G--Q----PLRVFGNLPYNISTPLM--------------FHLFSY--------TDAIADMHFMLQKEVVNRLVAGP-NSKA-YGRLSVMAQYYC-QVIPVLEVPPSAFTPPPKVDSAVVRLVP---------------------H-STM-------------P--------------Y-P---V--KEIR-VLSRITTEAFNQRRKTIR-----NSLGN--------LFSV-------------EVLT--------------------------------------------------------------------------------------ELGI-DPAMRAENISVAQYCLMAN
	A1RRK0_Archaea_Pyrobaculum_islandicum	M------------------------------------------------------------------------------------------------------------------------------------GKRRWSQHFLRDTS-VAQFITELVPSG-L-D-------------IIEVGPGRGALTLPLA-EK-S-K-T----IYAIEIDPTLAEFLKR------------QA-------P---------P-----------------------------NVVVIVGDALEI-------EW-------------PR-------------------------------------------------------------------------------ADFFVSNIPYSITSPLL--------------LKLAKY--------R---LPAVVTIQKEVAERLVAAP-GTEN-YGRLTVAIRCHY-DVEVLRILPPHVFSPPPKVYSAVVRLTP---------------------R--RP------------------------------C---V--EDFE-NFQRFTARLFSTRRKTLR-----RLKLG-----ET-------------------------------------------------------------------------------------------------------------------EKRVYQLTLEEIVELYK
	A9MQG2_Bacteria_Salmonella_arizonae	M----------------------------------------------------------------------------------------------------NNRVHQGHL-----------------------ARKRFGQNFLNDRF-VIDSIVSAINPQ-K-GQ---A--------MVEIGPGLAALTEPVG-ER-L-D-K----LTVIELDRDLAARLQT------------HP-------F--L-----GP-----------------------------KLTIYQQDAMTM-------NF-------------GELS-------AQL-----------------------------------------------------------G--Q----PLRVFGNLPYNISTPLM--------------FHLFSY--------TDAIADMHFMLQKEVVNRLVAGP-NSKA-YGRLSVMAQYYC-QVIPVLGVPPSAFTPPPKVDSAVVRLVP---------------------H-ATM-------------P--------------Y-P---V--KDIR-VLSRITTEAFNQRRKTIR-----NSLGN--------LFSV-------------ETLT--------------------------------------------------------------------------------------EMGI-DPAMRAENISVAQYCQMAN
	B4TJ47_Bacteria_Salmonella_heidelberg	M----------------------------------------------------------------------------------------------------NNRVHQGHL-----------------------ARKRFGQNFLNDRF-VIDSIVSAINPQ-K-GQ---A--------MVEIGPGLAALTEPVG-ER-L-D-K----LTVIELDRDLAARLQT------------HP-------F--L-----GP-----------------------------KLTIYQQDAMTM-------NF-------------GELS-------AQL-----------------------------------------------------------G--Q----PLRVFGNLPYNISTPLM--------------FHLFSY--------TDAIADMHFMLQKEVVNRLVAGP-NSKA-YGRLSVMAQYYC-QVIPVLEVPPSAFTPPPKVDSAVVRLVP---------------------H-ATM-------------P--------------Y-P---V--KDIR-VLSRITTEAFNQRRKTIR-----NSLGN--------LFSV-------------ETLT--------------------------------------------------------------------------------------EMGI-DPAMRAENISVAQYCQMAN
	Q5PDD9_Bacteria_Salmonella_paratyphi	M----------------------------------------------------------------------------------------------------NNRVHQGHL-----------------------ARKRFGQNFLNDRF-VIDSIVSAINPQ-K-GQ---A--------MVEIGPGLAALTEPVG-ER-L-D-K----LTVIELDRDLAARLQT------------HP-------F--L-----GP-----------------------------KLTIYQQDAMTM-------NF-------------GELS-------AQL-----------------------------------------------------------G--Q----PLRVFGNLPYNISTPLM--------------FHLFSY--------TDAIADMHFMLQKEVVNRLVAGP-NSKA-YGRLSVMAQYYC-QVIPVLEVPPSAFTPPPKVDSAVVRLVP---------------------H-ATM-------------P--------------Y-P---V--KDIR-VLSRITTEAFNQRRKTIR-----NSLGN--------LFSV-------------ETLT--------------------------------------------------------------------------------------EMGI-DPAMRAENISVAQYCQMAN
	B5BL27_Bacteria_Salmonella_paratyphi	M----------------------------------------------------------------------------------------------------NNRVHQGHL-----------------------ARKRFGQNFLNDRF-VIDSIVSAINPQ-K-GQ---A--------MVEIGPGLAALTEPVG-ER-L-D-K----LTVIELDRDLAARLQT------------HP-------F--L-----GP-----------------------------KLTIYQQDAMTM-------NF-------------GELS-------AQL-----------------------------------------------------------G--Q----PLRVFGNLPYNISTPLM--------------FHLFSY--------TDAIADMHFMLQKEVVNRLVAGP-NSKA-YGRLSVMAQYYC-QVIPVLEVPPSAFTPPPKVDSAVVRLVP---------------------H-ATM-------------P--------------Y-P---V--KDIR-VLSRITTEAFNQRRKTIR-----NSLGN--------LFSV-------------ETLT--------------------------------------------------------------------------------------EMGI-DPAMRAENISVAQYCQMAN
	B4TWT6_Bacteria_Salmonella_schwarzengrund	M----------------------------------------------------------------------------------------------------NNRVHQGHL-----------------------ARKRFGQNFLNDRF-VIDSIVSAINPQ-K-GQ---A--------MVEIGPGLAALTEPVG-ER-L-D-K----LTVIELDRDLAARLQT------------HP-------F--L-----GP-----------------------------KLTIYQQDAMTM-------NF-------------GELS-------TQL-----------------------------------------------------------G--Q----PLRVFGNLPYNISTPLM--------------FHLFSY--------TDAIADMHFMLQKEVVNRLVAGP-NSKA-YGRLSVMAQYYC-QVIPVLEVPPSAFTPPPKVDSAVVRLVP---------------------H-ATM-------------P--------------Y-P---V--KDIR-VLSRITTEAFNQRRKTIR-----NSLGN--------LFSV-------------ETLT--------------------------------------------------------------------------------------EMGI-DPAMRAENISVAQYCQMAN
	Q326I2_Bacteria_Shigella_boydii	M----------------------------------------------------------------------------------------------------NNRVHQGHL-----------------------ARKRFGQNFLNDQF-VIDSIVSAINPQ-K-GQ---A--------MVEIGPGLAALTEPVG-ER-L-D-Q----LTVIELDRDLAARLQT------------HP-------F--L-----GP-----------------------------KLTIYQQDAMTF-------NF-------------GELA-------EKM-----------------------------------------------------------G--Q----PLRVFGNLPYNISTPLM--------------FHLFSY--------TDAIADMHFMLQKEVVNRLVAGP-NSKA-YGRLSVMAQYYC-NVIPVLEVPPSAFTPPPKVDSAVVRLVP---------------------H-ATM-------------P--------------H-P---V--KDVR-VLSRITTEAFNQRRKTIR-----NSLGN--------LFSV-------------EVLT--------------------------------------------------------------------------------------GMGI-DPAMRAENISVAQYCQMAN
	Q83MG8_Bacteria_Shigella_flexneri	M----------------------------------------------------------------------------------------------------NNRVHQGHL-----------------------ARKRFGQNFLNDQF-VIDSIVSAINPQ-K-GQ---A--------MVEIGPGLAALTEPVG-ER-L-D-Q----LTVIELDRDLAARLQT------------HP-------F--L-----GP-----------------------------KLTIYQQDAMTF-------NF-------------GELA-------EKM-----------------------------------------------------------G--Q----PLRVFGNLPYNISTPLM--------------FHLFSY--------TDAIADMHFMLQKEVVNRLVAGP-NSKA-YGRLSVMAQYYC-NVIPVLEVPPSAFTPPPKVDSAVVRLVP---------------------H-ATM-------------P--------------H-P---V--KDIR-VLSRITTEAFNQRRKTIR-----NSLGN--------LFSV-------------EVLT--------------------------------------------------------------------------------------GMGI-DPAMRAENISVAQYCQMAN
	B1LBH5_Bacteria_Thermotoga_sp	M-------------------------------------------------------------------------------------------------KTSDYLKKYGVR-----------------------LKKHLGQVFLSDDR-IAKRIVKAADLT-P-ED---V--------VVEIGAGAGTLTEELT-KT-GAR-V----I-AYEIDESLAPILQE------------RL-------S--K-----YP-----------------------------NVELRFEDFLKA-------KDV------------PE-------------------------------------------------------------------------------GAICVSNIPYNITGPLM--------------EKIIEW--------K--FKRAIVMVQKEVGERILAKP-GKKT-YGYLSVVVQTFY-EVKKLFDVSRSCFVPNPEVDSTVVDLKR---------------------K--PV----------------------------------D--LDFE-KFKKFVSMIFAKKRKTLK-----NNLKP-----FLSIFEG----VD-------------------------------------------------------------------------------------------------------LSRRAEQLTVEEIVELYE
	Q09522_Eukaryota_Caenorhabditis_elegans	M---------------------------------------------------------------GKTSKVKKTK----------------AGS--------STGNVQSLP-----------------------FNTDKGQHILKNPG-VVNAIVEKSALK-A-TD---T--------VLEVGPGTGNLTVKML-EV-A-K-T----VIACEIDPRMIAEVKK------------RV----MGTP--L-----QN-----------------------------KLQVNGGDVMKM-------EW-------------PF-------------------------------------------------------------------------------FDVCVANLPYQISSPFV--------------QKLLLH--------RPLPRYAVLMFQKEFADRLVARP-GDKD-YSRLSVNVQLLA-KVEMLMKVKRTEFRPPPKVDSAVVRIAP---------------------K--NP----------------------------P-P---P--VNFV-EWEGLLRLCFMRKNKTLM-----AIFRL-----SNVIEVI----EDNFR----KVCSFKNKPIPKDLN------------------------------------------------------------------MKKVIEETLTASG-YGESRARKMRVEDFLALLL
	Q9UNQ2_Eukaryota_Homo_sapiens	M---------------------------------------------------------------PKVKSGAIGR----------------RRG--RQEQRRELKSAGGLM-----------------------FNTGIGQHILKNPL-IINSIIDKAALR-P-TD---V--------VLEVGPGTGNMTVKLL-EK-A-K-K----VVACELDPRLVAELHK------------RV----QGTP--V-----AS-----------------------------KLQVLVGDVLKT-------DL-------------PF-------------------------------------------------------------------------------FDTCVANLPYQISSPFV--------------FKLLLH--------RPFFRCAILMFQREFALRLVAKP-GDKL-YCRLSINTQLLA-RVDHLMKVGKNNFRPPPKVESSVVRIEP---------------------K--NP----------------------------P-P---P--INFQ-EWDGLVRITFVRKNKTLS-----AAFKS-----SAVQQLL----EKNYR----IHCSVHNIIIPEDFS------------------------------------------------------------------IADKIQQILTSTG-FSDKRARSMDIDDFIRLLH
	O22268_Eukaryota_Arabidopsis_thaliana	M-----------------------------------------------------------------AGGKIRKE----------------KPK--ASNRAPSNHYQGGIS-----------------------FHKSKGQHILKNPL-LVDSIVQKAGIK-S-TD---V--------ILEIGPGTGNLTKKLL-EA-G-K-E----VIAVELDSRMVLELQR------------RF----QGTP--F-----SN-----------------------------RLKVIQGDVLKT-------EL-------------PR-------------------------------------------------------------------------------FDICVANIPYQISSPLT--------------FKLLFH--------PTSFRCAVIMYQREFAMRLVAQP-GDNL-YCRLSVNTQLYA-RVSHLLKVGKNNFRPPPKVDSSVVRIEP---------------------R--RP----------------------------G-P---Q--VNKK-EWDGFLRVCFIRKNKTLG-----SIFKQ-----KSVLSML----EKNFK----TLQAVLASLQNNGEPALNTTSMDLGDQSMGMEDDDNEMDDDDMEMDE------------------------GEGDGGETSEFKEKVMNVLKEGG-FEEKRSSKLSQQEFLYLLS
	P41819_Eukaryota_Saccharomyces_cerevisiae	M---------------------------------------------------------------GKAAKKKYSG----------------ATS--SKQVSAEKHLSSVFK-----------------------FNTDLGQHILKNPL-VAQGIVDKAQIR-P-SD---V--------VLEVGPGTGNLTVRIL-EQ-A-K-N----VVAVEMDPRMAAELTK------------RV----RGTP--V-----EK-----------------------------KLEIMLGDFMKT-------EL-------------PY-------------------------------------------------------------------------------FDICISNTPYQISSPLV--------------FKLINQ--------PRPPRVSILMFQREFALRLLARP-GDSL-YCRLSANVQMWA-NVTHIMKVGKNNFRPPPQVESSVVRLEI---------------------K--NP----------------------------R-P---Q--VDYN-EWDGLLRIVFVRKNRTIS-----AGFKS-----TTVMDIL----EKNYK----TFLAMNNEMVDDTKG-------------------------------------------------------------SMHDVVKEKIDTVLKETD-LGDKRAGKCDQNDFLRLLY
	Q9D0D4_Eukaryota_Mus_musculus	M---------------------------------------------------------------PKAKSAASSR----------------RRD--RQEQRRELKRAGGLM-----------------------FNTGIGQHILKNPL-IVNSIIDKAALR-P-TD---V--------VLEVGPGTGNMTVKLL-EK-A-K-K----VVACELDPRLVAELHK------------RV----QGTP--L-----AS-----------------------------KLQVLVGDVLKS-------DL-------------PF-------------------------------------------------------------------------------FDACVANLPYQISSPFV--------------FKLLLH--------RPFFRCAILMFQREFALRLVAKP-GDKL-YCRLSINTQLLA-RVDHLMKVGKNNFRPPPKVESSVVRIEP---------------------K--NP----------------------------P-P---P--INFQ-EWDGLVRITFVRKNKTLS-----AAFKS-----SAVQQLL----EKNYR----IHCSVQNTVIPEDFS------------------------------------------------------------------IADKIQQILTSTG-FSDKRARSMDIDDFIRLLH
	Q9USU2_Eukaryota_Schizosaccharomyces_pombe	M---------------------------------------------------------------GKIRVRNNNA----------------ASD--------AEVRNTVFK-----------------------FNKDFGQHILKNPL-VAQGIVDKADLK-Q-SD---T--------VLEVGPGTGNLTVRML-EK-A-R-K----VIAVEMDPRMAAEITK------------RV----QGTP--K-----EK-----------------------------KLQVVLGDVIKT-------DL-------------PY-------------------------------------------------------------------------------FDVCVSNTPYQISSPLV--------------FKLLQQ--------RPAPRAAILMFQREFALRLVARP-GDPL-YCRLSANVQMWA-HVKHIMKVGKNNFRPPPLVESSVVRIEP---------------------K--NP----------------------------P-P---P--LAFE-EWDGLLRIVFLRKNKTIG-----ACFKT-----SSIIEMV----ENNYR----TWCSQNERMVEEDFD------------------------------------------------------------------VKSLIDGVLQQCN-LQDARASKCGQTEFLSLLH
	Q2KHT8_Eukaryota_Bos_taurus	M---------------------------------------------------------------PKIKSAASGR----------------RRE--RQQQRGQLKSAGGLM-----------------------FNTGIGQHILKNPL-IVNSIIDKAALR-P-TD---V--------VLEVGPGTGNMTVKLL-EK-A-K-K----VIACELDPRLVAELHK------------RV----QGTP--L-----AS-----------------------------KLQVMVGDVLKA-------DL-------------PF-------------------------------------------------------------------------------FDACVANLPYQISSPFV--------------FKLLLH--------RPFFRCAVLMFQREFALRLVAKP-GDKL-YCRLSINTQLLA-RVDHLMKVGKNNFRPPPKVESSVVRIEP---------------------K--NP----------------------------P-P---P--INFQ-EWDGLVRITFVRKNKTLS-----AAFKS-----SAVQQLL----EKNYR----IHCSVHNIIIPEDFS------------------------------------------------------------------IADKIQQILTSTG-FSDKRARSMDIDDFIRLLH
	Q95KJ0_Eukaryota_Macaca_fascicularis	M---------------------------------------------------------------PKVKSGAIGR----------------RRG--RQEQRRELKSAGGLM-----------------------FNTGIGQHILKNPL-IINSIIDKAALR-P-TD---V--------VLEVGPGTGNMTVKLL-EK-A-K-K----VVACELDPRLVAELRK------------RV----QGTP--V-----AS-----------------------------KLQVLVGDVLKT-------DL-------------PF-------------------------------------------------------------------------------FDTCVANLPYQISSPFV--------------FKLLLH--------RPFFRCAILMFQRELALRLVAKP-GDKL-YCRLSINTQLLA-RVDHLMKVGKNNFRPPPKVESSVVRIEP---------------------K--NP----------------------------P-P---P--INFQ-EWDGLVRITFVRKNKTLS-----AAFKS-----SAVQQLL----EKNYR----IHCSVHNIIIPEDFS------------------------------------------------------------------IADKIQQILTSTG-FSDKRARSMDIDDFIRLLH
	Q54QK7_Eukaryota_Dictyostelium_discoideum	M-----------------------------------------------------------------VKPVKIGV----------------DAK-VEKTKSATAARHHEFQ-----------------------MNKSYGQHLLKNPL-IIDAIVDKSQLK-S-TD---T--------VLEIGPGTGNLTMKLL-EN-C-K-K----VIAIEVDPRMAAELQK------------RV----AASP--Y-----AQ-----------------------------HLQIILGDFLKV-------DL-------------PY-------------------------------------------------------------------------------FDVCVANVPYQISSPLT--------------FKLLAH--------RPIFRTAVLMFQKEFALRLGAKP-GDSL-YCRLSVNTQLLS-KVTHLMKVGKNNFLPPPKVESAVVRIEP---------------------F--NP----------------------------P-P---P--INFV-EWDGLVKLCFSRKNKTLS-----GIFRV-----SSVIETL----NQNYK----TYCALEGKMNTDGSD----------------------------------------------------------------EQMKELIIKTLTDND-FLDSRSSKLDINDFLKLLN
	P78697_Eukaryota_Kluyveromyces_lactis	M---------------------------------------------------------------GKAVKKKYSG----------------ASS-GGKEVDAEKHLTTVFK-----------------------FNTDLGQHILKNPL-VAQGIVDKAQIK-P-SD---I--------VLEIGPGTGNLTVRIL-EQ-A-R-K----VVAVEFDPRMAAELTK------------RV----HGTP--V-----EK-----------------------------KLEILLGDFMKT-------EL-------------PY-------------------------------------------------------------------------------FDVCISNTPYQISSPLV--------------FKLINQ--------PKPPRVSILMFQREFAMRLLARP-GDSL-YCRLSANVQMWA-NVTHIMKVGKNNFRPPPKVESSVVRIEI---------------------K--NP----------------------------R-P---Q--VDFN-EWDGLLRIVFVRKNRTIA-----AGFKS-----TTVLEIL----EKNYK----AFLATQSAVPTTSSG------------------------------------------------------------DSLINEVKEKIEQVLSETG-LAEKRAGKCDQTDFLKLLY
	Q9KUS2_Bacteria_Vibrio_cholerae	M----------------------------------------------------------------------------------------------------RNDVHLGHK-----------------------ARKRFGQNFLNDPY-IIDGIVSAINPK-P-GQ---N--------LVEIGPGLGAITEPVG-RE-V-D-K----FTVIELDRDLAERLRN------------HP-------E--L-----AS-----------------------------KLTIHEGDAMRF-------DF-------------KQLV-------KPN-----------------------------------------------------------N-------KLRVFGNLPYNISTPLM--------------FHLFEF--------HRDIQDMHFMLQKEVVNRLAAGP-GTKA-YGRLTVMAQYYC-KVVPVLEVPPSAFVPPPKVDSAVVRLVP---------------------Y-EDL-------------P--------------H-P---A--TSLE-WLDRVVREGFNQRRKTVR-----NCYKG--------LAEP-------------ETLE--------------------------------------------------------------------------------------TLGI-NPGMRPENLTLAQFVALAN
	Q75C90_Eukaryota_Ashbya_gossypii	M---------------------------------------------------------------GKAAKKKYSG----------------IST--GKEVPSEQHMNTVFK-----------------------FNTDLGQHILKNPL-VAQGIVDKAQIK-P-SD---I--------VLEVGPGTGNLTVRIL-EQ-A-R-K----VVAVEFDPRMAAELTK------------RV----HGTP--A-----EK-----------------------------KLEIMLGDFMKT-------EL-------------PY-------------------------------------------------------------------------------FDICISNTPYQISSPLV--------------FKLINQ--------PRPPRVSILMFQREFAMRLLARP-GDSL-YCRLSANVQMWA-NVTHVMKVGRNNFRPPPQVESSVVRIEI---------------------K--TP----------------------------R-P---P--VDFN-EWDGLLRIVFVRKNRTIS-----AGFKS-----TAVLEIM----EKNYK----AYLATTNDAMVDDAK------------------------------------------------------------GSLAEQVKQKIETVLAETG-LSDKRAGKCDQTDFLKLLY
	G0SEH7_Eukaryota_Chaetomium_thermophilum	M---------------------------------------------------------------PKTAKNKRNN----------------AASGPYDKKSKGSGSTNIFK-----------------------FDKDYGQHILKNPG-ISDAIVEKAFLK-P-TD---V--------VVEVGPGTGNITVRAL-ER-A-K-K----VIAIELDPRMGAEVTK------------RV----QGTP--L-----AK-----------------------------KLEVILGDVIKLP------QI-------------PP-------------------------------------------------------------------------------CDALISNTPYQISSPLI--------------FKMLSM--------PQPPRVAVLMFQREFAKRLVAKP-GDSL-YSRLTVNVNFWA-TCTHIMKVGKANFKPPPKVESDVVRIEP---------------------YLGSA----------------------------R-P---N--IAFE-EFDGLLRIAFNRKNKTLR-----AAFSI-----KEVLALC----EKNYK----VYCTLHNIPLDESVLSDPSLTADMDVDMDANSDTDNDNDGDAMEEDDDDMPTFFKEVKEAEAAKEAAKTPSKNPKSKVALIVRAKINKVLTKTG-LANKRARQCDQNDFLKLLL
	Q6FKY3_Eukaryota_Candida_glabrata	M---------------------------------------------------------------AKADKKKYSG----------------ATT--NKQVAAEKHLTSVFK-----------------------FNTDLGQHILKNPL-VAQGIVDKAQIK-P-SD---I--------VLEVGPGTGNLTVRIL-EQ-A-R-K----VVAVEMDPRMAAELTK------------RV----HGTP--A-----EK-----------------------------KLEIMLGDFMKT-------EL-------------PY-------------------------------------------------------------------------------FDICISNTPYQISSPLV--------------FKLINQ--------PRPPRVSILMFQREFAMRLLARP-GDSL-YCRLSANVQMWA-NVTHIMKVGRNNFRPPPQVESSVVRIEI---------------------K--NP----------------------------R-P---Q--IDFN-EWDGLLRIVFVRKNRTIS-----AGFKS-----TTVLEIL----EKNYK----TFLAINNQSIDETE--------------------------------------------------------------NLQSLIKQKIETVLKETG-LAEKRAGKCDQTDFLKLLY
	A5F8N2_Bacteria_Vibrio_cholerae	M----------------------------------------------------------------------------------------------------RNDVHLGHK-----------------------ARKRFGQNFLNDPY-IIDGIVSAINPK-P-GQ---N--------LVEIGPGLGAITEPVG-RE-V-D-K----FTVIELDRDLAERLRN------------HP-------E--L-----AS-----------------------------KLTIHEGDAMRF-------DF-------------KQLV-------KPN-----------------------------------------------------------N-------KLRVFGNLPYNISTPLM--------------FHLFEF--------HRDIQDMHFMLQKEVVNRLAAGP-GTKA-YGRLTVMAQYYC-KVVPVLEVPPSAFVPPPKVDSAVVRLVP---------------------Y-EDL-------------P--------------H-P---A--TSLE-WLDRVVREGFNQRRKTVR-----NCYKG--------LAEP-------------ETLE--------------------------------------------------------------------------------------TLGI-NPGMRPENLTLAQFVALAN
	Q6BSY5_Eukaryota_Debaryomyces_hansenii	M---------------------------------------------------------------AKAARKKFST----------------SSDPTGSTVSAEKHLNSVFK-----------------------FNTNLGQHILKNPL-VAQGIVDKAGIK-P-SD---I--------VLEVGPGTGNLTVRIL-EQ-A-R-K----VIASEMDPRMAAELTK------------RV----HGTP--N-----QK-----------------------------KLDILLGDFIKT-------EL-------------PY-------------------------------------------------------------------------------FDVCISNTPYQISSPLV--------------FKLLNQ--------PRPPRVSILMFQREFAMRLLARP-GDSL-YCRLSANVQMWA-NVTHIMKVSKNNFRPPPQVESSVVRIEV---------------------K--VP----------------------------R-P---N--IDFN-EWDGLLRICFVRKNKTIA-----AGFKS-----NNILDIL----EKNYK----TFLSTANAAANGDDSMMV------------------------------------------------------DDKSSMTDIVKAKIEQVLTETG-FSDKRAAKLDQTDFLKLLY
	Q2YVV2_Bacteria_Staphylococcus_aureus	M-----------------------------------------------------------------------LD----------------NKDIATPSRMRALLDKYGFN-----------------------FKKSLGQNFLIDVN-IINNIIDASDID-A-QT---G--------VIEIGPGMGSLTEQLA-RH-A-K-R----VLAFEIDQRLIPVLND------------TL-------S--P-----YD-----------------------------NVTVINEDILKA-------NI-------------KEAV-------ENHL------------------------------------------------------QD--C--E----KIMVVANLPYYITTPIL--------------LNLMQQ--------DIPIDGYVVMMQKEVGERLNAEV-GSKA-YGSLSIVVQYYT-ETSKVLTVPKSVFMPPPNVDSIVVKLMQ---------------------R-TEP-------------L--------------V-T---V--DNEE-AFFKLAKAAFAQRRKTIN-----NNYQNY----FKDGKQH----KEVIL----QWLE--------------------------------------------------------------------------------------QAGI-DPRRRGETLSIQDFAKLYE
	Q6C7H6_Eukaryota_Yarrowia_lipolytica	M---------------------------------------------------------------AKAPAKKFSG----------------GAQ--RESAGGEQRKTAVFK-----------------------MNTDLGQHILKNPL-VAQGIVDKSDIK-P-SD---T--------VLEVGPGTGNLTVRIL-EK-A-R-K----VIAVEMDPRMAAELTK------------RV----QGKP--E-----QK-----------------------------KLEIMLGDCIKT-------EL-------------PY-------------------------------------------------------------------------------FDVCISNTPYQISSPLV--------------FKLLNQ--------PRPPRVSVLMFQHEFAMRLLARP-GDSL-YCRLSVNVQMWA-KVSHVMKVGRGNFRPPPNVESSVVKIEV---------------------K--NP----------------------------R-P---P--IDFN-EWDGLLRVCFVRKNKTIN-----AGFKT-----SAVLAVL----EKNYQ----TWLSTQGEIIPEGS--------------------------------------------------------------NLSDVVKQKINKILTDTG-IGEMRSAKCDQTEFLTLLN
	Q7UIR4_Bacteria_Rhodopirellula_baltica	M------------------------------------------------------------------------------------------------------------R-----------------------PVSKYGQNFLIDLN-LVELIARSAEIG-P-SD---I--------VLEIGTGVGSLTSIMA-SQ-A-GAI----LTVEIDQNLFQLASEELAPFPHVKMIQGDA------LK--N-----KS-----------------------------TFRDDIMESIRE-------AK-------------SRLP-------DDS-------------------------------------------------------------------KFMLVANLPYNVATPIV--------------SNLLHQ--------DPPPDRIVVTIQKELGERMVAGP-GSKD-YGALSIWIQATC-RAEIVRILPPTVFWPRPKVDSAIVRLDV---------------------D-HER-------------G--------------N-A---I--PDLK-YFHQTVRALFFHRRKFLR-----SVVIS--------AMKGRL-DKPAID----EILG--------------------------------------------------------------------------------------RLGH-GETARAEELNLEQISDLVE
	Q8ZIK5_Bacteria_Yersinia_pestis	M----------------------------------------------------------------------------------------------------NNRVHQGHF-----------------------ARKRFGQNFLNDQF-VIDSIVSAIHPV-P-GE---A--------VVEIGPGLGALTEPVA-AR-M-D-H----MTVIELDRDLAARLAS------------HP-------Q--L-----KD-----------------------------KLTIHQQDAMKV-------NF-------------SELS-------EQA-----------------------------------------------------------G--Q----PLRVFGNLPYNISTPLM--------------FHLFSY--------TDAIRDMHFMLQKEVVNRLVAGP-NSKT-YGRLTVMAQYYC-NVIPVLEVPPTAFTPAPKVDSAVVRLIP---------------------H-VQM-------------P--------------H-P---V--GDVR-MLSRITTQAFNQRRKTVR-----NSLGD--------LFTS-------------EQLI--------------------------------------------------------------------------------------ELGI-DPILRAENISVAQYCKLAN
	Q932G1_Bacteria_Staphylococcus_aureus	M-----------------------------------------------------------------------LD----------------NKDIATPSRTRALLDKYGFN-----------------------FKKSLGQNFLIDVN-IINNIIDASDID-A-QT---G--------VIEIGPGMGSLTEQLA-RH-A-K-R----VLAFEIDQRLIPVLND------------TL-------S--P-----YD-----------------------------NVTVINEDILKA-------NI-------------KEAV-------ENHL------------------------------------------------------QD--C--E----KIMVVANLPYYITTPIL--------------LNLMQQ--------DIPIDGYVVMMQKEVGERLNAEV-GSKA-YGSLSIVVQYYT-ETSKVLTVPKSVFMPPPNVDSIVVKLMQ---------------------R-TEP-------------L--------------V-T---V--DNEE-AFFKLAKAAFAQRRKTIN-----NNYQNY----FKDGKQH----KEVIL----QWLE--------------------------------------------------------------------------------------QAGI-DPRRRGETLSIQDFAKLYE
	Q49V02_Bacteria_Staphylococcus_saprophyticus	M------------------------------------------------------------------------D----------------YKDIATPTRTKALLNQYGFN-----------------------FKKSLGQNFLIDVN-IIHNIIDASDID-E-QT---G--------IIEVGPGMGSLTEQLA-KS-A-K-K----VMAFEIDQRLIPVLKD------------TM-------R--P-----YD-----------------------------NVTVINEDILKA-------DI-------------AHYI-------TEHL------------------------------------------------------TD--C--E----KIMVVANLPYYITTPIL--------------LNLMQQ--------KLPIDGYVVMMQKEVGERLNAQV-GTKA-YGSLSIVAQYYT-ETSKVLTVPKSVFLPPPNVDSIVVKLMK---------------------R-PTP-------------I--------------V-D---I--DDEN-KFFKMTKAAFSQRRKTIN-----NNYQSL----FVNGKVN----KEKIL----EWLE--------------------------------------------------------------------------------------AAGI-DPRRRGETLSIKEFANLYN
	A1JJF4_Bacteria_Yersinia_enterocolitica	M----------------------------------------------------------------------------------------------------NNRVHQGHF-----------------------ARKRFGQNFLNDQF-VIDSIVSAIHPV-P-GE---A--------VVEIGPGLGALTEPVA-AR-M-D-H----MTVIELDRDLADRLAS------------HP-------Q--L-----KD-----------------------------KLTIHQEDAMKI-------NF-------------SELA-------ELA-----------------------------------------------------------G--Q----PLRVFGNLPYNISTPLM--------------FHLFSY--------TSAIRDMHFMLQKEVVNRLVAGP-NSKA-YGRLTVMAQYYC-NVIPVLEVPPTAFTPAPKVDSAVVRLIP---------------------H-VNT-------------P--------------N-P---V--GDVR-MLSRITTQAFNQRRKTVR-----NSLGD--------LFTP-------------EQLI--------------------------------------------------------------------------------------ELGI-DPILRAENISVAQYCKLAN
	Q6D0E0_Bacteria_Pectobacterium_atrosepticum	M----------------------------------------------------------------------------------------------------NNRVHQGHF-----------------------ARKRFGQNFLNDHF-VIDSIVSAIHPQ-P-GQ---A--------VVEIGPGLGALTAPIG-ER-M-D-R----FTVIELDRDLAARLEK------------HP-------T--L-----KD-----------------------------KLTIIQQDAMTI-------DF-------------AALA-------EQA-----------------------------------------------------------G--Q----PLRVFGNLPYNISTPLM--------------FHLFTY--------TQSIRDMHFMLQKEVVNRLVAGP-NSKT-FGRLSVMAQYYC-QIIPVLEVPPEAFKPAPKVDSAVVRLVP---------------------H-AEL-------------P--------------Y-P---V--SDIR-MLSRITTEAFNQRRKTLR-----NSLGN--------LFTP-------------ETLT--------------------------------------------------------------------------------------ELGI-NITSRAENVTVEQYCRLAN
	Q4L3F0_Bacteria_Staphylococcus_haemolyticus	M------------------------------------------------------------------------E----------------RKDIATPSRTKALLDQFGFN-----------------------FKKSLGQNFLVDVN-IIHKIIDASEID-D-NT---G--------IIEVGPGMGSLTEQLA-KR-A-K-K----VMSFEIDQRLIPVLKE------------TL-------A--P-----YD-----------------------------NVTIINEDILKA-------DI-------------GKAV-------KTYL------------------------------------------------------ND--C--D----KIMVVANLPYYITTPIL--------------LNLMQQ--------DIPIDGYVVMMQKEVGERLNAQV-GTKA-YGSLSIVTQYYT-ETSKVLTVPKSVFMPPPNVDSIVVKLMQ---------------------R-ETP-------------L--------------V-S---V--DDEE-TFFKLAKAAFAQRRKTIN-----NNYQNF----FKDGKKH----KESIL----KWLE--------------------------------------------------------------------------------------QTGI-DPKRRGETLSIQDFARLYE
	Q03HF6_Bacteria_Pediococcus_pentosaceus	M-----------------------------------------------------------------------NN----------------QMDIGNPTRTRAILEKYGLS-----------------------AKKSLGQNFLTDPN-VLLNIVDAAEVS-P-ED---D--------VIEVGPGIGSLTEQIA-KR-A-H-H----VLAFEIDRNLMNVLDE------------TL-------S--P-----YD-----------------------------NITVVNQDVLKA-------NV-------------NEEV-------ENHL------------------------------------------------------DG--K--R----RLKLVANLPYYITTPIL--------------KTFMAS--------TLPIDKMVVMMQKEVAERLTAQP-GDKE-YGSLSVVVQYRM-NTQIEFDVSSKVFVPRPKVDSAIVSLTP---------------------R-AGW-------------E--------------V-M---P--EDDK-DFFKTVHGCFMHRRKNIW-----NNMQGL----YGKEPEI----KAKIQ----NVLD--------------------------------------------------------------------------------------DLGI-DPQVRPERLTVLDFIKLHN
	Q2G0T0_Bacteria_Staphylococcus_aureus	M-----------------------------------------------------------------------LD----------------NKDIATPSRTRALLDKYGFN-----------------------FKKSLGQNFLIDVN-IINNIIDASDID-A-QT---G--------VIEIGPGMGSLTEQLA-RH-A-K-R----VLAFEIDQRLIPVLND------------TL-------S--P-----YD-----------------------------NVTVINEDILKA-------NI-------------KEAV-------ENHL------------------------------------------------------QD--C--E----KIMVVANLPYYITTPIL--------------LNLMQQ--------DIPIDGYVVMMQKEVGERLNAEV-GSKA-YGSLSIVVQYYT-ETSKVLTVPKSVFMPPPNVDSIVVKLMQ---------------------R-TEP-------------L--------------V-T---V--DNEE-AFFKLAKAAFAQRRKTIN-----NNYQNY----FKDGKQH----KEVIL----QWLE--------------------------------------------------------------------------------------QAGI-DPRRRGETLSIQDFAKLYE
	Q8CQU5_Bacteria_Staphylococcus_epidermidis	M------------------------------------------------------------------------E----------------YKDIATPSRTRALLDQYGFN-----------------------FKKSLGQNFLIDVN-IINKIIEASHID-C-TT---G--------VIEVGPGMGSLTEQLA-KN-A-K-K----VMAFEIDQRLIPVLKD------------TL-------S--P-----YD-----------------------------NVTIINEDILKA-------DI-------------AKAV-------DTHL------------------------------------------------------QD--C--D----KIMVVANLPYYITTPIL--------------LNLMQQ--------DVPIDGFVVMMQKEVGERLNAQV-GTKA-YGSLSIVAQYYT-ETSKVLTVPKTVFMPPPNVDSIVVKLMQ---------------------R-QEP-------------L--------------V-Q---V--DDEE-GFFKLAKAAFAQRRKTIN-----NNYQNF----FKDGKKN----KETIR----QWLE--------------------------------------------------------------------------------------SAGI-DPKRRGETLTIQDFATLYE
	Q0BC07_Bacteria_Burkholderia_ambifaria	M---------------------------------------------------------------------------------------------------SNSRQHQGHF-----------------------ARKRFGQNFLVDHG-VIDSIVTTIGPA-R-GQ---R--------MVEIGPGLGALTEPLI-AR-L-A-TPESPLHAVELDRDLIGRLQQ------------RF----------------GP-----------------------------LLELHAGDALAF-------DF-------------RSLA-------APG--------------------------------------------------------D--K--P----SLRIVGNLPYNISSPLL--------------FHLMTF--------ADAVIDQHFMLQNEVVERMVAEP-GTKA-FSRLSVMLQYRY-VMEKMLDVPPESFQPPPKVDSAIVRMIP---------------------Y-EPH-------------E--------------L-P---D--VDPV-LLGELVTAAFSQRRKMLR-----NTLGD--------YRET-------------IDFD--------------------------------------------------------------------------------------GLGF-DLARRAEDVSVAEYVGVAQ
	Q7N8V7_Bacteria_Photorhabdus_luminescens	M----------------------------------------------------------------------------------------------------NNRVHQGHF-----------------------ARKRFGQNFLTDQF-VIDSIAAAINPQ-P-GQ---A--------VLEIGPGLGALTEPVG-ER-M-D-K----MTVVELDRDLAARLQV------------HP-------Q--L-----KD-----------------------------KLTIIQQDAMTV-------NF-------------GELS-------QQR-----------------------------------------------------------G--K----PLRVFGNLPYNISTPLM--------------FHLFSY--------TDAIADMHFMLQKEVVNRLVAGP-GSKT-FGRLSVMAQYYC-QVIPVLEVPPTAFTPAPKVDSAVVRLVP---------------------H-KSI-------------P--------------H-P---V--KNIR-MLSRITTQAFNQRRKTIR-----NSLGD--------LFTV-------------EQLT--------------------------------------------------------------------------------------ELGI-DPSTRAENISVEQYCKMAN
	Q7V1E1_Bacteria_Prochlorococcus_marinus	M-------------------------------------------------------------------------------------------------------NFKNHH-----------------------QKKRFGQHWLVNNL-ILEKIKEVAELE-E-KD---F--------ILEIGPGRGALTSKLL-DS-K-ISR----LHAIELDEDLIDLLNN------------KF-------R--N-----DK-----------------------------NFSLQQGDILST-------NL-------------DSIN---------------------------------------------------------------------K--K----ITKVIANIPYNITGPIL--------------DIFVGRLGI---ISKNNYNKIIFLMQKDVVDRILAKD-GNTN-AGAMSVRMQLIS-NIRRICDVPPSSFDPPPKVFSTLVVFEP---------------------L-RPE------------MR--------------L-D---I--KLEK-YLDKLLRISFNSRRKMIR-----NTLNS--------ILSA-----EEIE----KLSE--------------------------------------------------------------------------------------SSQI-CFNSRPQDISINKWIKLAE
	Q2GK91_Bacteria_Anaplasma_phagocytophilum	M-------------------------------------------------------------------------------------------------------KITKYR-----------------------TKKSLGQCFILDPA-IAEKIVSYAGCL-E-QY---N--------VIEVGPGLGIMTQSIL-NK-E-VRR----LTAIEKDRRLSNIHSK------------LK-------E--A----H-A-----------------------------EYDCIFEDILDV-------NI-------------EQLL-------SQ------------------------------------------------------------S-------PLKMISNLPYNISVILL--------------LKLLPY--------IHRFEKLILMFQKEVADRIVAQP-NTKS-YSILSILVQLLC-DVRKVEDFPPEIFSPSPKVYSSVIEITP-----------------------LLS-------------P--------------R-F---S--VDNS-YFAQVLKKLFHCRRKTIR-----NSLKS--------CIKD-------AD----ALFI--------------------------------------------------------------------------------------GCNI-DPNARAESLTIEQLCSLTN
	B7GFH0_Bacteria_Anoxybacillus_flavithermus	M-----------------------------------------------------------------------------------------YKDIATPTRTKEILEKYGFS-----------------------FKKSLGQNFLIEPN-ILHRIVDFAQLS-E-RT---G--------VIEIGPGIGALTEQLA-RR-A-K-K----VVAFEIDQRLLPILAD------------TL-------S--P-----YT-----------------------------NVSIIHEDILKA-------DV-------------QQVI-------AEQF------------------------------------------------------TD--V--D----DIMVVANLPYYVTTPII--------------MKLLTD--------RLPIRGMVVMLQKEVADRMAAKP-GTKD-YGSLTIAVQYYT-HAETVMHVPRTVFVPKPNVDSAVIRLLK---------------------R-EQP-------------A--------------V-S---V--SNED-FFFAVVRASFGQRRKTIL-----NNLLNQ----LPNGKEK----KEQIE----NALA--------------------------------------------------------------------------------------NAGI-DPKRRGETLAIAEFATLSE
	Q5WLW2_Bacteria_Bacillus_clausii	M-----------------------------------------------------------------------NL----------------NKDIATPARTNAILKKHGFT-----------------------LKKSLGQNFLIDLN-ILAKIVEASGFD-E-QD---G--------IVEIGPGIGALTEQLA-KK-A-D-K----VVAFEIDGRLIPVLED------------TL-------S--A-----YP-----------------------------NVKIIHSDVLKA-------DL-------------PGVL-------DAEF------------------------------------------------------SK--G--Q----AIHVVANLPYYVTTPIL--------------MKLLED--------RLPFKSITVMIQAEVAERIAAKP-GSKE-YGALSIAAQYYA-EAKPMVVVPASVFVPQPRVDSSVLKLTI---------------------R-EKP-------------L--------------V-E---V--IDER-WFFNVFHASFANRRKTIL-----NNLVHN----LA-GKDA----KAAIE----QALS--------------------------------------------------------------------------------------EAGI-DPKRRGETLSPQEFARLSD
	A7I417_Bacteria_Campylobacter_hominis	M-----------------------------------------------------------------------------------------------------------YI-----------------------AKKKFGQNFLKDKN-ALNKIIESIPE--N-AE---N--------IVEIGAGLGDLTYELL-RK-F-K------VKSYEIDKDLIEFLKS------------KF-------A--C--ELENR-----------------------------KFELVFGDALKF-------W-------------KNGLC---------------------------------------------------------------------N--K----NYFLVANLPYYVATNMI--------------LKAIDD--------ELCDG-FVAMVQKEVAEKFCAES-GDSE-FGGISVLADIFG-KCEFLFSVPADSFEPAPKVVSAVIRLKK---------------------T-RKI------------------------DDIFE-N---S--VQYE-NFKNFLKICFSSPRKTIM-----KNLS---------TKFD----KEILQ----SIFE--------------------------------------------------------------------------------------KLDL-TTNLRAHELNFTLFFKIFK
	Q5V588_Archaea_Haloarcula_marismortui	M-----------------------------------------------------------------------------------------TTTETGTRDPDALVRRAGKR-----------------------ADTRQDQHFLVDDR-VLDRIPEYATDADI-DL---SH-------VLEIGAGPGALTDRLL-AT-A-E-R----VTAVERDPDFAAHLRE------------EF-------T--E--EVAAD-----------------------------RLTIVEGDALEV-------DL--------------------------------------------------------------------------------------P--D----FTASISNLPYGASSEIA--------------FRLLPE-----------QRPLLLMFQQEFAERMAADP-ATDD-YGRLSVTAGHYA-DVEVVETVPPEAFDPQPRVTSALVRTMP-----------------------RTP-------------D--------------Y-T---V--PSDD-FFMDFLKAVFTQRRKTMR-----NAVRN------TAHISG----LGDPD----AVVE--------------------------------------------------------------A-----------------------ADEG-LMSARAGKLTPADFATLAT
	A6UTZ1_Archaea_Methanococcus_aeolicus	M------------------------------------------------------------------------------------------------------------Q-----------------------QNKKLGQCFLKDKN-IVKKAINAANIN-K-ND---I--------VLEIGLGKGILTKELA-KQ-C-K-K----VIVIELDKKLEIFWED------------II-------K--E-----YP-----------------------------NVEIIWNDALKV-------NL-------------KELG-----------------------------------------------------------------------------FNKVVANLPYQISSPIT--------------FKLLDC--------D--FEVAVLMYQYEFAKRMGAPS-GTKE-YSRLSVSVQYRA-VVDYVCKVSPSAFSPKPKVDSAIVKITK---------------------KNEPI----------------------------H-N---I--DNWE-FFDGFNRALFQHRNKNTK-----KALIH-----SAHEINM----DRDKL----KELLNS--------------------------------------------------------------------------------NEIMEFND-LLGKKVYTLSLKEIGVLCN
	A4TQD8_Bacteria_Yersinia_pestis	M----------------------------------------------------------------------------------------------------NNRVHQGHF-----------------------ARKRFGQNFLNDQF-VIDSIVSAIHPV-P-GE---A--------VVEIGPGLGALTEPVA-AR-M-D-H----MTVIELDRDLAARLAS------------HP-------Q--L-----KD-----------------------------KLTIHQQDAMKV-------NF-------------SELS-------EQA-----------------------------------------------------------G--Q----PLRVFGNLPYNISTPLM--------------FHLFSY--------TDAIRDMHFMLQKEVVNRLVAGP-NSKT-YGRLTVMAQYYC-NVIPVLEVPPTAFTPAPKVDSAVVRLIP---------------------H-VQM-------------P--------------H-P---V--GDVR-MLSRITTQAFNQRRKTVR-----NSLGD--------LFTS-------------EQLI--------------------------------------------------------------------------------------ELGI-DPILRAENISVAQYCKLAN
	B2K487_Bacteria_Yersinia_pseudotuberculosis	M----------------------------------------------------------------------------------------------------NNRVHQGHF-----------------------ARKRFGQNFLNDQF-VIDSIVSAIHPV-P-GE---A--------VVEIGPGLGALTEPVA-AR-M-D-H----MTVIELDRDLAARLAS------------HP-------Q--L-----KD-----------------------------KLTIHQQDAMKV-------NF-------------SELS-------EQA-----------------------------------------------------------G--Q----PLRVFGNLPYNISTPLM--------------FHLFSY--------TDAIRDMHFMLQKEVVNRLVAGP-NSKA-YGRLTVMAQYYC-NVIPVLEVPPTAFTPAPKVDSAVVRLIP---------------------H-VQM-------------P--------------H-P---V--GDVR-MLSRITTQAFNQRRKTVR-----NSLGD--------LFTS-------------EQLI--------------------------------------------------------------------------------------ELGI-DPILRAENISVAQYCKLAN
	Q1CMT2_Bacteria_Yersinia_pestis	M----------------------------------------------------------------------------------------------------NNRVHQGHF-----------------------ARKRFGQNFLNDQF-VIDSIVSAIHPV-P-GE---A--------VVEIGPGLGALTEPVA-AR-M-D-H----MTVIELDRDLAARLAS------------HP-------Q--L-----KD-----------------------------KLTIHQQDAMKV-------NF-------------SELS-------EQA-----------------------------------------------------------G--Q----PLRVFGNLPYNISTPLM--------------FHLFSY--------TDAIRDMHFMLQKEVVNRLVAGP-NSKT-YGRLTVMAQYYC-NVIPVLEVPPTAFTPAPKVDSAVVRLIP---------------------H-VQM-------------P--------------H-P---V--GDVR-MLSRITTQAFNQRRKTVR-----NSLGD--------LFTS-------------EQLI--------------------------------------------------------------------------------------ELGI-DPILRAENISVAQYCKLAN
	B1JKY3_Bacteria_Yersinia_pseudotuberculosis	M----------------------------------------------------------------------------------------------------NNRVHQGHF-----------------------ARKRFGQNFLNDQF-VIDSIVSAIHPV-P-GE---A--------VVEIGPGLGALTEPVA-AR-M-D-H----MTVIELDRDLAARLAS------------HP-------Q--L-----KD-----------------------------KLTIHQQDAMKV-------NF-------------SELS-------EQA-----------------------------------------------------------G--Q----PLRVFGNLPYNISTPLM--------------FHLFSY--------TDAIRDMHFMLQKEVVNRLVAGP-NSKA-YGRLTVMAQYYC-NVIPVLEVPPTAFTPAPKVDSAVVRLIP---------------------H-VQM-------------P--------------H-P---V--GDVR-MLSRITTQAFNQRRKTVR-----NSLGD--------LFTS-------------EQLI--------------------------------------------------------------------------------------ELGI-DPILRAENISVAQYCKLAN
	Q8PU18_Archaea_Methanosarcina_mazei	M--------------------------------------------------------------------------------------------------VRSILKKY-NI-----------------------KGGTFDQHFLIDAG-YLDRIVAAAELS-P-QD---T--------VLEIGAGIGNLTERLA-RR-A-K-K----VIAVELDPALVSVLHD------------RF-------D--A-----AE-----------------------------NIEIIAGDALKV-------DF-------------PE-------------------------------------------------------------------------------FDKVVSNLPYSISSEIT--------------FKLLRH--------K--FKLGVLMYQYEFAVRMVSPP-GCKD-YSRLTIDTCYFA-DASIVMKVPKGAFQPAPEVDSAVIKLIP---------------------R-PAP----------------------------F-E---V--RDET-FFLQFVAAVFSQRRKKLR-----NAILN-----TSSLLKI------PDI----KEIV------------------------------------------------------------------------------------SQLPED-FMNKRAEDLTPEELASVAN
	B4F2I2_Bacteria_Proteus_mirabilis	M----------------------------------------------------------------------------------------------------NNRVHQGHF-----------------------ARKRFGQNFLTDSY-IIESIVESIYPQ-P-GE---A--------VIEIGPGLGALTEPVG-ER-M-D-K----MTVVEIDRDLAARLEV------------HP-------T--L-----KD-----------------------------KLTIIQQDAMTI-------DF-------------AQLA-------KER-----------------------------------------------------------Q--Q----PLRVFGNLPYNISTPLM--------------FHLFSF--------ADAISDMTFMLQKEVVNRLVASH-GSKT-YGRLSVMAQYHC-QVIPIIEVPPSSFKPAPKVDSAVVRLIP---------------------Y-KEK-------------P--------------Y-P---V--TDIA-MLSRITSQAFNQRRKTLR-----NSLGG--------LLTA-------------EDML--------------------------------------------------------------------------------------ALDI-DPTARAENISVEQYCKVAN
	A8G9P0_Bacteria_Serratia_proteamaculans	M----------------------------------------------------------------------------------------------------NNKVHQGHF-----------------------ARKRFGQNFLTDQF-VIDSIVSAIHPM-P-GE---A--------VVEIGPGLGALTEPVG-AR-M-D-R----MTVIELDRDLAARLAN------------HP-------Q--L-----KD-----------------------------KLTIHQQDAMTV-------NF-------------AEMA-------EQA-----------------------------------------------------------G--Q----PLRVFGNLPYNISTPLM--------------FHLFSY--------TQAIRDMHFMLQKEVVNRLVAGP-NSKA-YGRLTVMAQYYC-NVIPVLEVPPTSFTPAPKVDSAVVRLVP---------------------H-LVN-------------P--------------N-P---V--GDVR-MLSRITTQAFNQRRKTVR-----NSLGD--------LFTP-------------EQLT--------------------------------------------------------------------------------------ELGI-DPILRAENISVAQYCKLAN
	Q2NVX6_Bacteria_Sodalis_glossinidius	M----------------------------------------------------------------------------------------------------NNRVHQGHL-----------------------ARKRFGQNFLHDSS-IIDAIVAAIHPQ-P-GQ---A--------IVEIGPGLGALTEPVA-ER-V-D-E----MTVIELDRDLAARLAS------------HP-------F--L-----QS-----------------------------KLNIVQKDAMTV-------DF-------------AALS-------AER-----------------------------------------------------------G--Q----PLRVFGNLPYNISTPLM--------------FHLFSY--------THAIRDMHFMLQKEVVNRLVDGP-NGKA-YGRLSVMAQYYC-QIIPVLEVPPASFRPAPKVDSAVVRLVP---------------------Y-ATL-------------P--------------F-P---V--KDLS-KLATLTSLAFNQRRKTLR-----NSLGN--------LFSA-------------QQLA--------------------------------------------------------------------------------------EQGI-DATLRAENVSVELYCRLAN
	A6TYW7_Bacteria_Staphylococcus_aureus	M-----------------------------------------------------------------------LD----------------NKDIATPSRTRALLDKYGFN-----------------------FKKSLGQNFLIDVN-IINNIIDASDID-A-QT---G--------VIEIGPGMGSLTEQLA-RH-A-K-R----VLAFEIDQRLIPVLND------------TL-------S--P-----YD-----------------------------NVTVINEDILKA-------NI-------------KEAV-------ENHL------------------------------------------------------QD--C--E----KIMVVANLPYYITTPIL--------------LNLMQQ--------DIPIDGYVVMMQKEVGERLNAEV-GSKA-YGSLSIVVQYYT-ETSKVLTVPKSVFMPPPNVDSIVVKLMQ---------------------R-TEP-------------L--------------V-T---V--DNEE-AFFKLAKAAFAQRRKTIN-----NNYQNY----FKDGKQH----KEVIL----QWLE--------------------------------------------------------------------------------------QAGI-DPRRRGETLSIQDFAKLYE
	A5IQ45_Bacteria_Staphylococcus_aureus	M-----------------------------------------------------------------------LD----------------NKDIATPSRTRALLDKYGFN-----------------------FKKSLGQNFLIDVN-IINNIIDASDID-A-QT---G--------VIEIGPGMGSLTEQLA-RH-A-K-R----VLAFEIDQRLIPVLND------------TL-------S--P-----YD-----------------------------NVTVINEDILKA-------NI-------------KEAV-------ENHL------------------------------------------------------QD--C--E----KIMVVANLPYYITTPIL--------------LNLMQQ--------DIPIDGYVVMMQKEVGERLNAEV-GSKA-YGSLSIVVQYYT-ETSKVLTVPKSVFMPPPNVDSIVVKLMQ---------------------R-TEP-------------L--------------V-T---V--DNEE-AFFKLAKAAFAQRRKTIN-----NNYQNY----FKDGKQH----KEVIL----QWLE--------------------------------------------------------------------------------------QAGI-DPRRRGETLSIQDFAKLYE
	A6QEE6_Bacteria_Staphylococcus_aureus	M-----------------------------------------------------------------------LD----------------NKDIATPSRTRALLDKYGFN-----------------------FKKSLGQNFLIDVN-IINNIIDASDID-A-QT---G--------VIEIGPGIGSLTEQLA-RH-A-K-R----VLAFEIDQRLIPVLND------------TL-------S--P-----YD-----------------------------NVTVINEDILKA-------NI-------------KEAV-------ENHL------------------------------------------------------QD--C--E----KIMVVANLPYYITTPIL--------------LNLMQQ--------DIPIDGYVVMMQKEVGERLNAEV-GSKA-YGSLSIVVQYYT-ETSKVLTVPKSVFMPPPNVDSIVVKLMQ---------------------R-TEP-------------L--------------V-T---V--DNEE-AFFKLAKAAFAQRRKTIN-----NNYQNY----FKDGKQH----KEVIL----QWLE--------------------------------------------------------------------------------------QAGI-DPRRRGETLSIQDFAKLYE
	Q6GJH8_Bacteria_Staphylococcus_aureus	M-----------------------------------------------------------------------LD----------------NKDIATPSRTRALLDKYGFN-----------------------FKKSLGQNFLIDVN-IINNIIDASDID-A-QT---G--------VIEIGPGMGSLTEQLA-RH-A-K-R----VLAFEIDQRLIPVLND------------TL-------S--P-----YD-----------------------------NVTVINEDILKA-------NI-------------KEAV-------ENHL------------------------------------------------------QD--C--E----KIMVVANLPYYITTPIL--------------LNLMQQ--------DIPIDGYVVMMQKEVGERLNAEI-GSKA-YGSLSIVVQYYT-ETSKVLTVPKSVFMPPPNVDSIVVKLMQ---------------------R-TEP-------------L--------------V-T---V--DNEE-AFFKLAKAAFAQRRKTIN-----NNYQNY----FKDGKQH----KEVII----QWLE--------------------------------------------------------------------------------------QAGI-DPRRRGETLSIQDFAKLYE
	P66663_Bacteria_Staphylococcus_aureus	M-----------------------------------------------------------------------LD----------------NKDIATPSRTRALLDKYGFN-----------------------FKKSLGQNFLIDVN-IINNIIDASDID-A-QT---G--------VIEIGPGMGSLTEQLA-RH-A-K-R----VLAFEIDQRLIPVLND------------TL-------S--P-----YD-----------------------------NVTVINEDILKA-------NI-------------KEAV-------ENHL------------------------------------------------------QD--C--E----KIMVVANLPYYITTPIL--------------LNLMQQ--------DIPIDGYVVMMQKEVGERLNAEV-GSKA-YGSLSIVVQYYT-ETSKVLTVPKSVFMPPPNVDSIVVKLMQ---------------------R-TEP-------------L--------------V-T---V--DNEE-AFFKLAKAAFAQRRKTIN-----NNYQNY----FKDGKQH----KEVIL----QWLE--------------------------------------------------------------------------------------QAGI-DPRRRGETLSIQDFAKLYE
	Q2KXA2_Bacteria_Bordetella_avium	M---------------------------------------------------------------------------------------------------------SQHQ-----------------------ARKRFGQHFLTDES-VIDAIVRAIAPA-R-DD---A--------IVEIGPGLSALTAPLI-AR-L-N-R----LSVVEIDRDLAARLRK------------KY-------P--------PE-----------------------------QLSVVEADALTV-------DF-------------RQFG-------AG---------------------------------------------------------------------MRVVGNLPYNISSPLL--------------FHLMGA--------ADLVRDQHFMLQREVIDRMVAEP-RSAD-YGRLSVMLQSRY-RMEKLFDVPPEAFDPPPRVVSAVVRMVP---------------------L-GPD-------------R--------------P-Q---P--ASEA-AFEAVVARAFSQRRKMLR-----RGLGD--------WAAH-------------VPWD--------------------------------------------------------------------------------------DIGV-PPTARAEEVGVAQFIRLTD
	A6UP00_Archaea_Methanococcus_vannielii	M------------------------------------------------------------------------------------------------------------K-----------------------QSKKLGQCFLKDKN-FVKKAIKSADIT-E-ND---I--------VLEVGLGEGALTKELA-KL-A-K-F----VYVIELDMRLEPFANQ------------IM-------S--E-----FK-----------------------------NVKVIWNDALKV-------DL-------------KELG-----------------------------------------------------------------------------FNKIVANLPYQISSPIT--------------FKFLEN--------D--FDVAVLMYQYEFAKRMIGKP-DTDE-YSRLSVSIQYNS-DVEFICKVPPTAFSPKPDVNSAIVKLTK---------------------R-EPL----------------------------F-H---I--ENEE-FFRNVLNAIFQHRNRTVK-----RALID-----SSHEMNI----ERERL----KEIL-----------------------------------------------------------------------------------ENIKLDF-DFSERVFKLAPEKIGELSN
	Q5HII3_Bacteria_Staphylococcus_aureus	M-----------------------------------------------------------------------LD----------------NKDIATPSRTRALLDKYGFN-----------------------FKKSLGQNFLIDVN-IINNIIDASDID-A-QT---G--------VIEIGPGMGSLTEQLA-RH-A-K-R----VLAFEIDQRLIPVLND------------TL-------S--P-----YD-----------------------------NVTVINEDILKA-------NI-------------KEAV-------ENHL------------------------------------------------------QD--C--E----KIMVVANLPYYITTPIL--------------LNLMQQ--------DIPIDGYVVMMQKEVGERLNAEV-GSKA-YGSLSIVVQYYT-ETSKVLTVPKSVFMPPPNVDSIVVKLMQ---------------------R-TEP-------------L--------------V-T---V--DNEE-AFFKLAKAAFAQRRKTIN-----NNYQNY----FKDGKQH----KEVIL----QWLE--------------------------------------------------------------------------------------QAGI-DPRRRGETLSIQDFAKLYE
	Q6GBZ5_Bacteria_Staphylococcus_aureus	M-----------------------------------------------------------------------LD----------------NKDIATPSRTRALLDKYGFN-----------------------FKKSLGQNFLIDVN-IINNIIDASDID-A-QT---G--------VIEIGPGMGSLTEQLA-RH-A-K-R----VLAFEIDQRLIPVLND------------TL-------S--P-----YD-----------------------------NVTVINEDILKA-------NI-------------KEAV-------ENHL------------------------------------------------------QD--C--E----KIMVVANLPYYITTPIL--------------LNLMQQ--------DIPIDGYVVMMQKEVGERLNAEV-GSKA-YGSLSIVVQYYT-ETSKVLTVPKSVFMPPPNVDSIVVKLMQ---------------------R-TEP-------------L--------------V-T---V--DNEE-AFFKLAKAAFAQRRKTIN-----NNYQNY----FKDGKQH----KEVIL----QWLE--------------------------------------------------------------------------------------QAGI-DPRRRGETLSIQDFAKLYE
	Q5HRR2_Bacteria_Staphylococcus_epidermidis	M------------------------------------------------------------------------E----------------YKDIATPSRTRALLDQYGFN-----------------------FKKSLGQNFLIDVN-IINKIIEASHID-C-TT---G--------VIEVGPGMGSLTEQLA-KN-A-K-K----VMAFEIDQRLIPVLKD------------TL-------S--P-----YD-----------------------------NVTIINEDILKA-------DI-------------AKAV-------DTHL------------------------------------------------------QD--C--D----KIMVVANLPYYITTPIL--------------LNLMQQ--------DVPIDGFVVMMQKEVGERLNAQV-GTKA-YGSLSIVAQYYT-ETSKVLTVPKTVFMPPPNVDSIVVKLMQ---------------------R-QEP-------------L--------------V-Q---V--DDEE-GFFKLAKAAFAQRRKTIN-----NNYQNF----FKDGKKN----KETIR----QWLE--------------------------------------------------------------------------------------SAGI-DPKRRGETLTIQDFATLYE
	A9I5F2_Bacteria_Bordetella_petrii	M---------------------------------------------------------------------------------------------------------SRHQ-----------------------ARKRFGQHFLTDDS-VVEAIVRAIAPA-R-GD---R--------VVEIGPGLSALTQPLL-RG-L-D-H----LTVVEIDRDLAARLRN------------AH-------A--------PG-----------------------------RLTVIEADALTV-------DF-------------ASLG-------ER---------------------------------------------------------------------LRVVGNLPYNISSPLL--------------FHLMAA--------ADTVRDQHFMLQREVIDRMVAAP-GSAD-YGRLSVMLQSRY-RMDKLFDVPPEAFDPPPRVVSAVVRMVP---------------------L-PAD-------------R--------------L-R---P--ASEA-ALQAVVARAFAQRRKMLR-----RGLGD--------WAAL-------------VPWD--------------------------------------------------------------------------------------ALDI-APTARAEEISVEKFIRLTD
	A4JHP7_Bacteria_Burkholderia_vietnamiensis	M---------------------------------------------------------------------------------------------------SNSRQHQGHF-----------------------ARKRFGQNFLVDHG-VIDSIVATIGPV-R-GQ---R--------MVEIGPGLGALTEPLI-AR-V-A-TPESPLHAVELDRDLIGRLQQ------------RF----------------GA-----------------------------LLELHAGDALAF-------DF-------------GSLA-------APG--------------------------------------------------------H--A--P----SLRIVGNLPYNISSPLL--------------FHLMTF--------APVVIDQHFMLQNEVVERMVAEP-GTKA-FSRLSVMLQYRY-VMDKMLDVPPESFQPPPKVDSAIVRMIP---------------------Y-APH-------------E--------------L-P---D--VDPV-LLGELVTAAFSQRRKMLR-----NTLGA--------YRDT-------------IDFD--------------------------------------------------------------------------------------ALGF-DLARRAEDVSVAEYVGVAQ
	P66662_Bacteria_Staphylococcus_aureus	M-----------------------------------------------------------------------LD----------------NKDIATPSRTRALLDKYGFN-----------------------FKKSLGQNFLIDVN-IINNIIDASDID-A-QT---G--------VIEIGPGMGSLTEQLA-RH-A-K-R----VLAFEIDQRLIPVLND------------TL-------S--P-----YD-----------------------------NVTVINEDILKA-------NI-------------KEAV-------ENHL------------------------------------------------------QD--C--E----KIMVVANLPYYITTPIL--------------LNLMQQ--------DIPIDGYVVMMQKEVGERLNAEV-GSKA-YGSLSIVVQYYT-ETSKVLTVPKSVFMPPPNVDSIVVKLMQ---------------------R-TEP-------------L--------------V-T---V--DNEE-AFFKLAKAAFAQRRKTIN-----NNYQNY----FKDGKQH----KEVIL----QWLE--------------------------------------------------------------------------------------QAGI-DPRRRGETLSIQDFAKLYE
	A8Z0Y8_Bacteria_Staphylococcus_aureus	M-----------------------------------------------------------------------LD----------------NKDIATPSRTRALLDKYGFN-----------------------FKKSLGQNFLIDVN-IINNIIDASDID-A-QT---G--------VIEIGPGMGSLTEQLA-RH-A-K-R----VLAFEIDQRLIPVLND------------TL-------S--P-----YD-----------------------------NVTVINEDILKA-------NI-------------KEAV-------ENHL------------------------------------------------------QD--C--E----KIMVVANLPYYITTPIL--------------LNLMQQ--------DIPIDGYVVMMQKEVGERLNAEV-GSKA-YGSLSIVVQYYT-ETSKVLTVPKSVFMPPPNVDSIVVKLMQ---------------------R-TEP-------------L--------------V-T---V--DNEE-AFFKLAKAAFAQRRKTIN-----NNYQNY----FKDGKQH----KEVIL----QWLE--------------------------------------------------------------------------------------QAGI-DPRRRGETLSIQDFAKLYE
	B9E8V8_Bacteria_Macrococcus_caseolyticus	M------------------------------------------------------------------------E----------------YNDIATPTRTKQLLDQYGFK-----------------------FKKSLGQNFLVDTN-VIRNIIEAAGID-K-TS---G--------VIEIGPGMGSLTEQLA-KH-A-K-Q----VLAFEIDQRLIPILGE------------TL-------S--P-----YD-----------------------------NVTVINEDILKA-------DV-------------ASAI-------ETYL------------------------------------------------------HH--C--D----EIFVVANLPYYITTPIL--------------MGLLEK--------NLNINSYVVMMQKEVGERLSAIP-STKA-YGSLSIAVQYYT-DVKRIMVVPKGVFMPPPNVDSLVVKLTT---------------------L-ERP-------------R--------------V-D---V--EDEN-LFFKLTRGAFVQRRKTIL-----NNYMSL----IQDSKEH----KSRII----EWLE--------------------------------------------------------------------------------------ASGV-APSRRGESLNLNDYAQLSN
	Q6LYK4_Archaea_Methanococcus_maripaludis	M------------------------------------------------------------------------------------------------------------R-----------------------QSKKLGQCFLKDKN-FVKKAINRAEIT-N-ND---I--------VLEVGLGEGALTKELA-KI-A-K-K----VYVIELDERLKPFADE------------IT-------A--E-----FE-----------------------------NVEIIWSDALKV-------DL-------------KNLG-----------------------------------------------------------------------------FNKIVANLPYQISSPIT--------------FKFLEE--------D--FETAVLMYQYEFAKRMAGKP-DTKE-YSRLSVAVQYNA-DVEFICKVPPSAFSPKPDVNSAIVKLTK---------------------R-EPK----------------------------Y-H---V--KDEE-FFKKVLKAVFQHRNRTIK-----RALID-----SSHEIEV----DRDNL----KGIL-----------------------------------------------------------------------------------EKIENEF-DFTQRVFKTPPEKIGDLSN
	C6DEY6_Bacteria_Pectobacterium_carotovorum	M----------------------------------------------------------------------------------------------------NNRVHQGHF-----------------------ARKRFGQNFLNDHF-VIDSIVSAIHPQ-P-GQ---A--------VVEIGPGLGALTAPVG-ER-M-D-R----FTVIELDRDLAARLET------------HP-------T--L-----KD-----------------------------KLTIIQQDAMTI-------DF-------------AALA-------EQA-----------------------------------------------------------G--Q----PLRVFGNLPYNISTPLM--------------FHLFSY--------TQSIRDMHFMLQKEVVNRLVAGP-NSKA-FGRLSVMAQYYC-QVIPVLEVPPEAFKPAPKVDSAVVRLVP---------------------H-TEI-------------P--------------Y-P---V--SDIR-VLSRITTEAFNQRRKTLR-----NSLGN--------LFTP-------------DVLA--------------------------------------------------------------------------------------ELGI-DATSRAENVSVEQYCRLAN
	Q1C0H5_Bacteria_Yersinia_pestis	M----------------------------------------------------------------------------------------------------NNRVHQGHF-----------------------ARKRFGQNFLNDQF-VIDSIVSAIHPV-P-GE---A--------VVEIGPGLGALTEPVA-AR-M-D-H----MTVIELDRDLAARLAS------------HP-------Q--L-----KD-----------------------------KLTIHQQDAMKV-------NF-------------SELS-------EQA-----------------------------------------------------------G--Q----PLRVFGNLPYNISTPLM--------------FHLFSY--------TDAIRDMHFMLQKEVVNRLVAGP-NSKT-YGRLTVMAQYYC-NVIPVLEVPPTAFTPAPKVDSAVVRLIP---------------------H-VQM-------------P--------------H-P---V--GDVR-MLSRITTQAFNQRRKTVR-----NSLGD--------LFTS-------------EQLI--------------------------------------------------------------------------------------ELGI-DPILRAENISVAQYCKLAN
	A9QZZ0_Bacteria_Yersinia_pestis	M----------------------------------------------------------------------------------------------------NNRVHQGHF-----------------------ARKRFGQNFLNDQF-VIDSIVSAIHPV-P-GE---A--------VVEIGPGLGALTEPVA-AR-M-D-H----MTVIELDRDLAARLAS------------HP-------Q--L-----KD-----------------------------KLTIHQQDAMKV-------NF-------------SELS-------EQA-----------------------------------------------------------G--Q----PLRVFGNLPYNISTPLM--------------FHLFSY--------TDAIRDMHFMLQKEVVNRLVAGP-NSKT-YGRLTVMAQYYC-NVIPVLEVPPTAFTPAPKVDSAVVRLIP---------------------H-VQM-------------P--------------H-P---V--GDVR-MLSRITTQAFNQRRKTVR-----NSLGD--------LFTS-------------EQLI--------------------------------------------------------------------------------------ELGI-DPILRAENISVAQYCKLAN
	Q66EQ8_Bacteria_Yersinia_pseudotuberculosis	M----------------------------------------------------------------------------------------------------NNRVHQGHF-----------------------ARKRFGQNFLNDQF-VIDSIVSAIHPV-P-GE---A--------VVEIGPGLGALTEPVA-AR-M-D-H----MTVIELDRDLAARLAS------------HP-------Q--L-----KD-----------------------------KLTIHQQDAMKV-------NF-------------SELS-------EQA-----------------------------------------------------------G--Q----PLRVFGNLPYNISTPLM--------------FHLFSY--------TDAIRDMHFMLQKEVVNRLVAGP-NSKA-YGRLTVMAQYYC-NVIPVLEVPPTAFTPAPKVDSAVVRLIP---------------------H-VQM-------------P--------------H-P---V--GDVR-MLSRITTQAFNQRRKTVR-----NSLGD--------LFTS-------------EQLI--------------------------------------------------------------------------------------ELGI-DPILRAENISVAQYCKLAN
	A7WYP0_Bacteria_Staphylococcus_aureus	M-----------------------------------------------------------------------LD----------------NKDIATPSRTRALLDKYGFN-----------------------FKKSLGQNFLIDVN-IINNIIDASDID-A-QT---G--------VIEIGPGMGSLTEQLA-RH-A-K-R----VLAFEIDQRLIPVLND------------TL-------S--P-----YD-----------------------------NVTVINEDILKA-------NI-------------KEAV-------ENHL------------------------------------------------------QD--C--E----KIMVVANLPYYITTPIL--------------LNLMQQ--------DIPIDGYVVMMQKEVGERLNAEV-GSKA-YGSLSIVVQYYT-ETSKVLTVPKSVFMPPPNVDSIVVKLMQ---------------------R-TEP-------------L--------------V-T---V--DNEE-AFFKLAKAAFAQRRKTIN-----NNYQNY----FKDGKQH----KEVIL----QWLE--------------------------------------------------------------------------------------QAGI-DPRRRGETLSIQDFAKLYE
	Q2FJE9_Bacteria_Staphylococcus_aureus	M-----------------------------------------------------------------------LD----------------NKDIATPSRTRALLDKYGFN-----------------------FKKSLGQNFLIDVN-IINNIIDASDID-A-QT---G--------VIEIGPGMGSLTEQLA-RH-A-K-R----VLAFEIDQRLIPVLND------------TL-------S--P-----YD-----------------------------NVTVINEDILKA-------NI-------------KEAV-------ENHL------------------------------------------------------QD--C--E----KIMVVANLPYYITTPIL--------------LNLMQQ--------DIPIDGYVVMMQKEVGERLNAEV-GSKA-YGSLSIVVQYYT-ETSKVLTVPKSVFMPPPNVDSIVVKLMQ---------------------R-TEP-------------L--------------V-T---V--DNEE-AFFKLAKAAFAQRRKTIN-----NNYQNY----FKDGKQH----KEVIL----QWLE--------------------------------------------------------------------------------------QAGI-DPRRRGETLSIQDFAKLYE
	B9DLD0_Bacteria_Staphylococcus_carnosus	M------------------------------------------------------------------------N----------------KKDIATPTRTRALLDKYQFD-----------------------FKKSLGQNFLIDVN-IIQKIIDASNID-E-RT---G--------VIEVGPGMGSLTEQLA-KH-A-K-K----VVAFEIDQRLIPVLED------------TL-------S--D-----YD-----------------------------NVTVINEDILKA-------DV-------------VEAV-------QTHL------------------------------------------------------SD--C--D----KIMVVANLPYYITTPIL--------------LNLMSK--------SLPIDGYVVMMQKEVGERLNAEI-GTKA-YGSLSIVAQYYT-ETSKVLTVPKTVFMPPPNVDSIVVKLMK---------------------R-QAP-------------I--------------V-A---V--DDED-QFFKMTKAAFSQRRKTIA-----NNYQSL----FFDGKQK----KYIIK----TWLE--------------------------------------------------------------------------------------DGGI-DPRRRGETLSIKEFANLFN
	B7VIE2_Bacteria_Vibrio_tasmaniensis	M----------------------------------------------------------------------------------------------------RNDVHLGHK-----------------------ARKRFGQNFLNDPY-IIDGIVSSINPL-P-GQ---N--------LVEIGPGLGAITEPVG-KL-V-D-K----FTVIELDRDLAERLRN------------HP-------D--L-----AE-----------------------------KLTIYEGDAMKF-------DF-------------EQLV-------KPN-----------------------------------------------------------N-------KLRIFGNLPYNISTPLM--------------FHLFEF--------HKDVQDMHFMLQKEVVNRLAAGP-GTKA-YGRLTVMAQYYC-KVTPVLEVPPTAFVPPPKVDSAVVRLQP---------------------Y-EVL-------------P--------------Y-P---A--KDLK-WLDRVCREGFNQRRKTVR-----NCYKS--------LIDK-------------EVLE--------------------------------------------------------------------------------------ELGV-NPGMRPENLTLEQFVDMAN
	A7FMC1_Bacteria_Yersinia_pseudotuberculosis	M----------------------------------------------------------------------------------------------------NNRVHQGHF-----------------------ARKRFGQNFLNDQF-VIDSIVSAIHPV-P-GE---A--------VVEIGPGLGALTEPVA-AR-M-D-H----MTVIELDRDLAARLAS------------HP-------Q--L-----KD-----------------------------KLTIHQQDAMKV-------NF-------------SELS-------EQA-----------------------------------------------------------G--Q----PLRVFGNLPYNISTPLM--------------FHLFSY--------TDAIRDMHFMLQKEVVNRLVAGP-NSKA-YGRLTVMAQYYC-NVIPVLEVPPTAFTPAPKVDSAVVRLIP---------------------H-VQM-------------P--------------H-P---V--GDVR-MLSRITTQAFNQRRKTVR-----NSLGD--------LFTS-------------EQLI--------------------------------------------------------------------------------------ELGI-DPILRAENISVAQYCKLAN
	Q9VAQ5_Eukaryota_Drosophila_melanogaster	M---------------------------------------------------------------PKVTKEKKSR----------------IHN--DVQKQ-------GIV-----------------------FNKDFGQHILKNPL-VITTMLEKAALR-A-TD---V--------VLEIGPGTGNMTVRML-ER-A-K-K----VIACEIDTRLAAELQK------------RV----QATP--L-----QP-----------------------------KLQVLIGDFLKA-------EL-------------PF-------------------------------------------------------------------------------FDLCIANVPYQISSPLI--------------FKLLLH--------RPLFRCAVLMFQREFAERLVAKP-GDKL-YCRLSINTQLLA-RVDMLMKVGKNNFRPPPKVESSVVRLEP---------------------K--NP----------------------------P-P---P--VNFT-EWDGLTRIAFLRKNKTLA-----ATFKV-----TSVLEML----EKNYK----LYRSLRNEPIEDDFK------------------------------------------------------------------MQDKVISILEEQD-MAAKRARSMDIDDFMRLLL
	Q6LV41_Bacteria_Photobacterium_profundum	M---------------------------------------------------------------------------------------------------SSDQVHLGHR-----------------------ARKRFGQNFLNDPY-IIDGIVSSINPL-P-GQ---N--------LVEIGPGLGALTEPVG-RL-V-D-K----FSVIELDRDLAKRLRH------------HP-------D--L-----AD-----------------------------KLTIYEGDAMRF-------DF-------------TQLI-------KPN-----------------------------------------------------------N-------KLRIFGNLPYNISTPLM--------------FHLFTF--------HEHVEDMHFMLQKEVVNRLAAGP-GCKA-YGRLTVMAQYYS-RVTPVLEVPPESFTPAPKVDSAVVRLTP---------------------Y-EVL-------------P--------------H-P---C--TNLK-WLDRVCREGFNQRRKTIR-----NCYKA--------LLTV-------------EQLE--------------------------------------------------------------------------------------DLGV-NPGLRPENITLQQFVKMAN
	Q63X76_Bacteria_Burkholderia_pseudomallei	M---------------------------------------------------------------------------------------------------SNSRQHQGHF-----------------------ARKRFGQNFLVDHG-VIDAIVAAIRPE-R-GE---R--------MVEIGPGLGALTGPVI-AR-L-A-TPGSPLHAVELDRDLIGRLEQ------------RF----------------GE-----------------------------LLELHAGDALTF-------DF-------------GSIA-------RPG--------------------------------------------------------D--E--P----SLRIIGNLPYNISSPLL--------------FHLMSF--------APVVIDQHFMLQNEVVERMVAEP-GTKA-FSRLSVMLQYRY-VMDKLIDVPPESFQPPPKVDSAIVRMIP---------------------H-APH-------------E--------------L-P---A--VDPA-VLGEVVTAAFSQRRKMLR-----NTLGG--------YRDL-------------VDFD--------------------------------------------------------------------------------------ALGF-DLARRAEDIGVDEYVRVAQ
	Q9I5U5_Bacteria_Pseudomonas_aeruginosa	M------------------------------------------------------------------------------------------------------SELYQHR-----------------------ARKRFGQNFLHDAG-VIHRILRAIHAR-E-GQ---R--------LLEIGPGQGALTEGLL-GS-G-A-R----LDVIELDQDLIPLLKL------------KF-------G--L-----ES-----------------------------RFSLHQGDALKF-------DF-------------ASLV-------ESG--------------------------------------------------------E--K--------LRVVGNLPYNISTPLI--------------FHLLEH--------APVIEDMHFMLQKEVVERLAATP-GGGD-WGRLSIMVQYHC-RVEHLFNVGPGAFNPPPKVDSAIVRLTP---------------------F-AEP-------------P--------------H-P---A--RDPK-LLERVVREAFNQRRKTLR-----NTLKP--------LLSV-------------EDIE--------------------------------------------------------------------------------------AAEV-DPTLRPEQLDLAAFVRLAN
	Q89MU0_Bacteria_Bradyrhizobium_diazoefficiens	M------------------------------------------------------------------------------------------SAIDDLPPLREVIRQHALS-----------------------ARKSLGQNFLLDLN-LTARIARAAAPL-D-NS---T--------IVEIGPGPGGLTRALL-AL-G-ARR----VVAIEHDERAIPALQD------------IS-------A--R----YPG-----------------------------RLEIVHGDAMTF-------DP-------------RPLL--------N------------------------------------------------------------G--E----SAKIVANLPYNIATQLL--------------INWLTTEP-----WPPWYDMMVLMFQREVGERIVARE-DEEA-YGRLGVLANWRC-ETKILFDIAPSAFVPPPKVTSSVVRLVP---------------------R-AEP------------------------------L---P--CDRK-MLEQVAAAAFGQRRKMLR-----QSLKS--------LGVD-------PA----RLAQ--------------------------------------------------------------------------------------AAGV-DATRRAETIPISGFVAMAR
	Q8YAE2_Bacteria_Listeria_monocytogenes	M-----------------------------------------------------------------------------------------SKDIATPGRTTEILKKYGFL-----------------------FKKSLGQNFLIDSN-ILTRITDTAEIT-K-ET---N--------VIEIGPGIGALTEQLA-KT-A-N-E----VVAFEIDQRLLPILDD------------TL-------S--A-----YN-----------------------------NVKVVHGDVLKA-------DV-------------EEVI-------AEQFA-----------------------------------------------------KP--E--L----PLKIVANLPYYVTTPII--------------LKLLHD--------NIPADSMTFMLQKEVADRISAVP-STKS-YGSLTIAIQFYM-EAELAFIVPKTVFMPQPNVDSAVIHLKR---------------------R-KEP-------------L--------------A-E---V--NDEE-FFFEVTRASFAQRRKTLW-----NNLASK----FPALKPR----KDELV----EGLN--------------------------------------------------------------------------------------AIGI-DLIRRGETLDIPEFAKLSN
	Q88A46_Bacteria_Pseudomonas_syringae	M------------------------------------------------------------------------------------------------------TEQFQHR-----------------------ARKRFGQNFLHDAG-VIDKILRAIRAK-P-ED---R--------LLEIGPGQGALTEGLL-NS-G-A-Q----LDVVELDKDLIPILNS------------QF-------A--S-----QP-----------------------------NFNLHQGDALKF-------DF-------------NTLG-------AEP--------------------------------------------------------R--S--------LRVVGNLPYNISTPLI--------------FHLLQN--------ASLIRDMHFMLQKEVVERMAAGP-GGGD-WGRLSIMVQYHC-RVEHLFNVGPGAFNPPPKVDSAIVRLVP---------------------Y-ETL-------------P--------------H-P---A--KDHR-VLERVVREAFNQRRKTLR-----NTLKL--------LLSS-------------DEIT--------------------------------------------------------------------------------------ASGV-DGSLRPEQLDLAAFVRLAD
	Q74C12_Bacteria_Geobacter_sulfurreducens	M-------------------------------------------------------------------------------------------------------RGDGIR-----------------------ARKALGQNFLTDRS-VLSRIAALVSAG-A-GE---R--------ILEIGPGKGALTSYLA-EQ-A-G-Q----LVAVELDDRLVPLLRG------------SF-------A--G-----NP-----------------------------SVTIIEGDILDL-------DL-------------RETL-----GRYG------------------------------------------------------------T--P----PWKVAANLPYNISTPVL--------------FRLLDA--------RDLFSRLVLMLQKEVGNRLAAGP-GSKE-YGVLSVLFQLHF-DVTREILVRPGSFHPVPKVDSVVLLFVP---------------------L-AQP-------------R--------------V-D---V--GDED-YFRRVVKASFAMRRKTLW-----NCLKG--------GALGV--PTDGIR----DVLA--------------------------------------------------------------------------------------RCGI-DEGRRGETLSLQEFASLTK
	A5FLP4_Bacteria_Flavobacterium_johnsoniae	M---------------------------------------------------------------------------------------------------------EKVK-----------------------AKKHLGQHFLKDES-IAKAIADTLSLK-G-YD---E--------VLEIGPGMGVLTKYLL-DK-P-V-N----TRVIEIDTESVEYLGV------------NY-------P--------KL-----------------------------KDKIISEDFLKY-------NI-------------NQVY-------ENK-------------------------------------------------------------------QFAIIGNFPYNISSQIV--------------FRTLEF--------RDQIPEFSGMFQKEVAERICEKK-GSKT-YGILSVLAQAFY-DTEYLFTVSENVFIPPPKVKSGVMKMTR-----------------------KED-------------Y--------------S-L---P--CGEK-LFFTVVKTAFQQRRKTLR-----NSLKT--------LNLS-------------DK-L--------------------------------------------------------------------------------------REDI-IFDKRPEQLSVEEFIVLTQ
	Q5E865_Bacteria_Vibrio_fischeri	M--------------------------------------------------------------------------------------------------STRNDVHLGHK-----------------------ARKRFGQNFLNDPY-VIDGIVSAINPL-P-GQ---N--------LVEIGPGLGAITEPVG-RE-V-D-K----FTVIELDRDLAERLRN------------HP-------E--L-----GS-----------------------------KLTIHEGDAMRF-------DF-------------TQLI-------KEN-----------------------------------------------------------N-------KLRIFGNLPYNISTPLM--------------FHLFEF--------HKDVQDMHFMLQKEVVNRLAAGP-GTKA-YGRLTVMAQYFC-KVMPVLEVPPTAFVPPPKVDSAVVRLVP---------------------Y-ETL-------------P--------------Y-P---A--TNLK-WLDRVCREGFNQRRKTVR-----NCYKA--------LLTK-------------EQLE--------------------------------------------------------------------------------------ELGI-NPSMRPENLTLEQFVNMAN
	Q4ZMG5_Bacteria_Pseudomonas_syringae	M------------------------------------------------------------------------------------------------------TEQYQHR-----------------------ARKRFGQNFLHDAG-VIDKILRAIRAR-P-ED---R--------LLEIGPGQGALTEGLL-DS-G-A-Q----LDVVELDKDLIPILNG------------QF-------A--S-----KP-----------------------------NFNLHQGDALKF-------DF-------------NTLG-------ADP--------------------------------------------------------R--S--------LRVVGNLPYNISTPLI--------------FHLLQN--------ASLIRDMHFMLQKEVVERMAAGP-GGGD-WGRLSIMVQYHC-RVEHLFNVGPGAFNPPPKVDSAIVRLVP---------------------Y-ETL-------------P--------------H-P---A--KDHR-VLERIVREAFNQRRKTLR-----NTLKL--------LLTS-------------DEIT--------------------------------------------------------------------------------------ASGV-DGSLRPEQLDLAAFVRLAD
	P72666_Bacteria_Synechocystis_sp	M----------------------------------------------------------------------------------------------------------AFR-----------------------PRKRFGQHWLNHEP-TLQAIVAAADIQ-S-GA---PQSGSLRDRLLEIGPGMGVLTKQLL-AT-G-NPV----V-AVELDRDLCLKLRK------------KL-------G--Q-----RE-----------------------------NFLLLEGDVLIL-------DL-------------NALL--------QDFP-----------------------------------------------------QF--S--P----LNKVVANIPYNITSPIL--------------ELLLGTIQK---PRVPGFETIVLLVQKEIAERLTAQP-STKA-YGALSVRMQYLA-RVDWIVDVPPKAFTPPPKVDSAVIRLTP---------------------Y-PVE------------QL--------------P-G---D----RR-LLDQLLCLGFANRRKMLR-----NNLKG--------LIAP-----EQLT----TLLE--------------------------------------------------------------------------------------QLAL-PSTARAEDLSLEQWLELTN
	Q7P1U1_Bacteria_Chromobacterium_violaceum	M---------------------------------------------------------------------------------------------------------SKHI-----------------------PRKRFGQNFLQDAS-VIAGIVHAVNPQ-P-DD---I--------VIEIGPGLGAITKPLL-AR-L-K-H----LHVVEIDRDIIERLKA------------EH-------P--------AD-----------------------------KLTIHAGDALAF-------DF-------------ASVS--------EA-------------------------------------------------------------------PLKIVGNLPYNISTPLL--------------FHLASY--------GNRVTDMHFMLQKEVIERMVAEP-STAD-YGRLTVMLQYRF-YMENILFVPPEAFWPPPKVDSAVVRMIP---------------------A-PGR-------------C--------------G-T---A--RDEA-LLEKLVSQAFAQRRKTLR-----NNLKG--------LADA-------------ADLE--------------------------------------------------------------------------------------ALGI-DPGLRPENLPVEDFVRLAN
	Q181C1_Bacteria_Peptoclostridium_difficile	M------------------------------------------------------------------------------------------DRLSSHNATKEVVQKYNFK-----------------------FSKSLGQNFLIDSN-IIDKILSGARIT-R-GD---N--------IIEVGPGIGTLTREMG-KI-A-E-K----VVAIEIDRNLIPILKD------------TL-------S--D-----LD-----------------------------NTEVVNQDILKV-------DI-------------QELV-------KDKL-------------------------------------------------------N--G--G----PVKLVANLPYYITTPIV--------------MKFLEE--------DIPVTDIVVMVQKEVADRMNAIP-GTKD-YGALSIAVQYYC-DTEIVAKAPRHMFIPQPNVDSTVIGLHV---------------------R-DKR-------------K--------------Y-D---V--HNED-IFFKTVKASFGQRRKTLL-----NSLG-------GLGFLN----KDEIR----EILK--------------------------------------------------------------------------------------EANI-DEKRRGETLSIEEFSVLSN
	Q62MM2_Bacteria_Burkholderia_mallei	M---------------------------------------------------------------------------------------------------SNSRQHQGHF-----------------------ARKRFGQNFLVDHG-VIDAIVAAIRPE-R-GE---R--------MVEIGPGLGALTGPVI-AR-L-A-TPGSPLHAVELDRDLIGRLEQ------------RF----------------GE-----------------------------LLELHAGDALTF-------DF-------------GSIA-------RPG--------------------------------------------------------D--E--P----SLRIIGNLPYNISSPLL--------------FHLMSF--------APVVIDQHFMLQNEVVERMVAEP-GTKA-FSRLSVMLQYRY-VMDKLIDVPPESFQPPPKVDSAIVRMIP---------------------H-APH-------------E--------------L-P---A--VDPA-VLGEVVTAAFSQRRKMLR-----NTLGG--------YRDL-------------VDFD--------------------------------------------------------------------------------------ALGF-DLARRAEDIGVDEYVRVAQ
	A5EY68_Bacteria_Dichelobacter_nodosus	M---------------------------------------------------------------------------------------------------------TEIK-----------------------AVKRLGQHFLRDEG-IITQLLAAIDPK-P-QQ---K--------ILEIGPGLGALTLPVL-ER-C-H-E----LYAVELDHRVLQPLSE------------KA-------A--A-----VG-----------------------------ILHLIERDILNI-------HF-------------AEVA-------P----------------------------------------------------------------A----PIRIIGNLPYNLSSPIL--------------FHCVAQ--------RSDIVDMHFMLQKEVVDRITAPV-DTPA-YGRLSVMIQLYC-QVEALFDVPPEAFAPPPKVNSAVVRLIP---------------------Q-TQL-------------T--------------W-N---I--ESIA-HFECVVRSAFSQRRKMLR-----KSLAA--------YFEP-------------KELM--------------------------------------------------------------------------------------ALDV-DPTARAETIDGASFARLAN
	Q0I9S3_Bacteria_Synechococcus_sp	M-------------------------------------------------------------------------------------------------------TFSGHT-----------------------ARKRFGQHWLINER-VLDRIVEAAELQ-D-GD---R--------VLEVGPGRGALTERLL-AS-A-AAA----IHAVELDRDLVAGLQQ------------TF-------A--S-----HP-----------------------------KFSLQEGDVLSV-------PL-------------ELSG--------G------------------------------------------------------------V--P----ANKVVANIPYNITGPLL--------------DRLIGRLDR---PVDFSYQRLVLLVQHEVAQRIRARP-GHSN-FSALSVRMQLLG-RCSHVCPVPPRCFQPPPKVQSEVICIDP---------------------F-PPE------------RR--------------P-T---A--ALSR-GVERLLKMAFLSRRKMLR-----NTLAP--------VGST-----DLLQ----SLAE--------------------------------------------------------------------------------------EAGI-SLQQRPQDVAPEAWVALAK
	Q7VQK3_Bacteria_Blochmannia_floridanus	M----------------------------------------------------------------------------------------------------QKKYYKNHV-----------------------IQKKWGQIFLKDQN-IIHSIISILNLK-K-YQ---N--------VIEIGPGLGALTKPIS-DI-I-D-F----LILIERDPNLVNRLLH------------TF-------T--------SK-----------------------------KVKIFNKDAMTI-------DF-------------SKLL-------TNP-----------------------------------------------------------N--Q----KIRLIGNLPYNISTKLI--------------IHLYKY--------INIIHDMHFMLQKEVAQRIVAQP-NNKA-YGRLSIFAQYYC-KVQALLEVPKKSFIPIPKVESMIVQFIPY--------------------H-TNN-------------P--------------Y-P---T--VNIS-LLSLLTKFAFHQRRKIIH-----NSLSS--------LLNS-------------TEII--------------------------------------------------------------------------------------QCGI-NTESRAENLTIQQFCKLTT
	A0AEZ3_Bacteria_Listeria_welshimeri	M-----------------------------------------------------------------------------------------SKDIATPGKTTEILKKYGFL-----------------------FKKSLGQNFLIDSN-ILTRITDTAGIS-K-ET---N--------VIEIGPGIGALTEQLA-KT-A-N-E----VVAFEIDQRLLPILDD------------TL-------S--A-----YN-----------------------------NIQVVHGDVLKA-------DV-------------EEVI-------TQQFS-----------------------------------------------------KS--E--L----PLKIVANLPYYVTTPII--------------LKLLHD--------NIPADSMTFMLQKEVADRISAVP-STKS-YGSLTIAIQFYM-EAELAFIVPKTVFMPQPNVDSAVIHLKR---------------------R-KEP-------------L--------------A-K---V--NDEE-FFFEVTRASFAQRRKTLW-----NNLASK----FPALKPR----KDELV----EGLN--------------------------------------------------------------------------------------AIGI-DLIRRGETLDIPEFAKLSN
	A1STS1_Bacteria_Psychromonas_ingrahamii	M----------------------------------------------------------------------------------------------------NDKTHLGHT-----------------------ARKRFGQNFLHDDY-IIDSIVGAIAPQ-W-ED---N--------IVEIGPGLGALTEPVA-SK-V-K-C----LNVIELDRDLAARLAE------------HP-------V--L-----GD-----------------------------KLNITQADALQF-------DF-------------GKLA-------STE-----------------------------------------------------------R-------PLRVFGNLPYNISTPLM--------------FHLFEY--------ADKISDMHFMLQKEVVNRLCAGP-NCKA-YGRLTVMAQYYC-RIIPVLEVPPTAFKPAPKVDSAVVRLEP---------------------Y-DTP-------------P--------------F-I---A--KSLK-CLTQVCSMAFNQRRKTIR-----NGLRD--------LLSI-------------EQLQ--------------------------------------------------------------------------------------EIGI-DTTKRAENISVEEYVNIAN
	'Q2NIH8_Bacteria_sp_phytoplasma	M----------------------------------------------------------------------------------------------------------HHT-----------------------NKKKYGQNFLTDVN-LLNKIVTK-ASI-T-DK---N--------VLEIGPGKGALTKIIV-PQ-A-K-N----VLAYEIDATLKPFLNF------------EN----------------HN-----------------------------NVNIIYDDFLKR-------DLLKDF------D-HYFSP---------------------------------------------------------------------N--S----QLSLIGNLPYYITSPIL--------------FKIIDT--------PQIND-ATIMIQKEVGMRLLAQP-NNKN-YNALSVIIQFLF-SIEKIQEVKRHMFFPTPKVDSIVIKLTK---------------------N-NNI-------------L--------------P-T---F----LK-QFIKFVKNSFKQKRKTLL-----NNLSC-------QFLLS----KETII----PFFL--------------------------------------------------------------------------------------QHHI-PLQIRAEQVTLETFQKLTV
	A0KAD1_Bacteria_Burkholderia_cenocepacia	M---------------------------------------------------------------------------------------------------SNSRQHQGHF-----------------------ARKRFGQNFLVDHG-VIDSIVATIGPA-R-GQ---R--------MVEIGPGLGALTGPLI-ER-L-A-TPESPLHAVELDRDLIGRLQQ------------RF----------------GA-----------------------------LLELHAGDALAF-------DF-------------RSLA-------APG--------------------------------------------------------D--K--P----SLRIVGNLPYNISSPLL--------------FHLMTF--------ADAVIDQHFMLQNEVVERMVAEP-GTKA-FSRLSVMLQYRY-VMEKMLDVPPESFQPPPKVDSAIVRMIP---------------------Y-EPH-------------E--------------L-P---D--VDPV-LLGEIVTAAFSQRRKMLR-----NTLGD--------YRET-------------IDFD--------------------------------------------------------------------------------------ALGF-DLARRAEDVSVAEYVGVAQ
	C1KYC1_Bacteria_Listeria_monocytogenes	M-----------------------------------------------------------------------------------------SKDIATPGRTTEILKKYGFL-----------------------FKKSLGQNFLIDSN-ILTRITDTAEIT-K-ET---N--------VIEIGPGIGALTEQLA-KT-A-N-E----VVAFEIDQRLLPILDD------------TL-------S--A-----YN-----------------------------NIQVVHGDVLKA-------DV-------------EEVI-------AEQFA-----------------------------------------------------KP--D--L----PLKIVANLPYYVTTPII--------------LKLLHD--------NIPADSMTFMLQKEVADRISAVP-STKS-YGSLTIAIQFYM-EAELAFIVPKTVFMPQPNVDSAVIHLKR---------------------R-KEP-------------L--------------A-E---V--NDEE-FFFEVTRASFAQRRKTLW-----NNLASK----FPALKPR----KDELV----EGLN--------------------------------------------------------------------------------------AIGI-DLIRRGETLDIPEFAKLSN
	O27381_Archaea_Methanothermobacter_thermautotrophicus	M------------------------------------------------------------------------------------------SG--LYTETREVLRKYGVR-----------------------LRRSLGQNYLIDEV-KRQRILEYADLR-E-DD---R--------VLEIGPGIGTLTLPMA-EL-A-G-H----VTAIESDPLIAAILMD------------RL----------Q-----VD-----------------------------NVDVIVGDALRV-------DF-------------PE-------------------------------------------------------------------------------FNKVVSNLPYQISSPIT--------------FRLLEH--------D--FELAVLMYQKEFARRMVAEP-GTRE-YSRLSVMVHFLA-EVEIVDYLKPGCFFPRPRVESAVVTLKP---------------------T--------------------------------G-F---R--APAF-L-EDVCRALFQHRKKKTS-----KSLRE-----SFHEIRT----DLSFN----EVLR-----------------------------------------------------------------------------------GLPPEI---LEKRVFQLRPEDILEIAE
	C6A222_Archaea_Thermococcus_sibiricus	M-----------------------------------------------------------------------------------------------YSKVFSLISKYNLK-----------------------PNSDLGQNFLIVGD-VIKREVERAEIK-N-SE---T--------ILEIGPGLGVLTDELA-KR-A-G-K----VYAIEKDSRIIEILKK------------EY----------N-----WS-----------------------------NVEIMQGDALKI-------KF-------------PE-------------------------------------------------------------------------------FNKVVSNLPYQISSPIT--------------FKLLKY--------D--FERAVLIYQLEFAQRMVAKP-GDKN-YSRLSVMVQAKV-NVDLVERIGRGAFYPKPKVDSAVIVMEP---------------------K--------------------------------P-K---D--EQIE-LNENLVKALFQHRRKLAS-----KALKD-----SYHMLGL----TREDF----KKFK-----------------------------------------------------------------------------------PIIERVP-HSNKRVFQLSIEDIKDIEE
	Q03VR7_Bacteria_Leuconostoc_mesenteroides	M-----------------------------------------------------------------------AQ----------------TIDIANPTRTQAILNEYGLR-----------------------AKKKFGQNFLTDLN-VLHNIVEAAEIT-A-ED---Y--------VIEIGPGIGALTEQLA-RS-A-K-K----VLAFEIDSQMVEVLAD------------TL-------K--P-----YD-----------------------------NVKVIENDVLKV-------DL-------------AKVI-------SEEF------------------------------------------------------GD--N--A----HVKIVANLPYYITTPIL--------------IQLLRS--------NINWDNIVVMMQREVADRLNAAV-GTKS-YGVLTLTIQYFA-QATLAIKVPASSFNPSPNVDSAVVKLTP---------------------L--KP-------------T--------------T-V---V--ENVG-KLFGVIKGSFSHRRKSLW-----NNMLQT----YGKDAGT----KEQLT----VALK--------------------------------------------------------------------------------------SAQI-DPAIRAERLNLEQFTQLYL
	B8DGN7_Bacteria_Listeria_monocytogenes	M-----------------------------------------------------------------------------------------SKDIATPGRTTEILKKYGFL-----------------------FKKSLGQNFLIDSN-ILTRITDTAEIT-K-ET---N--------VIEIGPGIGALTEQLA-KT-A-N-E----VVAFEIDQRLLPILDD------------TL-------S--A-----YS-----------------------------NVQVVHGDVLKA-------DV-------------EEVV-------AEQFA-----------------------------------------------------KP--E--L----PLKIVANLPYYVTTPII--------------LKLLHD--------NIPADSMTFMLQKEVADRISAVP-STKS-YGSLTIAIQFYM-EAELAFIVPKTVFMPQPNVDSAVIHLKR---------------------R-KEP-------------L--------------A-E---V--NDEE-FFFEVTRASFAQRRKTLW-----NNLASK----FPALKPR----KDELV----EGLN--------------------------------------------------------------------------------------AIGI-DLIRRGETLDIPEFAKLSN
	B2A3L9_Bacteria_Natranaerobius_thermophilus	M-------------------------------------------------------------------------------------------NLFSPKEVSQLLKRYEIH-----------------------PKKSLGQNFLVDGN-IIQKIIAAAELK-E-QD---I--------VLEIGPGLGTLTRDMS-FY-V-N-E----IFAIELDQRMIDILQE------------TV-------G--S-----CD-----------------------------NVNIIHNDALKL-------DY-------------QELI-------SDFIEFSPAQLQCKS-----------------------------------------KQIN--P--K----NLKAVSNLPYYIASPLV--------------LKLAKE--------KVPLSVMVLMVQREVADRFTASP-GSKN-YGAVTVLLDCFY-EVEGVFNVPKTVFYPQPRVESQVVKLTK---------------------R-SEA-------------K--------------I-N---D--DYQE-DFIKFVNQAFNSRRKTLV-----NNILS-------IFTGE----KSELS----QILE--------------------------------------------------------------------------------------NNGF-SAGIRGEQLTVDEFAQIFK
	Q9V1P8_Archaea_Pyrococcus_abyssi	M-----------------------------------------------------------------------------------------------RDRLFFLLSKYGIR-----------------------PNDRIGQHFLIVKD-VIDKAIEVAEVS-K-SD---V--------VLEVGPGLGFLTDELS-KR-A-K-K----VFTIELDRRIIEILRN------------EY----------S-----WN-----------------------------NVEIIQGDAVKV-------EW-------------PS-------------------------------------------------------------------------------FNKVVSNIPYQISSPFT--------------FKLLKM--------E--FERAVVMYQLEFALRMTAKP-GDRN-YSRLSLMTQALA-DVEIVMRIGKGAFYPKPKVDSALVLI-----------------------T--------------------------------P-K---K--DRIE-LNESLVKALFQHRRKVVS-----KALRE-----SAHMLGI----KD--V----KTVK-----------------------------------------------------------------------------------DILSSVP-HSNKRVFHLTPEEVKEIEE
	O59487_Archaea_Pyrococcus_horikoshii	M-----------------------------------------------------------------------------------------------RDRLFFLLSKYGIR-----------------------PRDSIGQHFLIIED-VIEKAIETANVN-E-ND---V--------ILEVGPGLGFLTDELA-KR-A-K-K----VYTIEIDQKIIEILKK------------EY----------S-----WN-----------------------------NVKIIQGDAVRV-------EW-------------PK-------------------------------------------------------------------------------FNKVVSNIPYKISSPFT--------------FKLLKT--------D--FERAVVMYQLEFALRMVAKP-GSRN-YSRLSLMAQALG-NVEIVMKIGKGAFYPRPKVDSALVLI-----------------------E--------------------------------P-R---K--DKIV-LNENLVKALFQHRRKTVP-----RALKD-----SIHMLGV----SK-------DEIR-----------------------------------------------------------------------------------GIINNVP-HSNKRVFQLYPEEVKDIEE
	B8CSX5_Bacteria_Shewanella_piezotolerans	M----------------------------------------------------------------------------------------------------SNKVHLGHT-----------------------ARKRFGQNFLTDEN-VINRIVGAISPD-N-EH---V--------MVEIGPGLAALTEPVA-SG-I-D-K----LTVVELDKDLVERLKT------------HP-------T--L-----KD-----------------------------KLEIHQGDALNF-------DF-------------KQLV-------RED-----------------------------------------------------------M-------QMKVFGNLPYNISTPLM--------------FHLFEF--------AQYIENMHFMLQKEVVLRLSASP-GTKA-YGRLTVMAQYHC-QVMPVLEVPPGCFTPPPKVDSAVVRLVP---------------------Y-KTK-------------P--------------F-P---C--KDVE-VLRHLTTTAFNMRRKTLR-----NNLKH--------MLSD-------------DEFA--------------------------------------------------------------------------------------QLEI-DSTLRPEQISVQQYVAMAN
	B5EL84_Bacteria_Acidithiobacillus_ferrooxidans	M-----------------------------------------------------------------------------------------------------MQEGGLPR-----------------------AKKRFGQNFLVQPQ-IVERIVAAIRPA-S-GD---H--------LVEIGPGPGALTKSLL-RL-L-P-Q----FTVVELDRDMIAGLRA------------LA-------P--------PE-----------------------------QLRVLQADALEV-------DF-------------AALA-------GAG--------------------------------------------------------------N----ALRIVGNLPYNVATPLI--------------FHILEH--------AEQVRDMHFMLQKEVVDRVVAMP-GSKA-YGRLSVMIQAYC-AVESLFTVAPGNFFPVPKVDSAFMRLIP---------------------H-RPG-------------L--------------L-P---P--HLQA-PFARIVATSFAQRRKTLA-----NNLRG--------ILSA-------------DDLR--------------------------------------------------------------------------------------GLQI-DPGSRAETLDQAAFFRLAE
	B1JY71_Bacteria_Burkholderia_cenocepacia	M---------------------------------------------------------------------------------------------------SNSRQHQGHF-----------------------ARKRFGQNFLVDHG-VIDSIVATIGPA-R-GQ---R--------MVEIGPGLGALTGPLI-ER-L-A-TPESPLHAVELDRDLIGRLQQ------------RF----------------GA-----------------------------LLELHAGDALAF-------DF-------------RSLA-------APG--------------------------------------------------------D--K--P----SLRIVGNLPYNISSPLL--------------FHLMTF--------ADAVIDQHFMLQNEVVERMVAEP-GTKA-FSRLSVMLQYRY-VMEKMLDVPPESFQPPPKVDSAIVRMIP---------------------Y-EPH-------------E--------------L-P---D--VDPV-LLGEIVTAAFSQRRKMLR-----NTLGD--------YRET-------------IDFD--------------------------------------------------------------------------------------ALGF-DLARRAEDVSVAEYVGVAQ
	B4EBE8_Bacteria_Burkholderia_cenocepacia	M---------------------------------------------------------------------------------------------------SNSRQHQGHF-----------------------ARKRFGQNFLVDHG-VIDSIVATIGPA-R-GQ---R--------MVEIGPGLGALTEPLI-ER-L-A-TPESPLHAVELDRDLIGRLQQ------------RF----------------GA-----------------------------LLELHAGDALAF-------DF-------------RSLA-------APG--------------------------------------------------------D--K--P----SLRIVGNLPYNISSPLL--------------FHLMTF--------ADAVVDQHFMLQNEVVERMVAEP-GTKA-FSRLSVMLQYRY-VMEKMLDVPPESFQPPPKVDSAIVRMIP---------------------Y-EPH-------------E--------------L-P---D--VDPV-LLGEIVSAAFSQRRKMLR-----NTLGD--------YRET-------------IDFD--------------------------------------------------------------------------------------ALGF-DLARRAEDVSVAEYVGVAQ
	A3MNW4_Bacteria_Burkholderia_mallei	M---------------------------------------------------------------------------------------------------SNSRQHQGHF-----------------------ARKRFGQNFLVDHG-VIDAIVAAIRPE-R-GE---R--------MVEIGPGLGALTGPVI-AR-L-A-TPGSPLHAVELDRDLIGRLEQ------------RF----------------GE-----------------------------LLELHAGDALTF-------DF-------------GSIA-------RPG--------------------------------------------------------D--E--P----SLRIIGNLPYNISSPLL--------------FHLMSF--------APVVIDQHFMLQNEVVERMVAEP-GTKA-FSRLSVMLQYRY-VMDKLIDVPPESFQPPPKVDSAIVRMIP---------------------H-APH-------------E--------------L-P---A--VDPA-VLGEVVTAAFSQRRKMLR-----NTLGG--------YRDL-------------VDFD--------------------------------------------------------------------------------------ALGF-DLARRAEDIGVDEYVRVAQ
	A1V727_Bacteria_Burkholderia_mallei	M---------------------------------------------------------------------------------------------------SNSRQHQGHF-----------------------ARKRFGQNFLVDHG-VIDAIVAAIRPE-R-GE---R--------MVEIGPGLGALTGPVI-AR-L-A-TPGSPLHAVELDRDLIGRLEQ------------RF----------------GE-----------------------------LLELHAGDALTF-------DF-------------GSIA-------RPG--------------------------------------------------------D--E--P----SLRIIGNLPYNISSPLL--------------FHLMSF--------APVVIDQHFMLQNEVVERMVAEP-GTKA-FSRLSVMLQYRY-VMDKLIDVPPESFQPPPKVDSAIVRMIP---------------------H-APH-------------E--------------L-P---A--VDPA-VLGEVVTAAFSQRRKMLR-----NTLGG--------YRDL-------------VDFD--------------------------------------------------------------------------------------ALGF-DLARRAEDIGVDEYVRVAQ
	Q3JVW6_Bacteria_Burkholderia_pseudomallei	M---------------------------------------------------------------------------------------------------SNSRQHQGHF-----------------------ARKRFGQNFLVDHG-VIDAIVAAIRPE-R-GE---R--------MVEIGPGLGALTGPVI-AR-L-A-TPGSPLHAVELDRDLIGRLEQ------------RF----------------GE-----------------------------LLELHAGDALTF-------DF-------------GSIA-------RPG--------------------------------------------------------D--E--P----SLRIIGNLPYNISSPLL--------------FHLMSF--------APVVIDQHFMLQNEVVERMVAEP-GTKA-FSRLSVMLQYRY-VMDKLIDVPPESFQPPPKVDSAIVRMIP---------------------H-APH-------------E--------------L-P---A--VDPA-VLGEVVTAAFSQRRKMLR-----NTLGG--------YRDL-------------VDFD--------------------------------------------------------------------------------------ALGF-DLARRAEDIGVDEYVRVAQ
	Q724M5_Bacteria_Listeria_monocytogenes	M-----------------------------------------------------------------------------------------SKDIATPGRTTEILKKYGFL-----------------------FKKSLGQNFLIDSN-ILTRITDTAEIT-K-ET---N--------VIEIGPGIGALTEQLA-KT-A-N-E----VVAFEIDQRLLPILDD------------TL-------S--A-----YN-----------------------------NIQVVHGDVLKA-------DV-------------EEVI-------AEQFA-----------------------------------------------------KP--D--L----PLKIVANLPYYVTTPII--------------LKLLHD--------NIPADSMTFMLQKEVADRISAVP-STKS-YGSLTIAIQFYM-EAELAFIVPKTVFMPQPNVDSAVIHLKR---------------------R-KEP-------------L--------------A-E---V--NDEE-FFFEVTRASFAQRRKTLW-----NNLASK----FPALKPR----KDELV----EGLN--------------------------------------------------------------------------------------AIGI-DLIRRGETLDIPEFAKLSN
	Q12XH7_Archaea_Methanococcoides_burtonii	M--------------------------------------------------------------------------------------------------VRKILQKY-GI-----------------------RGGCHDQHFLIDER-SLDSIVDQAELS-E-KD---V--------VLEIGGGIGNLTERLL-EK-A-G-K----VYVIELDPALVHVLKD------------RF-------S--D-----NE-----------------------------KLEIIPGDVLKL-------DL-------------PK-------------------------------------------------------------------------------FNKVVANLPYSISSPIT--------------FKLFKH--------E--FELGILMYQYEFAQRMVAKA-NTEN-YSRLSVNTHYFA-DADIIMKIPPSAFSPPPEVWSAVVKVVP---------------------R-PSS----------------------------F-H---T--EDPQ-FFLDLVTAVFLQRRKKLR-----NAIVK-----GNHLLNV------PNI----KQIV------------------------------------------------------------------------------------AELPEE-FMSKRAENLEPHELAEIAN
	Q48NT7_Bacteria_Pseudomonas_savastanoi	M------------------------------------------------------------------------------------------------------TEQYQHR-----------------------ARKRFGQNFLHDAG-VIDKILRAIRAK-P-ED---R--------LLEIGPGQGALTEGLL-NS-G-A-Q----LDVVELDKDLIPILTG------------QF-------G--N-----KP-----------------------------NFNLHQGDALKF-------DF-------------NSLG-------AEP--------------------------------------------------------R--S--------LRVVGNLPYNISTPLI--------------FHLLQN--------ASLIRDMHFMLQKEVVERMAAGP-GGGD-WGRLSIMVQYHC-RVEHLFNVGPGAFNPPPKVDSAIVRLVP---------------------Y-ETL-------------P--------------H-P---A--KDHR-VLERVVREAFNQRRKTLR-----NTLKL--------LLSS-------------DEIT--------------------------------------------------------------------------------------ASGV-DGSLRPEQLDLAAFVRLAD
	Q8TH24_Archaea_Pyrococcus_furiosus	M-----------------------------------------------------------------------------------------------RDKLFYFLSKYNFS-----------------------PRDKIGQNFLIMRD-VIIKAVETSEIK-K-SD---V--------VLEVGPGFGFLTDELS-KR-A-G-K----VYAIELDKRIIEILEN------------EY----------N-----WE-----------------------------NVEIIQGDAVKI-------EW-------------PE-------------------------------------------------------------------------------FNKVVSNIPYQISSPFT--------------FKLLKH--------D--FEKAVVMYQLEFAKRMVAKP-GDRN-YSRLSLMVNALA-NAKIVMKIGRGAFYPKPKVDSALVLIVP---------------------K--------------------------------P-K---D--ERIE-LNENLVKALFQHRRKLVS-----KALKE-----SCHMLGI----NKKEL----KTLK-----------------------------------------------------------------------------------NILENVP-HAKKRVFELTPEEVKEIEE
	A9AFE4_Bacteria_Burkholderia_multivorans	M---------------------------------------------------------------------------------------------------SNSRQHQGHF-----------------------ARKRFGQNFLVDHG-VIDSIVATIAPA-R-GQ---R--------MVEIGPGLGALTEPLI-AR-L-A-TPETPLHAVELDRDLIARLKQ------------RF----------------GA-----------------------------LLELHAGDALAF-------DF-------------RSLA-------APG--------------------------------------------------------D--A--P----SLRIVGNLPYNISSPLL--------------FHLMTF--------ADVVVDQHFMLQNEVVERMVAEP-GTKA-FSRLSVMLQYRY-VMDKLIDVPPESFQPPPKVDSAIVRMIP---------------------Y-APH-------------E--------------L-P---D--VDPV-LLGEIVTAAFSQRRKMLR-----NTLGD--------YRET-------------IDFD--------------------------------------------------------------------------------------ALGF-DLARRAEDVSVAEYVGVAQ
	Q1BTQ8_Bacteria_Burkholderia_cenocepacia	M---------------------------------------------------------------------------------------------------SNSRQHQGHF-----------------------ARKRFGQNFLVDHG-VIDSIVATIGPA-R-GQ---R--------MVEIGPGLGALTGPLI-ER-L-A-TPESPLHAVELDRDLIGRLQQ------------RF----------------GA-----------------------------LLELHAGDALAF-------DF-------------RSLA-------APG--------------------------------------------------------D--K--P----SLRIVGNLPYNISSPLL--------------FHLMTF--------ADAVIDQHFMLQNEVVERMVAEP-GTKA-FSRLSVMLQYRY-VMEKMLDVPPESFQPPPKVDSAIVRMIP---------------------Y-EPH-------------E--------------L-P---D--VDPV-LLGEIVTAAFSQRRKMLR-----NTLGD--------YRET-------------IDFD--------------------------------------------------------------------------------------ALGF-DLARRAEDVSVAEYVGVAQ
	Q39D37_Bacteria_Burkholderia_lata	M---------------------------------------------------------------------------------------------------SNSRQHQGHF-----------------------ARKRFGQNFLVDHG-VIDSIVSTIGPA-R-GQ---R--------MVEIGPGLGALTEPLI-ER-L-A-TPESPLHAVELDRDLIGRLQQ------------RF----------------GA-----------------------------LLELHAGDALAF-------DF-------------RSLA-------APG--------------------------------------------------------D--K--P----SLRIVGNLPYNISSPLL--------------FHLMTF--------ADAVIDQHFMLQNEVVERMVAEP-GTKA-FSRLSVMLQYRY-VMEKMLDVPPESFQPPPKVDSAIVRMIP---------------------Y-EPH-------------E--------------L-P---D--VDPV-LLGEVVTAAFSQRRKMLR-----NTLGD--------YRET-------------IDFD--------------------------------------------------------------------------------------ALGF-DLARRAEDVSVAEYVGVAQ
	A3NRM0_Bacteria_Burkholderia_pseudomallei	M---------------------------------------------------------------------------------------------------SNSRQHQGHF-----------------------ARKRFGQNFLVDHG-VIDAIVAAIRPE-R-GE---R--------MVEIGPGLGALTGPVI-AR-L-A-TPGSPLHAVELDRDLIGRLEQ------------RF----------------GE-----------------------------LLELHAGDALTF-------DF-------------GSIA-------RPG--------------------------------------------------------G--E--P----SLRIIGNLPYNISSPLL--------------FHLMSF--------APVVIDQHFMLQNEVVERMVAEP-GTKA-FSRLSVMLQYRY-VMDKLIDVPPESFQPPPKVDSAIVRMIP---------------------H-APH-------------E--------------L-P---A--VDPA-VLGEVVTAAFSQRRKMLR-----NTLGG--------YRDL-------------VDFD--------------------------------------------------------------------------------------ALGF-DLARRAEDIGVDEYVRVAQ
	A3N5X6_Bacteria_Burkholderia_pseudomallei	M---------------------------------------------------------------------------------------------------SNSRQHQGHF-----------------------ARKRFGQNFLVDHG-VIDAIVAAIRPE-R-GE---R--------MVEIGPGLGALTGPVI-AR-L-A-TPGSPLHAVELDRDLIGRLEQ------------RF----------------GE-----------------------------LLELHAGDALTF-------DF-------------GSIA-------RPG--------------------------------------------------------G--E--P----SLRIIGNLPYNISSPLL--------------FHLMSF--------APVVIDQHFMLQNEVVERMVAEP-GTKA-FSRLSVMLQYRY-VMDKLIDVPPESFQPPPKVDSAIVRMIP---------------------H-APH-------------E--------------L-P---A--VDPA-VLGEVVTAAFSQRRKMLR-----NTLGG--------YRDL-------------VDFD--------------------------------------------------------------------------------------ALGF-DLARRAEDIGVDEYVRVAQ
	Q2T114_Bacteria_Burkholderia_thailandensis	M---------------------------------------------------------------------------------------------------SNSRQHQGHF-----------------------ARKRFGQNFLVDHG-VIDAIVAAIRPE-R-GE---R--------MVEIGPGLGALTGPVI-AR-L-A-TPDSPLHAVELDRDLIGRLKQ------------RF----------------GE-----------------------------LLELHEGDALAF-------DF-------------GSLA-------LPG--------------------------------------------------------E--K--P----SLRIIGNLPYNISSPLL--------------FHLMSF--------APVVIDQHFMLQNEVVERMVAEP-GTKA-FSRLSVMLQYRY-VMDKLIDVPPESFQPPPKVDSAIVRMIP---------------------H-APH-------------E--------------L-P---A--VDPA-VLGEVVTAAFSQRRKMLR-----NTLGG--------YRDL-------------VDFD--------------------------------------------------------------------------------------ALGF-DLARRAEDVGVDEYVRVAQ
	Q92F79_Bacteria_Listeria_innocua	M-----------------------------------------------------------------------------------------SKDIATPGRTTEILKKYGFL-----------------------FKKSLGQNFLIDSN-ILTRITDTAEIT-K-ET---N--------VIEIGPGIGALTEQLA-KT-A-N-E----VVAFEIDQRLLPILDD------------TL-------S--N-----YD-----------------------------NVRVVHNDVLKA-------DV-------------AEVI-------TEQFA-----------------------------------------------------KP--E--L----PLKIVANLPYYVTTPII--------------LKLLHD--------NIPADSMTFMLQKEVADRISAVP-STKS-YGSLTIAIQFYM-EAELAFIVPKTVFMPQPNVDSAVIHLKR---------------------R-KEP-------------L--------------A-K---V--NDEE-FFFEVTRASFAQRRKTLW-----NNLASK----FPALKPR----KEELI----EGLN--------------------------------------------------------------------------------------AIGI-DLIRRGETLDIPEFAKLSN
	Q6YPJ4_Bacteria_Onion_yellows	M----------------------------------------------------------------------------------------------------------HHT-----------------------TKKKYGQNFLTDVN-LLNKIVTK-ASI-T-DK---N--------VLEIGPGKGALTKIIV-PQ-A-K-H----VLAYEIDATLKPFLNF------------EN----------------HN-----------------------------NVNIIYDDFLKR-------DLLKDF------D-HYFSP---------------------------------------------------------------------N--S----QLSLIGNLPYYITSPIL--------------FKIIDT--------PQIND-ATIMIQKEVGMRLLAQP-NNKN-YNALSVIIQFLF-SIEKIQEVKRHMFFPAPKVDSIVIKLTK---------------------N-NNI-------------C--------------P-T---F----LQ-QFIKFVKASFKQKRKTLL-----NNLSC-------QFLLS----KETII----PFFL--------------------------------------------------------------------------------------QHHI-PLQIRAEQVTLETFQKLTV
	Q31B19_Bacteria_Prochlorococcus_marinus	M-------------------------------------------------------------------------------------------------------NSKNYH-----------------------QKKRFGQHWLVNKK-ILEKIKEIAVLN-E-ND---F--------ILEIGPGKGALTSKLL-DS-E-IKK----LHAIELDKDLINLLND------------KF-------N--N-----ND-----------------------------KFSLQQGDILSV-------NL-------------DSIN---------------------------------------------------------------------K--K----ITKVIANIPYNITGPIL--------------DIFIGRLGI---IRNYNYEKIIFLMQKDVVDRILSKE-GSPN-AGALSIRIQLLS-KIKRICDVPPSSFSPPPKVFSSLVVFEP---------------------I-KND------------LR--------------L-D---I--SLEK-YIDKLLRISFNSRRKMLR-----NTLNS--------ILSN-----EEIN----ELSE--------------------------------------------------------------------------------------SSKV-CFNLRPQDISIHQWIKLAE
	B5FGG5_Bacteria_Vibrio_fischeri	M--------------------------------------------------------------------------------------------------STRNDVHLGHK-----------------------ARKRFGQNFLNDPY-VIDGIVSAINPL-P-GQ---N--------LVEIGPGLGAITEPVG-RE-V-D-K----FTVIELDRDLAERLRN------------HP-------E--L-----GS-----------------------------KLTIHEGDAMRF-------DF-------------TQLI-------KEN-----------------------------------------------------------N-------KLRIFGNLPYNISTPLM--------------FHLFEF--------HKDVQDMHFMLQKEVVNRLAAGP-GTKA-YGRLTVMAQYFC-KVMPVLEVPPTAFVPPPKVDSAVVRLVP---------------------Y-ETL-------------P--------------Y-P---A--TNLK-WLDRVCREGFNQRRKTVR-----NCYKA--------LLTK-------------EQLE--------------------------------------------------------------------------------------ELGI-NPSMRPENLTLEQFVNMAN
	B7J3R3_Bacteria_Acidithiobacillus_ferrooxidans	M------------------------------------------------------------------------------------------------------QEGGLPR-----------------------AKKRFGQNFLVQPQ-IVERIVAAIRPA-S-GD---H--------LVEIGPGPGALTKSLL-RL-L-P-Q----FTVVELDRDMIAGLRA------------LA-------P--------PE-----------------------------QLRVLQADALEV-------DF-------------AALA-------GAG--------------------------------------------------------------N----ALRIVGNLPYNVATPLI--------------FHILEH--------AEQVRDMHFMLQKEVVDRVVAMP-GSKA-YGRLSVMIQAYC-AVESLFTVAPGNFFPVPKVDSAFMRLIP---------------------H-RPG-------------L--------------L-P---P--HLQA-PFARIVATSFAQRRKTLA-----NNLRG--------ILSA-------------DDLR--------------------------------------------------------------------------------------GLQI-DPGSRAETLDQAAFFRLAE
	Q1LSS2_Bacteria_Baumannia_cicadellinicola	M----------------------------------------------------------------------------------------------------YNYFYQGHL-----------------------VRKCLGQHFLHDQN-IIESIVAVIHPL-P-SQ---A--------LVEIGPGLGALTKYVA-KY-V-K-T----ITVIELDHNLVAYLAN------------HP-------I--L-----QH-----------------------------KLNILSQDVMKV-------NF-------------SDLA-------KKL-----------------------------------------------------------S--Q----PLRIFGNLPYNISIALM--------------FNLFRH--------IHMIRDMHFMLQKEVVSRLLAKP-NNKN-YGKLSVIAQHYC-QIDLVLDVPPESFRPVPQVDSAVVRLVP---------------------Y-VIP-------------P--------------Y-P---V--KDIN-KLYLLTSLAFQQRRKTIR-----NSLRN--------LFSV-------------EQLL--------------------------------------------------------------------------------------TQGI-ISTLRAENLSVEQYCCLAS
	A2S8N7_Bacteria_Burkholderia_mallei	M---------------------------------------------------------------------------------------------------SNSRQHQGHF-----------------------ARKRFGQNFLVDHG-VIDAIVAAIRPE-R-GE---R--------MVEIGPGLGALTGPVI-AR-L-A-TPGSPLHAVELDRDLIGRLEQ------------RF----------------GE-----------------------------LLELHAGDALTF-------DF-------------GSIA-------RPG--------------------------------------------------------D--E--P----SLRIIGNLPYNISSPLL--------------FHLMSF--------APVVIDQHFMLQNEVVERMVAEP-GTKA-FSRLSVMLQYRY-VMDKLIDVPPESFQPPPKVDSAIVRMIP---------------------H-APH-------------E--------------L-P---A--VDPA-VLGEVVTAAFSQRRKMLR-----NTLGG--------YRDL-------------VDFD--------------------------------------------------------------------------------------ALGF-DLARRAEDIGVDEYVRVAQ
	B1N079_Bacteria_Leuconostoc_citreum	M-----------------------------------------------------------------------AD----------------IIDIANPTRTQAILNQYGLH-----------------------AKKKFGQNFLTDLN-VLHGIVDVAGIT-S-ED---Y--------VIEIGPGIGALTEQLA-RS-A-K-K----VVAFEIDPHMVAVLAE------------TL-------L--P-----YD-----------------------------NVKVIENDILKV-------NL-------------AHVI-------ATEF------------------------------------------------------GE--G--A----HVKIVANLPYYITTPIL--------------MQLLRA--------KISWDNIVVMMQREVADRLNAEI-GTKA-YGVLTLTIQYYA-QAQLAIKVPASAFNPSPNVDSAVVMLTP---------------------I--VP-------------E--------------T-V---V--DNPD-KLFSVVKGSFAHRRKSLW-----NNMLQM----FGKQEDV----KQRIQ----DALD--------------------------------------------------------------------------------------SVNI-ASSIRAERLSLNQLTALYE
	A2BWR2_Bacteria_Prochlorococcus_marinus	M-------------------------------------------------------------------------------------------------------NFKNHH-----------------------QKKRFGQHWLVNNL-ILEKIKEVAELD-E-KD---F--------ILEIGPGKGALTSKLL-DS-K-ISR----LHAVELDKDLIDLLNN------------KF-------R--N-----DK-----------------------------KFSLQQGDILST-------NL-------------DSIN---------------------------------------------------------------------K--K----ITKVIANIPYNITGPIL--------------DIFIGRLGI---VSKNNYKKIIFLMQKDVVDRILSKE-SSKN-AGAMSVRMQLIS-NIKRICDVPPSSFNPPPKVFSSLVVFEP---------------------L-RPE------------KR--------------L-D---I--KLER-YIDKLLQISFNSRRKMIR-----NTLNS--------ILSE-----DEIK----KLAE--------------------------------------------------------------------------------------LSEI-CFNSRPQDISINKWIKLAE
	P10738_Bacteria_Escherichia_coli	M------------------------------------------------------------------------------------------------------------N-----------------------KNIKYSQNFLTSEK-VLNQIIKQLNLK-E-TD---T--------VYEIGTGKGHLTTKLA-KI-S-K-Q----VTSIELDSHLFNLSSE------------KL-------K--S-----NT-----------------------------RVTLIHQDILQF-------QF-------------PNKQ-----------------------------------------------------------------------------RYKIVGNIPYHLSTQII--------------KKVVFE---------SHASDIYLIVEEGFYKRTLDI-------HRTLGLLLHTQV-SIQQLLKLPAECFHPKPRVNSVLIKLTR---------------------H-TTD----------------------------V-P---D--KYWK-LYTYFVSKWVNREYRQLFT----KNQFH-------------------------QAMK--------------------------------------------------------------------------------------HAKV----NNLSTVTYEQVLSIFN
	P21236_Bacteria_Streptococcus_pneumoniae	M------------------------------------------------------------------------------------------------------------N-----------------------KNIKYSQNFLTSEK-VLNQIIKQLNLK-E-TD---T--------VYEIGTGKGHLTTKLA-KI-S-K-Q----VTSIELDSHLFNLSSE------------KL-------K--L-----NI-----------------------------RVTLIHQDILQF-------QF-------------PNKQ-----------------------------------------------------------------------------RYKIVGSIPYHLSTQII--------------KKVVFE---------SHASDIYLIVEEGFYKRTLDI-------HRTLGLLLHTQV-SIQQLLKLPAECFHPKPKVNSVLIKLTR---------------------H-TTD----------------------------V-P---D--KYWK-LYTYFVSKWVNREYRQLFT----KNQFH-------------------------QAMK--------------------------------------------------------------------------------------HAKV----NNLSTITYEQVLSIFN
	P0A4D5_Bacteria_Enterococcus_faecalis	M------------------------------------------------------------------------------------------------------------N-----------------------KNIKYSQNFLTSEK-VLNQIIKQLNLK-E-TD---T--------VYEIGTGKGHLTTKLA-KI-S-K-Q----VTSIELDSHLFNLSSE------------KL-------K--L-----NT-----------------------------RVTLIHQDILQF-------QF-------------PNKQ-----------------------------------------------------------------------------RYKIVGSIPYHLSTQII--------------KKVVFE---------SHASDIYLIVEEGFYKRTLDI-------HRTLGLLLHTQV-SIQQLLKLPAECFHPKPKVNSVLIKLTR---------------------H-TTD----------------------------V-P---D--KYWK-LYTYFVSKWVNREYRQLFT----KNQFH-------------------------QAMK--------------------------------------------------------------------------------------HAKV----NNLSTVTYEQVLSIFN
	P0A4D6_Bacteria_Clostridium_perfringens	M------------------------------------------------------------------------------------------------------------N-----------------------KNIKYSQNFLTSEK-VLNQIIKQLNLK-E-TD---T--------VYEIGTGKGHLTTKLA-KI-S-K-Q----VTSIELDSHLFNLSSE------------KL-------K--L-----NT-----------------------------RVTLIHQDILQF-------QF-------------PNKQ-----------------------------------------------------------------------------RYKIVGSIPYHLSTQII--------------KKVVFE---------SHASDIYLIVEEGFYKRTLDI-------HRTLGLLLHTQV-SIQQLLKLPAECFHPKPKVNSVLIKLTR---------------------H-TTD----------------------------V-P---D--KYWK-LYTYFVSKWVNREYRQLFT----KNQFH-------------------------QAMK--------------------------------------------------------------------------------------HAKV----NNLSTVTYEQVLSIFN
	P06573_Bacteria_Streptococcus_sanguinis	M------------------------------------------------------------------------------------------------------------K-----------------------KNIKYSQNFLTNEK-VLNQIIKQLNLK-E-TD---T--------VYEIGTGKGHLTTKLA-KI-S-K-Q----VTSIELDSHLFNLSSE------------KL-------K--L-----NI-----------------------------RVTLIHQDILQF-------QF-------------PNKQ-----------------------------------------------------------------------------RYKIVGSIPYHLSTQII--------------KKVVFE---------SHASDIYLIVEEGFYKRTLDI-------HRSLGLLLHTQV-SIQQLLKLPAECFHPKPKVNSVLIKLTR---------------------H-TTD----------------------------V-P---D--KYWK-LYTYFVSKWVNREYRQLFT----KNQFH-------------------------QAMK--------------------------------------------------------------------------------------HAKV----NNLSTVTYEQVLSIFN
	P20173_Bacteria_Enterococcus_faecalis	M------------------------------------------------------------------------------------------------------------N-----------------------KNIKYSQNFLTSEK-VLNQIIKQLNLK-E-TD---T--------VYEIGTGKGHLTTKLA-KI-S-K-Q----VTSIELDSHLFNLSSE------------KL-------K--L-----NI-----------------------------RVTLIHQDILQF-------QF-------------PNKQ-----------------------------------------------------------------------------RYKIVGNIPYHLSTQII--------------KKVVFE---------SHASDIYLIVEEGFYKRTLDI-------HRTLGLLLHTQV-SIQQLLKLPAECFHPKPKVNSVLIKLTR---------------------H-TTD----------------------------V-P---D--KYWK-LYTYFVSKWVNREYRQLFT----KNQFH-------------------------QAMK--------------------------------------------------------------------------------------HAKV----NNLSTVTYEQVLSIFN
	Q6ME80_Bacteria_Protochlamydia_amoebophila	M-------------------------------------------------------------------------------------------PIYKPSELRLFLNQLGIF-----------------------PKKGLSQNFLIDGN-IIRKIVRASDVQ-P-GN---L--------VLEIGPGPGSLTQAML-EV-E-A-H----VVAVEKDFVLARELKRFQ----------TP-------S--K-----QL-----------------------------EIFCEDILMFSV-------EE-------------ELQS-------RLRD----------------------------------------------------------D--Q----KAKVIANLPYHLTTPIL--------------AEMVVR--------RKLFSSLTVMVQEEVARRMTALP-GQSD-YSSFTIFLNFYS-KPRYGFTVSRNCFYPAPKVDSAIVVLEL---------------------K-EPP-------------P--------------N-I---D--AQV---FFKITRTAFEQRRKMLR-----ASLKS--------LFDP-----SKIS----NALE--------------------------------------------------------------------------------------IIGQ-NPQARPEVLSLEDFIKLYH
	Q9A7N5_Bacteria_Caulobacter_crescentus	M------------------------------------------------------------------------------------------------------------------------------------ARKSFGQHFLLDLN-VTRKIARLAQVG-E-GD---T--------VVEVGPGPGGLTRALL-ET-G--AR----VVAIEKDSRFLPLLAE------------VA-------E--V----AEG-----------------------------RLELVEGDALKV-------D--------------AAQA-------AG---------------------------------------------------------------G----PAHVVSNLPYNVGTQLL--------------INWLTG--------PFRPLSMTLMFQKEVADRIVAQP-GDDA-YGRLAVIAQTLC-EARTVMDLPAKAFTPPPKVASAVVRLVP---------------------K-AEP----------------------------P-P---A--EVVA-ALERVTAAAFGQRRKMLR-----SSLKA--------LGGA-------------DLCE--------------------------------------------------------------------------------------RAGV-SPDARAEVIDLAGFLDLAR
	P59157_Bacteria_Thermosynechococcus_elongatus	M-----------------------------------------------------------------------------------------------------------IR-----------------------ARKRFGQHWLRSEA-ILAQIIAAAELH-P-GD---R--------VLEIGPGRGALTRPLL-VS-G-AEV----V-AVELDRDLCGQLRR------------QF----------D-----SE-----------------------------RFQLIEGDILRL-------DL-------------AP-----------------------------------------------------------------------L--G----CNKVVANIPYNITGPLL--------------GHLLGSIAR---PRRPAFERLILLVQKEIGDRLMASP-GSKA-YGALSVRVQFLA-TCEKVCAVPPRAFQPPPKVDSVVVCLRP---------------------H-RTL------------PR--------------V-G---S----PQ-WLETLLKQGFATRRKMLA-----NALKS--------LVEP-----EQVR----QALL--------------------------------------------------------------------------------------QLGR-DANSRAEALSLEDWLALSE
	Q8NRY1_Bacteria_Corynebacterium_glutamicum	M---------------------------------------------------------------------EEPS----------------GAQLLGPVEIRALAEKLDVT-----------------------PTKKLGQNFVHDPN-TVRRIVAAAELT-P-DD---H--------VVEVGPGLGSLTLALV-ES-A-A-S----VTAVEIDPRLAAELPE------------TF-------Q--WRAPALAH-----------------------------KLSIVLKDALKV-------QQ-------------SDMA--------V------------------------------------------------------------Q-------PTALVANLPYNVSVPVL--------------LHMMEE--------FPTINKVLVMVQAEVADRLAADP-GSKI-YGVPSVKASFYG-PVTRAGSIGKNVFWPAPKIESGLVKIVR---------------------E-DTA------------WK--------------Q-D---D--ETRK-KVWPIIDAAFLQRRKTLR-----AALSG--------HYGS----GQAAE----EALR--------------------------------------------------------------------------------------AADI-DPTLRGEKLDVTDYVRLAG
	Q87ST6_Bacteria_Vibrio_parahaemolyticus	M----------------------------------------------------------------------------------------------------RNDVHLGHK-----------------------ARKRFGQNFLNDPY-IIDGIVSAINPK-P-GQ---N--------LVEIGPGLGAITEPVG-RE-V-D-K----FTVIELDRDLAERLRN------------HP-------D--L-----AD-----------------------------KLTIHEGDAMRF-------DF-------------TQLV-------KPN-----------------------------------------------------------N-------KLRIFGNLPYNISTPLM--------------FHLFEF--------HKDIQDMHFMLQKEVVNRLAAGP-GSKA-YGRLTVMAQYYC-KVVPVLEVPPTAFVPPPKVDSAVVRLVP---------------------Y-EEL-------------P--------------C-P---A--KDLR-LLDRVCREGFNQRRKTVR-----NCYKS--------LLSA-------------EVLE--------------------------------------------------------------------------------------ELGV-NPSMRPENLTLQQFVAMAN
	Q2RXA9_Bacteria_Rhodospirillum_rubrum	M-----------------------------------------------------------------SDPIDVAA----------------ETPGDGLPPLREVIATHGLD-----------------------ARRSLGQNFLFDLN-LTGRIARAGGEI-D-QG---T--------VIEIGPGPGGLTRALL-GA-G-ARR----VIAIERDSRCRGVLAE------------IA-------A--V----WPG-----------------------------RLETIEGDALDI-------DV-------------AALG---------------------------------------------------------------------E--A----PRRVIANLPYNVATPLL--------------IGWLRHAS--------AFERFVLMFQKEVVDRLAARP-GTKD-YGRLSVITQWLC-EVRPLFDVNPRAFTPPPKVVSTVVRIDP---------------------R-PQP----------------------------L-A---P--ARME-TLERVTAAAFGQRRKMLR-----ASLKA--------LGDA--------E----GLCA--------------------------------------------------------------------------------------AAGL-DPTARAETIPVEGFAALAR
	Q88Z93_Bacteria_Lactobacillus_plantarum	M----------------------------------------------------------------------MSR----------------DLDIANPARTRAIMHTYGLQ-----------------------VKKSLGQNFLTDQN-VLHNIVATADIG-T-ND---N--------VIEIGPGIGALTEYLA-RA-A-H-H----VLAFEIDDRLLPILDE------------TL-------A--D-----YD-----------------------------NVTVVNQDILKA-------DL-------------AAMI-------SEHL------------------------------------------------------DN--E--R----PLKLVANLPYYITTPIL--------------MNILAG--------DVAFENIVVMMQKEVADRLAAEP-GTKA-YGALTIAVQYRM-AAEMAMVVPRTVFVPSPNVDSAIVKLTA---------------------L-PLR-------------T--------------H-V---P--FDEA-AFFKVVKAGFAHRRKNLW-----NNLQSL----FGKQPET----KTAIQ----QALD--------------------------------------------------------------------------------------IATI-DPKIRAERLTVDEFITLTD
	A1A3W3_Bacteria_Bifidobacterium_adolescentis	M-----------------------------------------------------------------TENVNEHT----------------QGHLLGAADIRRIAADAGIS-----------------------PTKKFGQNFVIDPG-TVRRIVREAGVT-A-DD---H--------VLEVGPGLGSLTLAIL-ET-G-A-T----MTAVEIDPPVAERLPK------------TI-------A--EFMPDAVD-----------------------------RFRVVNRDALTV-------NP-------------ENLP--------D------------------------------------------------------------F--KD-DDSFTLVANLPYNVATPIL--------------LTLLER--------FDNLGTFLVMVQKEVADRLSEKP-GSKI-YGTPSVKLAWYG-TAERVGVIGRNVFWPAPNVDSALVLFKRYPGGH----------------T-PAADN----------AD--------------G-S---V--VDRE-TVFRLIDAAFGQRRKTLH-----AALKK--------IVPS-------------EAFE--------------------------------------------------------------------------------------KAGI-DPTRRGETLTIDEFVALAR
	P59156_Bacteria_Streptococcus_mutans	M-------------------------------------------------------------------------------------------KIADKTVTRAILERHGFT-----------------------FKKLFGQNFLTDTN-ILQKIVDTAEID-K-TV---N--------VIEIGPGIGALTEFLA-EN-A-A-E----VMAFEIDDRLVPILAD------------TL-------R--D-----FD-----------------------------NIKVVNEDILKS-------DL-------------QTRI-------KEFA------------------------------------------------------NP--D--L----PIKVVANLPYYITTPIL--------------MHLIES--------KIPFAEFVVMMQKEVADRISAQP-STKA-YGSLSIAVQYYM-TAKIAFIVPRTVFVPAPNVDSAILKMTR---------------------R-EQP-------------L--------------V-Q---V--QDED-FFFCVGKAAFVHRRKTLW-----NNLTSH----FGKSEEV----KVKLE----QALE--------------------------------------------------------------------------------------AADI-KPSIRGEELTITDFARLAD
	Q8RDC8_Bacteria_Caldanaerobacter_subterraneus	M------------------------------------------------------------------------------------------------------------K-----------------------AKKKWGQNFIFDKN-LLSKIVRASGVG-E-ED---F--------VLEVGTGHGGLTEELA-KK-V-K-K----VVSFEIDKELFEMSRE------------KL-------K--I-----YK-----------------------------NVVIINEDILEV-------DL-------------LEIA-------QEHF-------------------------------------------------------D--G--N----SFKVVANLPYYITSPII--------------MKMLDC--------KL-VKEMTVLVQKEVAERICALP-GTKD-YGMLTVFVNFKA-KPEILFNLPPKVFVPPPKVESSLLKLKV---------------------Y-DKP-------------L--------------V-E---V--KDEK-LFSEVVRAAFGQRRKVLS-----NSLKV--------LGFS----KEVLH----ETLL--------------------------------------------------------------------------------------KVGI-SPQARGETLSIDQFANLAN
	A0KGT8_Bacteria_Aeromonas_hydrophila	M---------------------------------------------------------------------------------------------------QSNKVHMGHT-----------------------ARKRFGQNFLHDRY-VIDQIVAAINPQ-P-GQ---N--------LVEIGPGLAALTEPVA-SQ-M-D-K----MTVVELDRDLAARLRE------------HP-------T--L-----KE-----------------------------KLTVIEADAMRF-------DF-------------GTLM-------GEG-----------------------------------------------------------K--G----PLRIFGNLPYNISTPLI--------------FHLCEF--------ADRVEDMHFMLQKEVVLRLAAGP-GSKA-YGRLSVMTQYYC-QVVPVLEVGPGAFKPAPKVDSAVVRLIP---------------------H-KNP-------------T--------------I-V---A--KDIR-CLNRVCTEGFGQRRKTIR-----NSFSN--------FITD-------------AQLT--------------------------------------------------------------------------------------ELGI-DGNLRPENLSLEQFVMIAN
	B2JCX3_Bacteria_Paraburkholderia_phymatum	M-------------------------------------------------------------------------------------------------SNSSSRQHQGHF-----------------------ARKRFGQNFLVDLG-IIDSIVDVIRPQ-R-GE---R--------MVEIGPGLGALTEPLV-ER-L-A-TPEAPLHAVELDRDLIGRLKK------------KF----------------GN-----------------------------LLELHEGDALAF-------DF-------------GSLA-------GEG--------------------------------------------------------D--K--P----TLRIVGNLPYNISSPLL--------------FHLATF--------AERVIDQHFMLQNEVVERMVAEP-GSKA-FSRLSVMLQYRY-VIDKLLDVPPESFQPPPKVDSAIVRMIP---------------------Y-APH-------------E--------------L-P---A--VDEI-KLGEVVTAAFSQRRKMLR-----NTLST--------YRDS-------------VDFE--------------------------------------------------------------------------------------ALGF-DLQRRAEDVPVAEYVAVAQ
	Q88QT6_Bacteria_Pseudomonas_putida	M------------------------------------------------------------------------------------------------------NEQYQHR-----------------------ARKRFGQNFLHDAG-IIDRILRAINAK-A-GE---H--------LLEIGPGQGALTEGLL-GS-G-A-Q----LDVVELDKDLVPILQH------------KF-------A--D-----RS-----------------------------NFRLHQGDALKF-------DF-------------NQLG-------VPP--------------------------------------------------------R--S--------LKVVGNLPYNISTPLI--------------FHLLSH--------AGLIRDMHFMLQKEVVERMAAGP-GGGD-WGRLSIMVQYHC-RVEHLFNVGPGAFNPPPKVDSAIVRLVP---------------------H-EVL-------------P--------------F-P---A--KDHL-LLERVVREAFNQRRKTLR-----NTMKG--------LLDS-------------AAIE--------------------------------------------------------------------------------------AAGV-DGSLRPEQLDLAAFVRLAD
	A1BFM9_Bacteria_Chlorobium_phaeobacteroides	M--------------------------------------------------------------------------------------------------IKVEYKHTEIA-----------------------VKKKLGQNFLTDRN-ITRKIVTESETN-P-DD---T--------ILEIGPGFGALTREIS-TI-T-P-R----FTVVEKDPKLASFIRN---------------------E--------YP-----------------------------ELTVIEGDFLTV-------DL-------------KKIA------------------------------------------------------------------G--E--K----PLRVLGNIPYAITSPIL--------------FKLLEN--------RHILLSATLMMQHEVALRITAKP-RTKD-YGILAVQMQAFC-ETKYLFRVGRKVFRPQPGVDSAVISMKP---------------------KVNDP----------------------------------V--SDRE-GFSRFVRCAFHQRRKTLQ-----NNLKK--------TYEL-----DRVE----SSVL--------------------------------------------------------------------------------------KQRA-EELSIDEFFRLFEQIRPLM
	Q1WV73_Bacteria_Lactobacillus_salivarius	M----------------------------------------------------------------------ANE----------------LPEIANPTRTRAIMETYGLT-----------------------FKKSLGQNFLTDIN-ILKNIVAAAEVS-E-ED---N--------VIEIGPGIGALTEQLA-KR-A-N-K----VMALEIDDRLLPVLAD------------TL-------S--P-----YE-----------------------------NVEVVHQDILKA-------DL-------------KALI-------AEHF------------------------------------------------------EP--G--H----KLKLVANLPYYITTPIL--------------MHLLDS--------GIEFETIVVMMQKEVAERLAANP-GTKA-YGSLSVAVQYEM-DSEIAFIVPKTVFVPQPNVDSAIIVLNK---------------------K-KVK-------------P--------------K-E---P--QDEK-HFKKLVKGSFMHRRKSLW-----NNLQSL----YGKDPET----KEKML----QALE--------------------------------------------------------------------------------------VADI-KQSIRAEKLTVADFINLSD
	Q2YBP5_Bacteria_Nitrosospira_multiformis	M----------------------------------------------------------------------------------------------------------QHT-----------------------PRRRFGQNFLVDSQ-TVTDIVHALHPR-R-ED---V--------MVEIGPGLGALTQPLL-QS-L-E-H----LHVVEIDRDIVKRLRN------------EF-------S--------AK-----------------------------RLTVHEGDALEF-------DF-------------SSLG-------ES---------------------------------------------------------------------LRVVGNLPYNISTPLL--------------FHLSRF--------TDHLRDMHFMLQKEVVARMVAKP-STSD-YGRLSVMLQCRF-EMEQLFIVPPECFHPPPKVQSAVVRMIP---------------------L-KKP-------------L--------------I-E---A--SQEK-LFAEIVSAAFSQRRKILR-----NTLRD--------YLTG-------------EDYL--------------------------------------------------------------------------------------KLGI-DSNLRAENLSITQYVAITN
	A7MWC6_Bacteria_Vibrio_campbellii	M----------------------------------------------------------------------------------------------------RNDVHLGHK-----------------------ARKRFGQNFLNDPY-IIDGIVSAINPR-P-GQ---N--------LVEIGPGLGAITEPVG-RE-V-D-K----FTVIELDRDLAERLRN------------HP-------E--L-----AD-----------------------------KLTIHEGDAMRF-------DF-------------TQLV-------KPN-----------------------------------------------------------N-------KLRIFGNLPYNISTPLM--------------FHLFEF--------HKDIQDMHFMLQKEVVNRLAAGP-GSKA-YGRLTVMAQYYC-KVVPVLEVPPTAFVPPPKVDSAVVRLVP---------------------Y-EEL-------------P--------------H-P---A--KDLR-LLERVCREGFNQRRKTVR-----NCYKA--------LISA-------------EVLE--------------------------------------------------------------------------------------ELGV-NPSMRPENLTLQQFVAMAN
	A0LA32_Bacteria_Magnetococcus_marinus	M---------------------------------------------------------------------------------------------SHYGRIKLLLEQHGLS-----------------------PNKRFGQNFLVDPS-VAPRIVALAGIK-A-GD---R--------VLEIGPGVGSLTIPLL-QK-A-G-A----VTAVEKDRKLLPLLRV------------EA-------A--G-----VG-----------------------------ALTLVEEDALLV-------DY-------------TALA--------Q------------------------------------------------------------Q--LG-G-PLKLAANLPYNISTPLM--------------VHLLDH--------HAAFECMALMFQKEVAQRLAAEP-GSKA-YGALTVQCALWA-EIRHGFDVPPAAFLPAPKVTSAVVHVQM---------------------M-RQP-------------R--------------V-A---V--EDER-HFVRVVKAAFAQRRKTLR-----NTLKT--------ICPD----PN-------RWLE--------------------------------------------------------------------------------------QAGI-DGALRAEVLTLAQFAQLAN
	A7GJV3_Bacteria_Bacillus_cytotoxicus	M------------------------------------------------------------------------------------------KDIATPNRTKDIVEKYGFS-----------------------FKKSLGQNFLIDTN-VLNRIVDYAEIG-P-KG---G--------AIEIGPGIGALTEQLA-KR-A-K-K----VVAFEIDQRLLPILDE------------TL-------A--P-----YD-----------------------------NVTIINKDVLKA-------NV-------------HEVF-------QEQF------------------------------------------------------EE--G--Q----DVMVVANLPYYVTTPIL--------------FKLLEE--------KLPVRGFVVMMQKEVGDRLAAKP-GTKD-YGSLSIAIQYYT-EVETVMTVPRTVFVPQPNVDSSVIRLLK---------------------R-PKP-------------I--------------V-E---V--IDEK-FFFEVVRASFAQRRKTLM-----NNLSNN----LNDFPKD----KELLE----RILT--------------------------------------------------------------------------------------EIGI-DPKRRGETLSIEEFAMLSN
	Q81JA5_Bacteria_Bacillus_cereus	M------------------------------------------------------------------------------------------KDIATPNRTKDIVEKYGFS-----------------------FKKSLGQNFLIDTN-VLNRIVDHAEIG-S-ES---G--------AIEIGPGIGALTEQLA-KR-A-K-K----VVAFEIDQRLLPILDE------------TL-------A--P-----YG-----------------------------NVTVINKDVLKA-------DV-------------HEVF-------NEQF------------------------------------------------------EE--G--Q----DVMVVANLPYYITTPIL--------------FKLLEE--------KLPVRGFVVMMQKEVGDRLAAKP-GTKE-YGSLSIAIQYYT-EVETVMTVPRTVFVPQPNVDSAIIRLLK---------------------R-PKP-------------V--------------V-E---V--TDET-FFFEVVRASFAQRRKTLM-----NNLSNN----LNGFPKD----KELLD----RILT--------------------------------------------------------------------------------------EVGI-DPKRRGETLSIEEFATLSN
	Q0TMD6_Bacteria_Clostridium_perfringens	M-----------------------------------------------------------------------------------------DINEIKDIKTKELVQKYNFR-----------------------FSKSLGQNFLIDDS-VPRDIVNGADVC-E-DD---L--------VIEIGPGVGTLTVQLL-KR-A-K-R----VVAIELDSSLIPILTA------------EL-------G--D-----NP-----------------------------KFQLIHNDALKV-------DF-------------NEII-------GDEK------------------------------------------------------------------SVKLVANLPYYVTTPII--------------VNLLKG--------GYNFKSLTIMIQKEVAERMNAEP-NCKD-YGALSILVQYYC-NTKIVRKVPPSCFIPRPKVDSIVIRLER---------------------L-EEP-------------S--------------V-K---V--KNEK-LFFEIVRHAFNMRRKTLW-----NATKN--------VKLP----KELME----KAYE--------------------------------------------------------------------------------------EAGI-DPKRRGETLSLAEFGALSD
	C3LJ13_Bacteria_Bacillus_anthracis	M------------------------------------------------------------------------------------------KDIATPNRTKDIVEKYGFS-----------------------FKKSLGQNFLIDTN-VLNRIVDHAEIG-S-ES---G--------AIEIGPGIGALTEQLA-KR-A-K-K----VVAFEIDQRLLPILDE------------TL-------A--P-----YG-----------------------------NVTVINKDVLKA-------DV-------------HEVF-------SEQF------------------------------------------------------EE--G--Q----DVMVVANLPYYITTPIL--------------FKLLEE--------KLPVRGFVVMMQKEVGDRLAAKP-GTKE-YGSLSIAIQYYT-EVETVMTVPRTVFVPQPNVDSAIIRLLK---------------------R-PKP-------------V--------------V-E---V--TDET-FFFEVVRASFAQRRKTLM-----NNLSNN----LNGFPKD----KELLD----RILT--------------------------------------------------------------------------------------EVGI-DPKRRGETLSIEEFATLSN
	Q81W00_Bacteria_Bacillus_anthracis	M------------------------------------------------------------------------------------------KDIATPNRTKDIVEKYGFS-----------------------FKKSLGQNFLIDTN-VLNRIVDHAEIG-S-ES---G--------AIEIGPGIGALTEQLA-KR-A-K-K----VVAFEIDQRLLPILDE------------TL-------A--P-----YG-----------------------------NVTVINKDVLKA-------DV-------------HEVF-------SEQF------------------------------------------------------EE--G--Q----DVMVVANLPYYITTPIL--------------FKLLEE--------KLPVRGFVVMMQKEVGDRLAAKP-GTKE-YGSLSIAIQYYT-EVETVMTVPRTVFVPQPNVDSAIIRLLK---------------------R-PKP-------------V--------------V-E---V--TDET-FFFEVVRASFAQRRKTLM-----NNLSNN----LNGFPKD----KELLD----RILT--------------------------------------------------------------------------------------EVGI-DPKRRGETLSIEEFATLSN
	C1ESX0_Bacteria_Bacillus_cereus	M------------------------------------------------------------------------------------------KDIATPNRTKDIVEKYGFS-----------------------FKKSLGQNFLIDTN-VLNRIVDHAEIG-S-ES---G--------AIEIGPGIGALTEQLA-KR-A-K-K----VVAFEIDQRLLPILDE------------TL-------A--P-----YG-----------------------------NVTVINKDVLKA-------DV-------------HEVF-------SEQF------------------------------------------------------EE--G--Q----DVMVVANLPYYITTPIL--------------FKLLEE--------KLPVRGFVVMMQKEVGDRLAAKP-GTKE-YGSLSIAIQYYT-EVETVMTVPRTVFVPQPNVDSAIIRLLK---------------------R-PKP-------------V--------------V-E---V--TDEI-FFFEVVRASFAQRRKTLM-----NNLSNN----LNGFPKD----KELLD----RILT--------------------------------------------------------------------------------------EVGI-DPKRRGETLSIEEFATLSN
	Q6HPX5_Bacteria_Bacillus_thuringiensis	M------------------------------------------------------------------------------------------KDIATPNRTKDIVEKYGFS-----------------------FKKSLGQNFLIDTN-VLNRIVDHAEIG-S-ES---G--------AIEIGPGIGALTEQLA-KR-A-K-K----VVAFEIDQRLLPILDE------------TL-------A--P-----YG-----------------------------NVTVINKDVLKA-------DV-------------HEVF-------SEQF------------------------------------------------------EE--G--Q----DVMVVANLPYYITTPIL--------------FKLLEE--------KLPVRGFVVMMQKEVGDRLAAKP-GTKE-YGSLSIAIQYYT-EVETVMTVPRTVFVPQPNVDSAIIRLLK---------------------R-PKP-------------V--------------V-E---V--TDET-FFFEVVRASFAQRRKTLM-----NNLSNN----LNGFPKD----KELLD----RILT--------------------------------------------------------------------------------------EVGI-DPKRRGETLSIEEFATLSN
	Q8XHG8_Bacteria_Clostridium_perfringens	M-----------------------------------------------------------------------------------------DINEIKDIKTKELVQKYNFR-----------------------FSKSLGQNFLIDDS-VPRDIVNGADVC-E-DD---L--------VIEIGPGVGTLTVQLL-KR-A-K-R----VVAIELDSSLIPILTA------------EL-------G--D-----NP-----------------------------KFQLIHNDALKV-------DF-------------NEII-------GDEK------------------------------------------------------------------SVKLVANLPYYVTTPII--------------VNLLKG--------GYNFKSLTIMIQKEVAERMNAEP-NCKD-YGALSILVQYYC-NTKIVRKVPPSCFIPRPKVDSIVIRLER---------------------L-EEP-------------S--------------V-K---V--KNEK-LFFEIVRHAFNMRRKTLW-----NATKN--------VKLP----KELME----KAYE--------------------------------------------------------------------------------------EAGI-DPKRRGETLSLAEFGALSD
	Q30ZP0_Bacteria_Desulfovibrio_alaskensis	M-------------------------------------------------------------------------------------------IDKEYQRIMTERTASAPR-----------------------AKKSLGQNFLQDKN-ISAKIVAALQIG-P-AD---C--------VIEIGPGPGALTDFIQ-KA-A-PAS----LWLLEKDTYWAGEHRR------------SD------SR--T-----PV-----------------------------EKQVVLTDALTF-------PW-------------ERLS-------DDR-------------------------------------------------------------------SWKLIGNLPYNVASPLM--------------WD-CLS--------LAAFSRAVFMIQKEVGDRIVAAP-RSRQ-YGALSVWLQSHT-VPRKELIVPPTVFKPRPKVDSAVLSFAP---------------------L-PLS-------------A--------------R-N---F---SPG-ALSVLLKICFQQRRKQLQ-----KILKR--------YWSD------AVC----GWFE--------------------------------------------------------------------------------------QQGL-PPAARPEELSPNQFQQLAN
	Q5L3V8_Bacteria_Geobacillus_kaustophilus	M-----------------------------------------------------------------------------------------YKDIATPGRTKEILERYGFS-----------------------FKKSLGQNFLIDAN-ILRKIVDVADIS-P-DT---G--------AIEIGPGIGALTEQLA-RR-A-K-K----VVAFEIDGRLLPILAD------------TL-------S--P-----YD-----------------------------NVRIFHQDVLKA-------DL-------------HAVI-------AEEL------------------------------------------------------AD--V--S----DRMVVANLPYYVTTPII--------------MKLLTE--------RLPIRGMVVMLQKEVADRLAAKP-GTKD-YGSLTIAVQYYT-EAEVIMTVPRTVFMPQPNVDSAVIRLVK---------------------R-QHP-------------P--------------V-V---V--DDEG-VFFQVVRASFAQRRKTLF-----NNLTNN----LPGGKEN----KEQIE----RVLV--------------------------------------------------------------------------------------ALGI-DPRRRGETLDIAEFASLSN
	B1XIV9_Bacteria_Synechococcus_sp	M------------------------------------------------------------------------------------------------------------R-----------------------PRKRFGQHWLTDQQ-ILDEIVAAANLQ-P-TD---R--------VLEIGPGKGALTSRLL-PQ-V-EAL----L-SVEIDRDLCKYMVK------------NY-------G--D-----RP-----------------------------NFLLLEADYLQT-------DI-------------NEFL--------GDFP-----------------------------------------------------QF--Q--N----PRKVVANIPYNITGPIL--------------EKLLGTIDR---PNSNPFESIVLLIQKEVGDRLVAHP-CTKA-FGALTLRVQYLA-DCETVCVVPPKAFYPKPKVESVVVRLRP---------------------R-PLA------------QP--------------A-Q---N----PK-LLATLIKVGFASKRKMLR-----NNLKS--------LYNP-----EILD----PIFA--------------------------------------------------------------------------------------DLDI-SPQARGEEVDLLQWIALSD
	B5ZCB6_Bacteria_Ureaplasma_urealyticum	M----------------------------------------------------------------------------------------------NKTVIKNKLKQESFV-----------------------PSKKMGQNFLLSNE-IKNKIVNVANIS-K-DD---L--------ILEIGPGWGAITELLV-QK-T-D-T----LVAIELDKRLYAHLKT------------YI-------K--------AP-----------------------------NFHIINNDVLCV-------DL-------------DKLI-------LDYTNT----------------------------------------------------KK--N--Q----KIKVVANLPYAISSKIV--------------LKIIQS--------KL-INDAYIMVQKEMAERIGAKV-NTRG-YNAFTVLVQLFC-KTKILFQVNAKEFHPQPKVQSAVIHLEN---------------------LHNKV----------------------------------D--FDIE-QVSKFLRICFLNKRKKLK-----NNLSN--------IYDI-----KLVN----EMFI--------------------------------------------------------------------------------------DYNL-DMNLRAENIEPKMFLELFN
	B2G5I8_Bacteria_Lactobacillus_reuteri	M-----------------------------------------------------------------------SN----------------SPEIGSRTRTRAIMEKYGIR-----------------------TKKSFGQNFLTDLN-VLKNIVEAADIT-A-ND---N--------VIEIGPGIGALTEQLA-QA-A-G-E----VLALEIDQDLIPVLKE------------VL-------S--P-----YD-----------------------------DVKVINQDVLQA-------NL-------------PELI-------KKEFK-----------------------------------------------------DP--S--R----PIKVVANLPYYITSPIL--------------MNLLAS--------PVEWATICVMMQKEVAQRLTAKP-GTKQ-YGALTLAIEYQM-QAKIAFDVSRKVFVPAPNVDSAIVVLTP---------------------RTNPL-------------P--------------V-Q---P--FDKQ-KLFGFIRGCFAHRRKSLW-----NNLQSV----IGKDPAA----KEKMT----AVLN--------------------------------------------------------------------------------------QLDI-SPQIRPEKLTLEQFIELAN
	C1D9C2_Bacteria_Laribacter_hongkongensis	M---------------------------------------------------------------------------------------------------------SRHI-----------------------PKKRFGQNFLQDAF-IIHSIVAAVDAR-P-GD---V--------VVEIGPGLGALTRPLL-RA-L-P-Q----LHVVEIDRDIIARLAA------------EF-------P--------PE-----------------------------RLVIHEGDALAF-------DF-------------GALA-------HEQ-------------------------------------------------------------------PLKLVGNLPYNISTPLL--------------FHLATY--------ADRVTDMHFMLQKEVVDRMVADP-GCAD-YGRLTVMLQYRF-AMERLIDVPPESFDPPPKVDSAVVRMIP---------------------H-AEL-------------P--------------W-P---A--DDEE-NLSALVAQAFAQRRKTLR-----NNLRG--------WLDD-------------DDFA--------------------------------------------------------------------------------------ALGI-DPQRRPETLTLREFVLLSN
	B1HS82_Bacteria_Lysinibacillus_sphaericus	M-----------------------------------------------------------------------------------------HKDIATPIRTQEILKKYGFS-----------------------FKKSLGQNFLIDPN-ILRNIVSHAKLT-E-NS---G--------AIEVGPGIGALTEHLA-RS-A-K-K----VVSFEIDQRLLPVLED------------TL-------S--P-----YN-----------------------------NVSIVHSDILKA-------DV-------------AKVI-------AEEM------------------------------------------------------PG--I--E----DIMVVANLPYYVTTPIL--------------MKLLND--------RLPIRGFVVMMQKEVADRITAKP-GTKE-YGSLSIAIQYYV-KADIAMTVPKTVFMPQPNVDSAVIRLIK---------------------H-DEP-------------P--------------V-K---V--INED-FLFVVTRASFVQRRKTIY-----NNLQAG----LPNGKTQ----KDFIL----EALA--------------------------------------------------------------------------------------AANI-EPTRRGETLTIQEFGKLAD
	Q8TQU8_Archaea_Methanosarcina_acetivorans	M--------------------------------------------------------------------------------------------------VRSILNKY-NI-----------------------KGGTFDQHFLIDIG-YLDRIVVAAELS-P-QD---T--------ILEIGAGIGNLTERLA-RR-A-K-K----VIAVELDPALVSVLHD------------RF-------D--K-----VE-----------------------------NIEVIAGDALKV-------DF-------------PE-------------------------------------------------------------------------------FDKVVSNLPYSISSEIT--------------FKLLRY--------K--FKLGILMYQYEFAARMVSPP-GRKD-YSRLTVDTYYFA-DASILMKVPKGAFQPAPEVDSAVVKLVP---------------------R-PSP----------------------------F-E---V--RDEA-FFLEFVAAVFSQRRKKLR-----NSILN-----TNSMLKI------PDI----KEVV------------------------------------------------------------------------------------NQLPDD-FVNKRAENLTPEELASVAN
	B1VUF9_Bacteria_Streptomyces_griseus	M---------------------------------------------------------------------SSTE----------------PDALLGPADIRDLAATLGVR-----------------------PTKQRGQNFVIDAN-TVRRIVRTAEVR-P-DD---T--------VVEVGPGLGSLTLALL-EA-A-D-R----VVAVEIDDVLAAALPA------------TV-------Q--ARMPERAD-----------------------------RFALVHSDAMLV----------------------TELP--------G------------------------------------------------------------P--A----PTALVANLPYNVAVPVL--------------LTMLER--------FPSIERTLVMVQSEVADRLAARP-GNKV-YGVPSVKANWYA-DVKRAGAIGRNVFWPAPNVDSGLVSLVR---------------------R-TEP-------------I--------------A-T---T--ASRA-EVFAVVDAAFAQRRKTLR-----AALSG--------WAGS----APAAE----AALV--------------------------------------------------------------------------------------AAGI-SPQARGEALTVEEFAAIAE
	C3P9I6_Bacteria_Bacillus_anthracis	M------------------------------------------------------------------------------------------KDIATPNRTKDIVEKYGFS-----------------------FKKSLGQNFLIDTN-VLNRIVDHAEIG-S-ES---G--------AIEIGPGIGALTEQLA-KR-A-K-K----VVAFEIDQRLLPILDE------------TL-------A--P-----YG-----------------------------NVTVINKDVLKA-------DV-------------HEVF-------SEQF------------------------------------------------------EE--G--Q----DVMVVANLPYYITTPIL--------------FKLLEE--------KLPVRGFVVMMQKEVGDRLAAKP-GTKE-YGSLSIAIQYYT-EVETVMTVPRTVFVPQPNVDSAIIRLLK---------------------R-PKP-------------V--------------V-E---V--TDET-FFFEVVRASFAQRRKTLM-----NNLSNN----LNGFPKD----KELLD----RILT--------------------------------------------------------------------------------------EVGI-DPKRRGETLSIEEFATLSN
	B7JK47_Bacteria_Bacillus_cereus	M------------------------------------------------------------------------------------------KDIATPNRTKDIVEKYGFS-----------------------FKKSLGQNFLIDTN-VLNRIVDHAEIG-S-ES---G--------AIEIGPGIGALTEQLA-KR-A-K-K----VVAFEIDQRLLPILDE------------TL-------A--P-----YG-----------------------------NVTVINKDVLKA-------DV-------------HEVF-------SEQF------------------------------------------------------EE--G--Q----DVMVVANLPYYITTPIL--------------FKLLEE--------KLPVRGFVVMMQKEVGDRLAAKP-GTKE-YGSLSIAIQYYT-EVETVMTVPRTVFVPQPNVDSAIIRLLK---------------------R-PKP-------------V--------------V-E---V--TDET-FFFEVVRASFAQRRKTLM-----NNLSNN----LNGFPKD----KELLD----RILT--------------------------------------------------------------------------------------EVGI-DPKRRGETLSIEEFATLSN
	A4QCP0_Bacteria_Corynebacterium_glutamicum	M---------------------------------------------------------------------EEPS----------------GAQLLGPVEIRALAEKLDVT-----------------------PTKKLGQNFVHDPN-TVRRIVAAAELT-P-DD---H--------VVEVGPGLGSLTLALV-ES-A-A-S----VTAVEIDPRLAAELPE------------TF-------Q--WRAPALAH-----------------------------KLSIVLKDALKV-------QQ-------------SDME--------V------------------------------------------------------------Q-------PTALVANLPYNVSVPVL--------------LHMLEE--------FPTINKVLVMVQAEVADRLAADP-GSKI-YGVPSVKASFYG-PVTRAGSIGKNVFWPAPKIESGLVKIVR---------------------E-DTA------------WK--------------Q-D---D--ETRK-KVWPIIDAAFLQRRKTLR-----AALSG--------HYGS----GQAAE----EALR--------------------------------------------------------------------------------------AADI-DPTLRGEKLDVTDYVRLAG
	Q72B41_Bacteria_Desulfovibrio_vulgaris	M----------------------------------------------------------------------------------------------------------PPR-----------------------AKKSLGQNFLKDRN-IAARIAAQLHIG-P-DD---W--------VIEIGPGPGALTRHIH-AA-G-PAR----LFLLEKDHHWAREHRL------------HP------LA--G-----TP-----------------------------EAQVVLTDALLF-------PW-------------ERLD-------AAH-------------------------------------------------------------------PWKVIGNLPYNVASPLM--------------WDICSR--------APGLLRASFMIQKEVGERIVAAP-GSRQ-YGALSVWLQCFT-KPEWCFVVPPHVFTPRPKVDSAVLAFTP---------------------R-TDR-------------P--------------D-A---V---QSK-RLARVLRLCFQQRRKQLQ-----GILRP--------HVGG------DAS----ALLA--------------------------------------------------------------------------------------GLGI-DPAARPETLSPERFIALGE
	Q03T56_Bacteria_Lactobacillus_brevis	M----------------------------------------------------------------------TNE----------------LPEIGSPARTKAILNRYRLV-----------------------AKKSLGQNFLSDLN-ILRNIVAAGDVN-D-HD---N--------VIEIGPGIGALTEQIA-KR-A-H-K----VVAFEIDENLLPVLDE------------TL-------M--D-----YK-----------------------------NVKIINEDILKA-------NL-------------PAVV-------ADEF------------------------------------------------------EA--D--R----PLKLVANLPYYITTPIL--------------MGVLQS--------TVRFEAIVVMMQAEVAERLVAEP-GTKA-YGSLSVIMQYRA-HVEIAFNVPRTAFIPQPNVDSAIIRLTP---------------------R-EAL-------------P--------------V-N---P--YEDK-ALFSFVKGCFAHRRKSLW-----NNLQGI----FGKQPEV----RERIE----TVLN--------------------------------------------------------------------------------------QTGI-SRQLRPERLTLLNFIELTN
	B3PLS2_Bacteria_Mycoplasma_arthritidis	M----------------------------------------------------------------------------------------------------------EVI-----------------------AKKRFGQNFLINKA-IQKAIVDV-ACV-D-DE---N--------VIEIGPGLGALTDLIK-EL-S-K-E----LIAYEIDNDLFKKLLV------------EN-------Q--------NS-----------------------------NVRFINEDFLNA-------T---------------FDE---------------------------------------------------------------------K--K----EWVVIGNIPYNITSEIL--------------FKLIEN--------HSILKKATLMVQDEVANRLVAMP-KTKE-YSKLTVSVNFVG-NVKKHFVVKASNFNPAPKVDSAIITIDF---------------------Y-KSL-------------P--------------Y-N---L-----K-KVLAFIKQIFAFKRKMLI-----NNLV---------PQWP----KADVI----WAIE--------------------------------------------------------------------------------------QIGH-KQTTRAEELSLQEIMKLYE
	A0R8B4_Bacteria_Bacillus_thuringiensis	M------------------------------------------------------------------------------------------KDIATPNRTKDIVEKYGFS-----------------------FKKSLGQNFLIDTN-VLNRIVDHAEIG-S-ES---G--------AIEIGPGIGALTEQLA-KR-A-K-K----VVAFEIDQRLLPILDE------------TL-------A--P-----YG-----------------------------NVTVINKDVLKA-------DV-------------HEVF-------SEQF------------------------------------------------------EE--G--Q----DVMVVANLPYYITTPIL--------------FKLLEE--------KLPVRGFVVMMQKEVGDRLAAKP-GTKE-YGSLSIAIQYYT-EVETVMTVPRTVFVPQPNVDSAIIRLLK---------------------R-PKP-------------V--------------V-E---V--TDEI-FFFEVVRASFAQRRKTLM-----NNLSNN----LNGFPKD----KELLD----RILT--------------------------------------------------------------------------------------EVGI-DPKRRGETLSIEEFATLSN
	B7ISV1_Bacteria_Bacillus_cereus	M------------------------------------------------------------------------------------------KDIATPNRTKDIVEKYGFS-----------------------FKKSLGQNFLIDTN-VLNRIVDHAEIG-S-ES---G--------AIEIGPGIGALTEQLA-KR-A-K-K----VVAFEIDQRLLPILDE------------TL-------A--P-----YG-----------------------------NVTVINKDVLKA-------DV-------------HEVF-------NEQF------------------------------------------------------EE--G--Q----DVMVVANLPYYITTPIL--------------FKLLEE--------KLPVRGFVVMMQKEVGDRLAAKP-GTKE-YGSLSIAIQYYT-EVETVMTVPRTVFVPQPNVDSAIIRLLK---------------------R-PKP-------------V--------------V-E---V--TDET-FFFEVVRASFAQRRKTLM-----NNLSNN----LNGFPKD----KELLD----RILT--------------------------------------------------------------------------------------EVGI-DPKRRGETLSIEEFATLSN
	B7HPV2_Bacteria_Bacillus_cereus	M------------------------------------------------------------------------------------------KDIATPNRTKDIVEKYGFS-----------------------FKKSLGQNFLIDTN-VLNRIVDHAEIG-S-ES---G--------AIEIGPGIGALTEQLA-KR-A-K-K----VVAFEIDQRLLPILDE------------TL-------A--P-----YG-----------------------------NVTVINKDVLKA-------DV-------------HEVF-------SEQF------------------------------------------------------EE--G--Q----DVMVVANLPYYITTPIL--------------FKLLEE--------KLPVRGFVVMMQKEVGDRLAAKP-GTKE-YGSLSIAIQYYT-EVETVMTVPRTVFVPQPNVDSAIIRLLK---------------------R-PKP-------------V--------------V-E---V--TDET-FFFEVVRASFAQRRKTLM-----NNLSNN----LNGFPKD----KELLD----RILT--------------------------------------------------------------------------------------EVGI-DPKRRGETLSIEEFATLSN
	A9VN54_Bacteria_Bacillus_weihenstephanensis	M------------------------------------------------------------------------------------------KDIATPNRTKDIVEKYGFS-----------------------FKKSLGQNFLIDTN-VLNRIVDHAEIG-S-ES---G--------AIEIGPGIGALTEQLA-KR-A-K-K----VVAFEIDQRLLPILDE------------TL-------A--P-----YS-----------------------------NVTVINKDVLKA-------DV-------------HEVF-------SEQF------------------------------------------------------EE--G--Q----DVMVVANLPYYITTPIL--------------FKLLEE--------KLPVRGFVVMMQKEVGDRLAAKP-GTKE-YGSLSIAIQYYT-EVETVMTVPRTVFVPQPNVDSAIIRLLK---------------------R-PKP-------------V--------------V-E---V--TDET-FFFEVVRASFAQRRKTLM-----NNLSNN----LNGFPKD----KELLD----RILT--------------------------------------------------------------------------------------EVGI-DPKRRGETLSIEEFATLSN
	Q6NIA2_Bacteria_Corynebacterium_diphtheriae	M---------------------------------------------------------------------EDQA----------------SAQLLGPVEIRQLAEKLDVT-----------------------PTKKLGQNFVHDPN-TVRMIVSAADLN-S-DD---H--------VIEVGPGLGSLTLALL-DT-A-Q-K----VTAVEIDPRLAQQLPL------------TV-------A--ERAGQFAD-----------------------------RLNLIHKDALTV-------AP-------------DDID--------H--------------------------------------------------------------------PTALVANLPYNVSVPVL--------------LHLLQI--------FPTIRRVLVMVQAEVADRLAADP-GNKV-YGVPSVKASFYG-NVRRAGSIGKNVFWPAPKIESGLVRIDVFDP------------------E-HQP------------WP--------------V-T---D--DMRK-AVFPLIDSAFAQRRKTLR-----AALSG--------HFGS----GPAAE----EALR--------------------------------------------------------------------------------------TAGI-DPILRGEKLDIADFVRLAR
	A1VD65_Bacteria_Desulfovibrio_vulgaris	M----------------------------------------------------------------------------------------------------------PPR-----------------------AKKSLGQNFLKDRN-IAARIAAQLHIG-P-DD---W--------VIEIGPGPGALTRHIH-AA-G-PAR----LFLLEKDHHWAREHHL------------HP------LA--G-----TP-----------------------------EAQVVLTDALLF-------PW-------------ERLD-------AAH-------------------------------------------------------------------PWKVIGNLPYNVASPLM--------------WDICSR--------APGLVRASFMIQKEVGERIVAAP-GSRQ-YGALSVWLQCFT-KPEWCFVVPPHVFTPRPKVDSAVLAFTP---------------------R-TDR-------------P--------------D-A---V---QSK-RLAHVLRLCFQQRRKQLQ-----GILRP--------HVGG------DAS----ALLA--------------------------------------------------------------------------------------ELGI-DPAARPETLSPERFIALGE
	Q39W34_Bacteria_Geobacter_metallireducens	M-------------------------------------------------------------------------------------------------------RGEGIR-----------------------ARKALGQNFLVDRH-VLARIADIVDMR-P-DD---R--------ILEVGPGKGALTEMLA-HR-C-A-R----LVAVELDTRLVPVLRQ------------AF-------R--D-----NP-----------------------------RVEIVHGDILEI-------DL-------------RDLL-----AYEG------------------------------------------------------------G--E----RWKVAANLPYNISTPVL--------------FAFLDN--------RDLFSRLVLMLQKEVGDRLAASP-GTKD-YGILSVFFQLHF-DVTREMIVRPGSFHPVPKVDSAVLSFVP---------------------L-EKP-------------R--------------V-A---V--GDEQ-YFRRLVKGAFSMRRKTLW-----NCLKN--------AGLGL--SGEQLS----EALA--------------------------------------------------------------------------------------VCGI-EPGRRGETLSLDEFAALSR
	A4IJB8_Bacteria_Geobacillus_thermodenitrificans	M-----------------------------------------------------------------------------------------HKDIATPGRTKEILARYGFS-----------------------FKKSLGQNFLIDTN-ILRKIVDAAGIS-G-DT---G--------AIEIGPGIGALTEQLA-RR-A-K-K----VVAFEIDSRLLPILAD------------TL-------S--A-----YD-----------------------------NVRIIHQDVLKA-------DL-------------HAVI-------AEEF------------------------------------------------------AE--V--S----DRMVVANLPYYVTTPII--------------MKLLTE--------RLPIRGMVVMMQKEVADRLAAKP-GTKD-YGSLTIAVQYYT-EAEVVMTVPRTVFMPQPNVDSAVIRLTK---------------------R-SHP-------------P--------------V-A---V--EDEE-VFFQVVRASFAQRRKTLL-----NNLLNN----LPDGKEK----KEQIE----RALD--------------------------------------------------------------------------------------AVGI-DPRRRGETLDMAEFASLSN
	P59155_Bacteria_Oceanobacillus_iheyensis	M-----------------------------------------------------------------------TT----------------NKYIATPSRTKDILGKYHFT-----------------------FKKSLGQNFLVDVS-VLQNIIRHAGIT-K-DT---A--------AIEIGPGIGALTEQLA-IH-A-D-Q----VVAFEIDQRLLPILQD------------TL-------G--E-----YS-----------------------------NVSVIHQDILKA-------DV-------------TKVI-------DEHF------------------------------------------------------KE--G--Q----EVHVVANLPYYITTPIL--------------MKLIRD--------RLPVTSLTVMIQKEVADRMSGEP-NSKS-YGSLSLAVQYYS-EAKVVMNVPKQVFMPQPNVDSSILQLTM---------------------R-KQP-------------P--------------V-E---V--TDED-FFFEIIQASFAQRRKTLK-----NNLTRF----FK-GVHD----KEKID----HILQ--------------------------------------------------------------------------------------EAGV-EGIRRGESLTMEEFAQVAN
	A5D673_Bacteria_Pelotomaculum_thermopropionicum	M------------------------------------------------------------------------------------------IVVASPAVVREIMRRHGIS-----------------------PRKSLGQNFLIDLN-IIDKIIKAADLT-P-AD---L--------VVEIGPGLGALTARAA-AR-A-G-K----VLAVEVDRGLLPALAE------------VL-------E--G-----AG-----------------------------NVEIIRGDALDV-------DF-------------DRLA-------GEKTDGAF-------------------------------------------------GRG--G--K----KYKLLANLPYYLTGPLL--------------LRLLLE--------RFNFALMVVMVQLEVAFRLTASP-GTAD-YGALSVAVQYFT-EPKVLFRVPRTVFYPPPGVDSAVVRLAL---------------------R-PAP-------------A--------------V-T---V--RNED-VFFQVVRAAFGFRRKTLL-----NSLAA------SGLGPG----REAWL----EVLK--------------------------------------------------------------------------------------RAGI-DPQRRGETLSLSEFASIAD
	A8EQW4_Bacteria_Arcobacter_butzleri	M---------------------------------------------------------------------------------------------------------EKVK-----------------------AKKQYGQNFLKDST-ILDKIIQSMPN--N-NN---H--------IVEIGPGLGDLTKNLV-KY-K-D------LTAYEVDTDLIGILKS------------KF-------A--I--EIEKG-----------------------------NLKLIHTDVLEA-------WDK-----------LKNLH---------------------------------------------------------------------D--G----KYDLIANLPYYIATNII--------------LRAFED--------ELCEH-IIVMVQKEVAEKFTAKT-NDKE-YSSLGIITELISINSKILFDVPAEAFDPPPKVTSSILYIKK---------------------D--------------------------------M-S---K--SLDK-DFNKFLKACFIQPRKKLS-----KNLT---------TIFD----KNIIF----EIYK--------------------------------------------------------------------------------------ELNI-NDNVRPHEVSSSLYSQMYT
	Q73FG7_Bacteria_Bacillus_cereus	M------------------------------------------------------------------------------------------KDIATPNRTKDIVEKYGFS-----------------------FKKSLGQNFLIDTN-VLNRIVDHAEIG-S-ES---G--------AIEIGPGIGALTEQLA-KR-A-K-K----VVAFEIDQRLLPILDE------------TL-------A--P-----YG-----------------------------NVTVINKDVLKA-------DV-------------HEVF-------SEQF------------------------------------------------------EE--G--Q----DVMVVANLPYYITTPIL--------------FKLLEE--------KLPVRGFVVMMQKEVGDRLAAKP-GTKE-YGSLSIAIQYYT-EVETVMTVPRTVFVPQPNVDSAIIRLLK---------------------R-PKP-------------V--------------V-E---V--TDET-FFFEVVRASFAQRRKTLM-----NNLSNN----LNGFPKD----KELLD----RILT--------------------------------------------------------------------------------------EVGI-DPKRRGETLSIEEFATLSN
	B7HIK9_Bacteria_Bacillus_cereus	M------------------------------------------------------------------------------------------KDIATPNRTKDIVEKYGFS-----------------------FKKSLGQNFLIDTN-VLNRIVDHAEIG-S-ES---G--------AIEIGPGIGALTEQLA-KR-A-K-K----VVAFEIDQRLLPILDE------------TL-------A--P-----YG-----------------------------NVTVINKDVLKA-------DV-------------HEVF-------NEQF------------------------------------------------------EE--G--Q----DVMVVANLPYYITTPIL--------------FKLLEE--------KLPVRGFVVMMQKEVGDRLAAKP-GTKE-YGSLSIAIQYYT-EVETVMTVPRTVFVPQPNVDSAIIRLLK---------------------R-PKP-------------V--------------V-E---V--TDET-FFFEVVRASFAQRRKTLM-----NNLSNN----LNGFPKD----KELLD----RILT--------------------------------------------------------------------------------------EVGI-DPKRRGETLSIEEFATLSN
	B9IZC4_Bacteria_Bacillus_cereus	M------------------------------------------------------------------------------------------KDIATPNRTKDIVEKYGFS-----------------------FKKSLGQNFLIDTN-VLNRIVDHAEIG-S-ES---G--------AIEIGPGIGALTEQLA-KR-A-K-K----VVAFEIDQRLLPILDE------------TL-------A--P-----YG-----------------------------NVTVINKDVLKA-------DV-------------HEVF-------SEQF------------------------------------------------------EE--G--Q----DVMVVANLPYYITTPIL--------------FKLLEE--------KLPVRGFVVMMQKEVGDRLAAKP-GTKE-YGSLSIAIQYYT-EVETVMTVPRTVFVPQPNVDSAIIRLLK---------------------R-PKP-------------V--------------V-E---V--TDET-FFFEVVRASFAQRRKTLM-----NNLSNN----LNGFPKD----KELLD----RILT--------------------------------------------------------------------------------------EVGI-DPKRRGETLSIEEFATLSN
	Q63HJ1_Bacteria_Bacillus_cereus	M------------------------------------------------------------------------------------------KDIATPNRTKDIVEKYGFS-----------------------FKKSLGQNFLIDTN-VLNRIVDHAEIG-S-ES---G--------AIEIGPGIGALTEQLA-KR-A-K-K----VVAFEIDQRLLPILDE------------TL-------A--P-----YG-----------------------------NVTVINKDVLKA-------DV-------------HEVF-------SEQF------------------------------------------------------EE--G--Q----DVMVVANLPYYITTPIL--------------FKLLEE--------KLPVRGFVVMMQKEVGDRLAAKP-GTKE-YGSLSIAIQYYT-EVETVMTVPRTVFVPQPNVDSAIIRLLK---------------------R-PKP-------------V--------------V-E---V--TDET-FFFEVVRASFAQRRKTLM-----NNLSNN----LNGFPKD----KELLD----RILT--------------------------------------------------------------------------------------EVGI-DPKRRGETLSIEEFATLSN
	Q0SQ34_Bacteria_Clostridium_perfringens	M-----------------------------------------------------------------------------------------DINEIKDIKTKELVQKYNFR-----------------------FSKSLGQNFLIDDS-VPRDIVNGADVC-E-DD---L--------VIEIGPGVGTLTVQLL-KR-A-K-R----VVAIELDSSLIPILTA------------EL-------G--D-----NP-----------------------------KFQLIHNDALKV-------DF-------------NEII-------GDEK------------------------------------------------------------------SVKLVANLPYYVTTPII--------------VNLLKG--------GYNFKSLTIMIQKEVAERMNAEP-NCKD-YGALSILVQYYC-NTKIVRKVPPSCFIPRPKVDSIVIRLER---------------------L-EEP-------------S--------------V-K---V--KNEK-LFFEIVRHAFNMRRKTLW-----NATKN--------VKLP----KELME----KAYE--------------------------------------------------------------------------------------EAGI-DPKRRGETLSLAEFGALSD
	C6BSW3_Bacteria_Desulfovibrio_salexigens	M--------------------------------------------------------------------------------------------------------QTRHR-----------------------AKKSLGQNFLQDAN-IARKIVDSLKIT-E-ND---S--------IIEIGPGQGALTKFIL-EA-G-PES----LTLVEKDRDLAPALE----------------------A--E-----YP-----------------------------EARVELEDALKF-------DW-------------AGLD-------PDR-------------------------------------------------------------------NWKIVGNLPYNVASKIM--------------WD--IA--------AQCNATCVFMVQHEVAQRVTSGP-GSKK-YGAISVWIQSFC-RTDYLFKVPPTVFKPKPKVDSAVIKFFP---------------------L-PEE-------------E--------------K-P---S---DIE-GLAKLVKYCFQYRRKQLG-----KILKS--------FISD------AVI----QWAE--------------------------------------------------------------------------------------KEGV-SLTDRPEALSPLQFQSLYK
	Q837A7_Bacteria_Enterococcus_faecalis	M-----------------------------------------------------------------------TD----------------YKEIATPSRTKEILKKHGFS-----------------------FKKSLGQNFLTEPN-ILRKIVETAGIN-Q-QT---N--------VVEVGPGIGALTEQLA-MN-A-A-Q----VVAFEIDDRLIPVLAD------------TL-------S--R-----YD-----------------------------NVTVVHQDVLKA-------DL-------------VETT-------NQVF------------------------------------------------------QE--K--Y----PIKVVANLPYYITTPIM--------------MHFLES--------SLDVAEMVVMMQKEVADRIAAKP-GTKA-YGSLSIAVQYFM-EASVAFIVPKTVFVPQPNVDSAIIKLTR---------------------R-ATP-------------A--------------V-T---V--TNEK-EFFKLTKASFQLRRKTLW-----NNLTHF----YGKDEQT----VAWLK----ESLA--------------------------------------------------------------------------------------EAEI-DPSRRGETLSLEEFARLSN
	A5VI09_Bacteria_Lactobacillus_reuteri	M-----------------------------------------------------------------------SN----------------SPEIGSRTRTRAIMEKYGIR-----------------------TKKSFGQNFLTDLN-VLKNIVEAADIT-A-ND---N--------VIEIGPGIGALTEQLA-QA-A-G-E----VLALEIDQDLIPVLKE------------VL-------S--P-----YD-----------------------------DVKVINQDVLQA-------NL-------------PELI-------KKEFK-----------------------------------------------------DP--S--R----PIKVVANLPYYITSPIL--------------MNLLAS--------PVEWATICVMMQKEVAQRLTAKP-GTKQ-YGALTLAIEYQM-QAKIAFDVSRKVFVPAPNVDSAIVVLTP---------------------RTNPL-------------P--------------V-Q---P--FDKQ-KLFGFIRGCFAHRRKSLW-----NNLQSV----IGKDPAA----KEKMT----AVLN--------------------------------------------------------------------------------------QLDI-SPQIRPEKLTLEQFIELAN
	A3QBA3_Bacteria_Shewanella_loihica	M----------------------------------------------------------------------------------------------------SNKVHLGHT-----------------------ARKRFGQNFLTDSN-VINRIVGAISPD-N-DH---V--------MVEIGPGLAALTEPVA-ES-I-D-K----LTVVELDKDLVERLQT------------HP-------F--L-----KD-----------------------------KLEIHQGDALKF-------DF-------------KQLV-------EEG-----------------------------------------------------------K-------QMKVFGNLPYNISTPLM--------------FHLFEF--------AEHIENMHFMLQKEVVLRLSAAP-GTKA-YGRLTVMAQYFC-QVMPVLEVPPGCFTPPPKVDSAVVRLVP---------------------Y-KEK-------------P--------------Y-P---C--KDVD-LLRHLCTTAFNMRRKTLR-----NNLKQ--------LLND-------------DDFS--------------------------------------------------------------------------------------ALGI-DASMRPEQITVQQYVAMAN
	B6YTK7_Archaea_Thermococcus_onnurineus	M-----------------------------------------------------------------------------------------------RERLFSLISKYGLR-----------------------ANSDLGQNFLIVDD-IIERNVERAELS-G-RD---V--------VLEIGPGLGVLTDALS-KR-A-G-K----VYAIEKDPRLVEILRK------------EY----------N-----WS-----------------------------NVEIIEGDALKV-------DF-------------PE-------------------------------------------------------------------------------FNKIVSNLPYQISSPIT--------------FRFLGY--------G--FERAVLIYQLEFAQRMVARP-GDRN-YSRLSLMVQAKS-YVELVERIGRGAFYPRPKVDSAVIVLEP---------------------K--------------------------------P-K---S--EVIE-LNEDLVRALFQHRRSTVA-----AALKK-----SHHMLGL----SKAEF----KNVK-----------------------------------------------------------------------------------DVISSAP-YAEKRVFQLSPEEVKEIEA
	P13956_Bacteria_Bacillus_subtilis	M-----------------------------------------------------------------------------------------------------------NE-----------------------KNIKHSQNFITSKH-NIDKIMTNIRLN-E-HD---N--------IFEIGSGKGHFTLELV-QR-C-N-F----VTAIEIDHKLCKTTEN------------KL-------V--D-----HD-----------------------------NFQVLNKDILQF-------KF-------------PKNQ-----------------------------------------------------------------------------SYKIFGNIPYNISTDII--------------RKIVFD---------SIADEIYLIVEYGFAKRLLNT-------KRSLALFLMAEV-DISILSMVPREYFHPKPKVNSSLIRLNR---------------------K-KSR----------------------------I-S---H--KDKQ-KYNYFVMKWVNKEYKKIFT----KNQFN-------------------------NSLK--------------------------------------------------------------------------------------HAGI----DDLNNISFEQFLSLFN
	O67680_Bacteria_Aquifex_aeolicus	M-----------------------------------------------------------------------------------------------------------VR-----------------------LKKSFGQHLLVSEG-VLKKIAEELNIE-E-GN---T--------VVEVGGGTGNLTKVLL-QH-PLK-K----LYVIELDREMVENLKS------------IG-------D---------E-----------------------------RLEVINEDASKF-------PFCSL----------GK-------------------------------------------------------------------------------ELKVVGNLPYNVASLII--------------ENTVYN--------KDCVPLAVFMVQKEVAEKLQGK----KD-TGWLSVFVRTFY-DVNYVMTVPPRFFVPPPKVQSAVIKLVK---------------------N--EK----------------------------F-P---V--KDLK-NYKKFLTKIFQNRRKVLR-----KKIPE-----ELLKEAG----IN-------------------------------------------------------------------------------------------------------PDARVEQLSLEDFFKLYR
	P37468_Bacteria_Bacillus_subtilis	M-----------------------------------------------------------------------------------------NKDIATPIRTKEILKKYGFS-----------------------FKKSLGQNFLIDTN-ILNRIVDHAEVT-E-KT---G--------VIEIGPGIGALTEQLA-KR-A-K-K----VVAFEIDQRLLPILKD------------TL-------S--P-----YE-----------------------------NVTVIHQDVLKA-------DV-------------KSVI-------EEQF------------------------------------------------------QD--C--D----EIMVVANLPYYVTTPII--------------MKLLEE--------HLPLKGIVVMLQKEVAERMAADP-SSKE-YGSLSIAVQFYT-EAKTVMIVPKTVFVPQPNVDSAVIRLIL---------------------R-DGP-------------A--------------V-D---V--ENES-FFFQLIKASFAQRRKTLL-----NNLVNN----LPEGKAQ----KSTIE----QVLE--------------------------------------------------------------------------------------ETNI-DGKRRGESLSIEEFAALSN
	Q8EB93_Bacteria_Shewanella_oneidensis	M----------------------------------------------------------------------------------------------------SSKVHLGHT-----------------------ARKRFGQNFLTDDN-VINRIVGAIAPD-N-DH---V--------MVEIGPGLGALTEPVA-TA-I-D-N----LTVVELDRDLVERLQN------------HP-------V--L-----KD-----------------------------KLTIHQGDALQF-------DF-------------SQLV-------VPG-----------------------------------------------------------K-------KLKVFGNLPYNISTPLM--------------FHLFEF--------AEQIETMHFMLQKEVVLRLSASP-GTKA-YGRLTVMAQYFC-QVVPVLEVPPHSFAPPPKVDSAVVRLLP---------------------Y-AEK-------------P--------------F-P---C--KDVN-VLRQLCTTAFNMRRKTLR-----NNLKQ--------VLSD-------------EEFE--------------------------------------------------------------------------------------QLGI-DQNLRPEQISVEQYVAMAN
	P43038_Bacteria_Mycoplasma_capricolum	M------------------------------------------------------------------------------------------------------------K-----------------------AKKYYGQNFISDLN-LINKIVDVLDQN-K-DQ---L--------IIEIGPGKGALTKELV-KR-F-D-K----VVVIEIDQDMVEILKT------------KF-------N--------HS-----------------------------NLEIIQADVLEI-------DLKQLI------S---KYD---------------------------------------------------------------------Y--K----NISIISNTPYYITSEIL--------------FKTLQI--------SDLLTKAVFMLQKEVALRICSNK-NENN-YNNLSIACQFYS-QRNFEFVVNKKMFYPIPKVDSAIISLTF---------------------N-NIY-------------K--------------K-Q---I--NDDK-KFIEFVRTLFNNKRKTIL-----NNLNN--------IIQN----KNKAL----EYLK--------------------------------------------------------------------------------------MLNI-SSNLRPEQLDIDEYIKLFN
	Q97NN5_Bacteria_Streptococcus_pneumoniae	M-------------------------------------------------------------------------------------------RIADYSVTKAVLERHGFT-----------------------FKKSFGQNFLTDTN-ILQKIVDTAEID-D-QV---N--------VIEIGPGIGALTEFLA-ER-A-A-Q----VMAFEIDHRLVPILAD------------TL-------R--D-----FD-----------------------------NVTVVNEDILKV-------DL-------------AQHI-------QNFK------------------------------------------------------NP--D--L----PIKVVANLPYYITTPIL--------------MHLIES--------GIPFCEFVVMMQKEVADRISAQP-NTKA-YGSLSIAVQYYM-TAKVAFIVPRTVFVPAPNVDSAILKMVR---------------------R-PEP-------------A--------------V-A---V--EDEN-FFFKVSKASFTHRRKTLW-----NNLTGY----FGKTEEV----KDKLT----KALD--------------------------------------------------------------------------------------QAGL-SPSVRGEALSLAEFAGLAD
	Q5XDX4_Bacteria_Streptococcus_pyogenes	M-------------------------------------------------------------------------------------------RIADYSVTKAVLDRHGFT-----------------------FKKSFGQNFLTDTN-ILQKIVDTAEID-Q-NV---N--------VIEIGPGIGALTEFLA-EN-A-A-E----VMAFEIDDRLVPILAD------------TL-------R--D-----FD-----------------------------NVQVVNQDILKA-------DL-------------QTQI-------KQFK------------------------------------------------------NP--D--L----PIKVVANLPYYITTPIL--------------MHLIES--------KIPFQEFVVMMQREVADRISAEP-NTKA-YGSLSIAVQYYM-TAKVAFIVPRTVFVPAPNVDSAILKMVR---------------------R-DQP-------------L--------------I-E---I--KDED-FFFRVSRLSFVHRRKTLW-----NNLTSH----FGKSEDI----KTKLE----KGLA--------------------------------------------------------------------------------------LADI-KPSIRGEALSIQDFGKLAD
	P02979_Bacteria_Staphylococcus_aureus	M-----------------------------------------------------------------------------------------------------------NE-----------------------KNIKHSQNFITSKH-NIDKIMTNIRLN-E-HD---N--------IFEIGSGKGHFTLELV-KR-C-N-F----VTAIEIDHKLCKTTEN------------KL-------V--D-----HD-----------------------------NFQVLNKDILQF-------KF-------------PKNQ-----------------------------------------------------------------------------SYKIYGNIPYNISTDII--------------RKIVFD---------SIANEIYLIVEYGFAKRLLNT-------KRSLALLLMAEV-DISILSMVPREYFHPKPKVNSSLIRLSR---------------------K-KSR----------------------------I-S---H--KDKQ-KYNYFVMKWVNKEYKKIFT----KNQFN-------------------------NSLK--------------------------------------------------------------------------------------HAGI----DDLNNISFEQFLSLFN
	Q9K0B7_Bacteria_Neisseria_meningitidis	M---------------------------------------------------------------------------------------------------------KEHK-----------------------ARKRFGQNFLQDTR-IISDIVNAVRPQ-A-DD---V--------VIEIGPGLAAITEPLA-KK-L-N-R----LHVVEIDRDIVCRLKT------------LP-------F--------AD-----------------------------KLVIHEGDVLQF-------DF-------------NGIA-------GK---------------------------------------------------------------------KKIVGNLPYNISTPLL--------------FKLAEV--------ADDVVDMHFMLQKEVVERMVAAP-KSND-YGRLGVMLQYFF-DMEMLIDVPPESFDPAPKVDSAVVRMIP---------------------V-KHR-------------I--------------G-K---A--DDFE-HFAKLVKLAFHQRRKTIR-----NNLKE--------LAGD-------------DDLQ--------------------------------------------------------------------------------------AVGI-NPQDRAEHIAPEKYVALSN
	Q9CHN8_Bacteria_Lactococcus_lactis	M---------------------------------------------------------------------TENN----------------IDRISNIIRTQDILRRHDFN-----------------------FKKKFGQNFLTDHN-ILTKITQTAELS-K-EV---N--------VIEIGPGIGSLTQYLL-EE-A-A-E----VMAFEIDKSLIPILEE------------TM-------A--P-----YD-----------------------------NFTLVSADILKV-------DL-------------LSEI-------QKFK------------------------------------------------------NP--N--L----PIKVVANLPYYITTPIL--------------MHLIES--------KIPFSEFVVMMQKEVADRIAASP-KTKA-YGSLSIAVQYYM-EASVAFIVPRTVFIPAPNVDSAILKMVR---------------------R-EAP-------------L--------------V-E---V--EDEE-WFFKTMHSSFVHRRKTLM-----NNLQAA----FGK--ES----KPEIE----KLLA--------------------------------------------------------------------------------------QAEI-SPTIRGEALSIEEFAKLAD
	Q145L1_Bacteria_Paraburkholderia_xenovorans	M-----------------------------------------------------------------------------------------------STSRQQQGRHQGHI-----------------------ARKRFGQNFLVDMG-VIDSIVDVIRPQ-R-GE---R--------MVEIGPGLGALTEPLI-ER-L-A-TPEAPLHAVELDRDLIGRLKT------------KF----------------GD-----------------------------LLELHAGDALAF-------DF-------------GSLA-------APG--------------------------------------------------------D--K--A----SLRIVGNLPYNISSPLL--------------FHLTAF--------AHCVIDQHFMLQNEVVERMVAEP-GTKA-FSRLSVMLQYRY-VIDKQLDVPPEAFNPPPKVDSAIVRMIP---------------------Y-ELH-------------E--------------L-P---P--VDER-VLGELVTAAFSQRRKMLR-----NTLAA--------YRDS-------------VDFE--------------------------------------------------------------------------------------GLGF-DLQRRAEDVPVAEYVRVAQ
	A8AUQ4_Bacteria_Streptococcus_gordonii	M-------------------------------------------------------------------------------------------RIADYSVTRAILERHGFT-----------------------FKKSFGQNFLTDTN-ILQKIVDTAEID-K-NV---N--------VIEIGPGIGALTEFLA-EN-A-A-E----VMAFEIDDRLVPILAD------------TL-------R--D-----FD-----------------------------NVTVVNQDILKV-------DL-------------AQYI-------AEFK------------------------------------------------------NP--D--L----PIKVVANLPYYITTPIL--------------MHLIES--------GIPFSEFVVMMQKEVADRISAQP-NTKA-YGSLSIAVQYYM-TAKVAFIVPRTVFVPAPNVDSAILKMVR---------------------R-EQP-------------A--------------V-E---V--QDEK-FFFKVTKASFVHRRKTLW-----NNLTSY----FGKSEEV----KEKLE----NALA--------------------------------------------------------------------------------------KANL-VANVRGEALDLVAFARLSD
	Q8DND3_Bacteria_Streptococcus_pneumoniae	M-------------------------------------------------------------------------------------------RIADYSVTKAVLERHGFT-----------------------FKKSFGQNFLTDTN-ILQKIVDTAEID-D-QV---N--------VIEIGPGIGALTEFLA-ER-A-A-Q----VMAFEIDHRLVPILAD------------TL-------R--D-----FD-----------------------------NVTVVNEDILKV-------DL-------------AQHI-------QNFK------------------------------------------------------NP--N--L----PIKVVANLPYYITTPIL--------------MHLIES--------GIPFSEFVVMMQKEVADRISAQP-NTKA-YGSLSIAVQYYM-TAKVAFIVPRTVFVPAPNVDSAILKMVR---------------------R-PEP-------------A--------------V-A---V--EDEN-FFFKVSKASFTHRRKTLW-----NNLTGY----FGKTEEV----KDKLT----KALD--------------------------------------------------------------------------------------QAGL-SPSVRGEALSLAEFAGLAD
	A3PCS3_Bacteria_Prochlorococcus_marinus	M-------------------------------------------------------------------------------------------------------NSKNYH-----------------------QKKRFGQHWLVNKK-ILEKIKEIAVLN-E-ND---F--------ILEIGPGKGALTSKLL-NS-E-IKK----LHAIELDKDLINLLND------------KF-------N--N-----ND-----------------------------KFSLQQGDILSV-------NL-------------DSIN---------------------------------------------------------------------K--K----ITKVIANIPYNITGPIL--------------DIFIGRLGI---IRKYNYEKIIFLMQKDVVDRILSKE-GSPN-AGALSIRMQLLS-KIKRICDVPPSSFSPPPKVFSSLVVFEP---------------------I-KND------------LR--------------L-D---I--SLEK-YIDKLLRISFNSRRKMLR-----NTLNT--------ILSN-----EEIN----ELSE--------------------------------------------------------------------------------------SSKV-CFNLRPQDISIDQWIKLAE
	Q82W15_Bacteria_Nitrosomonas_europaea	M----------------------------------------------------------------------------------------------------------RHT-----------------------PRKRFGQHFLVDTS-VIAEIIHIIHPV-P-GD---R--------MIEIGPGLGALTKPLL-NV-L-D-E----LQVIEIDRDIVDYLSR------------TY----------------PG-----------------------------KLVIHNIDALKF-------DF-------------SELG-------EG---------------------------------------------------------------------LRIIGNLPYNISTPLL--------------FHLSRF--------SSLITDMYFMLQLEVVERMVALP-STPD-YGRLSIMLQNRF-EMEQMLVVPAESFDPPPRVQSAIVCMRP---------------------K-AEP-------------T--------------I-P---L--KHER-LFAELVSAAFSQRRKTLR-----NTLRH--------YLTA-------------DDFE--------------------------------------------------------------------------------------RLEI-DSGLRAENLSLAQYAAIVR
	B9DVT4_Bacteria_Streptococcus_uberis	M-------------------------------------------------------------------------------------------RIADYSVTRAVLDRHGFT-----------------------FKKSFGQNFLTDTN-ILQKIVDTAEID-R-SV---N--------VIEIGPGIGALTEFLA-EN-A-A-E----VMAFEIDDRLIPILAD------------TL-------R--D-----FD-----------------------------NVQVINQDILKS-------DL-------------QSQI-------KQFK------------------------------------------------------NP--D--L----PLKVVANLPYYITTPIL--------------MHLIES--------KIPFQEFVVMMQREVADRISAEP-NTKA-YGSLSIAVQYYM-TAKVAFIVPKTVFVPAPNVDSAILKMVR---------------------R-PEP-------------L--------------I-E---V--TDED-FFFRVAKVGFIHRRKTLW-----NNLTSH----FGKTEEI----KTKLT----QALE--------------------------------------------------------------------------------------LADI-KPSIRGEALTIPQYGKLAD
	A3CQN5_Bacteria_Streptococcus_sanguinis	M-------------------------------------------------------------------------------------------RIADYSVTRAILERHGFT-----------------------FKKSFGQNFLTDTN-ILQKIVDTAEID-K-KV---N--------VIEIGPGIGALTEFLA-ES-A-A-E----VMAFEIDDRLVPILAD------------TL-------R--D-----FD-----------------------------NVTVVNQDILKV-------NL-------------AQYI-------AEFK------------------------------------------------------NP--D--L----PIKVVANLPYYITTPIL--------------MHLIES--------GIPFSEFVVMMQREVADRISAQP-NTKA-YGSLSIAVQYYM-TAKVAFIVPRKVFVPAPNVDSAILKMVR---------------------R-ERP-------------A--------------V-E---V--QDEK-FFFKVSKASFVHRRKTLW-----NNLTSY----FGKSEET----KGKLT----AALE--------------------------------------------------------------------------------------RAEL-SPSVRGEALSLEEFACLAD
	Q3Z9F0_Bacteria_Dehalococcoides_mccartyi	M-----------------------------------------------------------------EKDAPLAA----------------TGTPSLMAQAKEMMEGYTLR-----------------------ARKGLGQHFLISQG-VLNKILLAADLK-P-TD---T--------VIEVGPGLGVLTEELI-KR-A-G-Q----VIAVELDDKLVTALTE------------KF-------K--A-----YP-----------------------------NFRIIHSDILKT-------SP-------------AEIL-------GQNI------------------------------------------------------------------PYKLVANLPYYITSAVL--------------RQFLEA--------EAKPELMVVMVQKEVAKNMVAQT-G--D-MGLLTLSVRFYG-NPSLVSVVPGGAFYPPPEVDSAIVKVAI---------------------P-QAA-------------I--------------M-Q---G--VSEA-DFFKLARAGFGTRRKTLL-----NALAQ-------GLGVS----KQSVL----ALLN--------------------------------------------------------------------------------------RAGI-EPARRAETLSMEEWKMLCL
	A6GVR5_Bacteria_Flavobacterium_psychrophilum	M---------------------------------------------------------------------------------------------------------EAVK-----------------------AKKHLGQHFLKDES-IAKDIADTLNLE-G-YD---N--------VLEIGPGMGVLTKYLL-AK-E-V-T----TYVIEIDTESVTYLDQ------------NY-------P--------KL-----------------------------KDKIISKDFLKY-------NI-------------NEIF-------EGK-------------------------------------------------------------------QFAIIGNFPYNISTQIV--------------FRALEY--------RNQIPEFAGMFQKEVAQRICEKK-GTKA-YGILSVLVQAFY-DAEYLFTVDETVFIPPPKVKSGVLRLRR-----------------------KKD-------------Y--------------S-L---P--CGEK-LFFTVVKTAFQQRRKTLR-----NSLKT--------LNLS-------------DI-L--------------------------------------------------------------------------------------REDE-VFNLRPEQLDVQQFIELTK
	Q6MUM4_Bacteria_Mycoplasma_mycoides	M------------------------------------------------------------------------------------------------------------K-----------------------AKKYYGQNFISDLN-LINRIVDVLDQN-K-NQ---L--------IIEIGPGKGALTKELV-KR-F-D-K----VVVIEIDQDMVEILKA------------KF-------D--------HS-----------------------------NLEIIQADVLEI-------DLKQLI------S---KYD---------------------------------------------------------------------Y--E----KISIISNTPYYITSEIL--------------FKTLQI--------SDLLTKAVFMLQKEVALRICSNK-NENN-YNNLSIACQFYS-QRNFEFVVNKKMFYPIPKVDSAIISLTF---------------------N-DIY-------------K--------------K-Q---I--NDDK-KFIEFVRILFNNKRKTIL-----NNLNN--------IIQN----KNKAL----EYLN--------------------------------------------------------------------------------------TLNI-SSNLRPEQLDIDEYIKLFN
	B6JGM4_Bacteria_Oligotropha_carboxidovorans	M------------------------------------------------------------------------------------------SQIDDLPPLREVIRKYDLF-----------------------ARKSLGQNFLFDLN-LTARIARAAGPL-D-DV---T--------VIEIGPGPGGLTRALL-AT-G-AKR----VIAVERDERAIPALEE------------IA-------R--R----YPG-----------------------------RLEIIHGDATTF-------DP-------------TPLL--------Q------------------------------------------------------------G--E----RARIVANLPYNIATLLL--------------TGWLSVEP-----WPPWFDMMVLMFQREVAERIVATE-NDEA-YGRLGVLANWRA-ETKILFDIAPGAFVPPPKVMSSVVRLAP---------------------R-AAP------------------------------L---A--CSRR-ALEQVTAAAFNQRRKMLR-----QSLKA--------LGVD-------PA----ALAE--------------------------------------------------------------------------------------AAGV-DPTRRAETVSIAGFVAMAN
	Q3IFD1_Bacteria_Pseudoalteromonas_haloplanktis	M----------------------------------------------------------------------------------------------------TDKVHLGHR-----------------------ARKRFGQNFLFDDM-IIGKIVSAIDPK-P-ED---N--------LVEIGPGLGAITEPVA-EL-S-G-H----LTVVELDKDLAQRLIE------------HP-------F--L-----GP-----------------------------KLTVNQGDAMTF-------DF-------------ASLV-------RDD-----------------------------------------------------------K-------KLKVFGNLPYNISTPLL--------------FHLFEF--------ADNIEHMHFMLQKEVVKRMVAGP-GSKT-FGRLSVMTQYYC-NAMPVIEVPPECFKPAPKVDSAVIRLIP---------------------K-KPE-------------Q--------------R-T---A--KSVK-ILNNVCLEAFNQRRKTLR-----NSLSN--------LLTA-------------DELT--------------------------------------------------------------------------------------SIGI-DVTLRAERLSLQQFIDIAN
	Q9A1I0_Bacteria_Streptococcus_pyogenes	M-------------------------------------------------------------------------------------------RIADYSVTKAVLDRHGFT-----------------------FKKSFGQNFLTDTN-ILQKIVDTAEID-Q-NV---N--------VIEIGPGIGALTEFLA-EN-A-A-E----VMAFEIDDRLVPILAD------------TL-------R--D-----FD-----------------------------NVQVVNQDILKA-------DL-------------QTQI-------KQFK------------------------------------------------------NP--D--L----PIKVVANLPYYITTPIL--------------MHLIES--------KIPFQEFVVMMQREVADRISAEP-NTKA-YGSLSIAVQYYM-TAKVAFIVPRTVFVPAPNVDSAILKMVR---------------------R-DQP-------------L--------------I-E---V--KDED-FFFRVSRLSFVHRRKTLW-----NNLTSH----FGKSEDI----KAKLE----KGLA--------------------------------------------------------------------------------------LADI-KPSIRGEALSIQDFGKLAD
	Q4JU23_Bacteria_Corynebacterium_jeikeium	M---------------------------------------------------------------------VNER----------------KIRLLGPNEIRQLAEELDLN-----------------------PTKKLGQNFVHDPN-TVRKIVKAADVT-A-DD---N--------VVEIGPGLGSLTLALL-EA-G-A-S----VTAVEIDPRLAAKLPA------------TL-------E--EQGAAEAD------------------------------VAVILKDAMEV-------AV-------------QDFA--------D------------------------------------------------------------A--GR-PLPTALVANLPYNVSVPVL--------------LHMLEE--------FPSIDRVLVMVQLEVADRLAAAP-GSKI-YGVPSVKAGFYG-SVARAATIGKNVFWPAPKIDSGLVRIDRYAEGAEPWAGGQSGAEQFDADQ-GIE------------QL--------------D-A---Q--KLRR-EVFDLADAAFLQRRKTLR-----AALSG--------HFGS----GQAAE----EALR--------------------------------------------------------------------------------------SAGI-DPTLRGEKLSTEQFVQLAA
	A1R4F7_Bacteria_Paenarthrobacter_aurescens	M----------------------------------------------------------------TEPNSEPAA----------------VAPLMGATDIRRLAEEIGVR-----------------------PTKTLGQNFVIDGN-TIRRIVAAAAIG-D-DE---T--------VLEVGPGLGSLTLGLL-DA-A-K-A----VVAVEIDPVLAEKLPE------------TV-------R--AWRPGAEE-----------------------------NFHLVLSDAMKV----------------------TELP---------------------------------------------------------------------L--P----PTALVANLPYNVAVPVV--------------LHLLQH--------FPSLQHGLVMVQDEVADRLAATP-GSKI-YGVPSVKAAWYG-HMRKAGVIGMNVFWPAPKIHSGLVAFTR---------------------H-DPP----------------------------E-T---H--ATRE-QVFAVIDAAFAQRRKTLR-----AALAG--------WAGS----ASEAE----RCLV--------------------------------------------------------------------------------------AAGL-DPTARGEVLDINAYVKIAE
	A2BR00_Bacteria_Prochlorococcus_marinus	M-------------------------------------------------------------------------------------------------------NSKNHH-----------------------QKKRFGQHWLVNKK-ILEKIKEIAVLN-Q-ND---F--------ILEIGPGKGALTSKLL-DS-E-IKK----LHAIELDKDLINLLND------------KF-------N--N-----ND-----------------------------KFSLQQGDILTV-------NL-------------DSIN---------------------------------------------------------------------K--K----ITKVIANIPYNITGPIL--------------DIFIGRLGI---TRNYNYEKIIFLMQKDVVDRILSKE-GSPN-AGALSVRMQLLS-KIKKICDVPPSSFSPPPKVFSSLVVFEP---------------------I-KNH------------LR--------------L-D---I--SIEK-NIDKLLRISFNSRRKMLR-----NTLNS--------ILSN-----EEIN----ELSE--------------------------------------------------------------------------------------SSKV-CFNLRPQDISIEQWIKLAE
	Q31F24_Bacteria_Hydrogenovibrio_crunogenus	M---------------------------------------------------------------------------------------------------------AKHQ-----------------------HKKRFGQNFLNNDR-IIQQIVAAIAPK-P-DQ---H--------LVEIGPGEAALTGPLL-DI-V-K-K----LDIIEIDNDLIGPLTK------------RF-------S--H-----NP-----------------------------AFHLHHTDALLF-------DY-------------SQLL-------EAE-------------------------------------------------------TE--T--P----SLRIVGNLPYNISSPLL--------------FHLLKY--------ARYIQDMHFMLQKEVVERITAQP-GVKA-YGRLSVMIQYTC-ETEYLLTVGPENFTPPPKVDSAIVRLRP---------------------F-EKR-------------P--------------F-Q---A--IDDK-DFAKLVKQAFSQKRKTLR-----NNLKG--------FLND-------------EQIE--------------------------------------------------------------------------------------ACGL-DPSVRAEKVPVEAFVLLSN
	A9KL97_Bacteria_Lachnoclostridium_phytofermentans	M------------------------------------------------------------------------------------------AYLGDPKQTIEVLNRYRFI-----------------------FQKKFGQNFLIDTH-VLEKIIRSAEIT-K-DD---L--------VLEIGPGIGTMTQYLC-EN-A-R-E----VVAVEIDKNLIPILEQ------------DT------LS--S-----YD-----------------------------NVTIINEDILKV-------DI-------------NQIV-------KEKN-------------------------------------------------------G--G--K----PIKVVANLPYYITTPII--------------MGLFEA--------HVPIDNITVMVQKEVADRMQSGP-GSKD-YGALSLAVQYYA-DPYIVANVPPNCFMPRPNVGSAVIRLTL---------------------H-QDA-------------P--------------V-K---V--KNEN-LLFKLIRASFNQRRKTLA-----NGLNN-----SPEISLP----KEMIS----EAIE--------------------------------------------------------------------------------------ELGV-VATIRGEALTLEQFAKLAD
	A1B0G4_Bacteria_Paracoccus_denitrificans	M------------------------------------------------------------------------------------------SAIDGLPPLREVIARHDLR-----------------------AKKQLGQNFLLDLN-LTAKIARAAGDL-T-GC---D--------VIEVGPGPGGLTRGLL-AE-G-ARH----VLAIEKDARALPALAE------------IA-------T--A----YPG-----------------------------RLEVIHGDALEI-------DP-------------LAHL---------------------------------------------------------------------T--P----PIRIVANLPYNVGTELL--------------IRWLTPAA-----WPPFWQSLTLMFQKEVAERIVAQP-GGKA-YGRLAVLAQWRT-EARIVMTLPPEAFVPAPKVHSAVVHLTA---------------------L-PGP----------------------------R-Y---P--ADPA-VLNRVVAAGFNQRRKMLR-----ASLKG--------LHPE-------IE----ALLI--------------------------------------------------------------------------------------QAGI-APTARAEEIGLEQFCALAR
	Q3A3G8_Bacteria_Pelobacter_carbinolicus	M----------------------------------------------------------------------------------------------------------NHR-----------------------PKKRFGQNFLQDRQ-VVDGIFAAADLQ-P-ED---R--------VLEIGPGLGALTDRLL-PE-V-A-R----LHVIEIDRDLGAGLQA---------------------R--D-----ED-----------------------------KLVVHLGDALKL-------DW-------------TALL-----T---------------------------------------------------------------D--P----PYKLIANLPYNISSQIV--------------FKILDH--------RHLFSRLVLMFQQEVGERLCAGP-GSKN-YGILSVLCQVWF-DIRRVLRVPPGAFYPPPKVHSAVLCFDA---------------------L-AQP-------------R--------------I-V---V--EDQQ-FFRRVVKAAFAQRRKTLR-----NSLTG---------AGLG---FDGLE----VSLL--------------------------------------------------------------------------------------DAGI-DPGRRAETLSLEEFGKLAQ
	Q4FT44_Bacteria_Psychrobacter_arcticus	M-----------------------------------------------------------------------------------------SKISFDAQSISNSLRAAKHQ-----------------------PRKRFGQNFLHDRS-VIREIVESIRLE-R-DD---N--------LIEIGPGMGALTEPLL-AE-V-D-A----MTVVELDRDLADSLRI------------RI-------GANS-----HP-----------------------------NFTIIKDNAMHV-------DY-------------RELY-------SEE-----------------------------------------------------------R--G----KLRVVGNLPYNISTPIL--------------FHLLSY--------ADVIEDMHFMLQKEVVERITADV-GSKT-YGRLSVIMQYHC-HTDYLLTVPRGAFNPPPKVTSAVFRLTP---------------------H-IIK-------------P--------------V-V---A--EDEE-YFALVVRETFNHRRKTLRAIFKKSTLLP--------TLSE-------------DDFA--------------------------------------------------------------------------------------ACAI-DPQARPETLNVKDFVNLSN
	A8GPG7_Bacteria_Rickettsia_akari	M-----------------------------------------------------------------------------------------------LPSIAKHVASHQIN-----------------------PLKKHGQNFIFDSS-LCDKIVRASHLA-E-NS---R--------VLEIGPGTGGLTRSIL-QK-N-P-ES---LTVIETDERFIPLLNE------------IK-------E--Y-----YP-----------------------------NLNIIKQDALKI-------NL-------------TDLD-------YD--------------------------------------------------------------------KVTIISNLPYHIGTELV--------------IRWLKE--------ARLITDMTLMLQKEVVERICAMP-STKA-YGRLSVICQLIA-KVEKCFDVSPTAFYPPPKVYSAIVKLIP-----------------------LAN-------------P--------------P-S---I--ALIN-RVEKITTFAFAGRRKMIK-----SSLKN--------L-------VPNIH----EVLT--------------------------------------------------------------------------------------QLKI-NDNYRAENLAPQDYLRIAM
	Q07YJ8_Bacteria_Shewanella_frigidimarina	M----------------------------------------------------------------------------------------------------SNKVHLGHT-----------------------ARKRFGQNFLTDQG-VISSIVGAIAPD-N-DH---V--------MVEIGPGLGALTEPVA-DM-I-D-N----LTVVELDRDLVKRLQY------------HP-------V--L-----KD-----------------------------KLTIHQGDALQF-------DF-------------GQLQ-------QPG-----------------------------------------------------------K-------KMKVFGNLPYNISTPLM--------------FHLFEF--------AEQIETMHFMLQKEVVLRLSASP-GTKA-YGRLTVMAQYYC-QVVPVLEVPPTSFTPAPKVDSAVIRLLP---------------------F-EVK-------------P--------------W-P---C--KNVD-VLRHLVTTAFNMRRKTLR-----NNLKT--------LLSD-------------EDFA--------------------------------------------------------------------------------------ELQI-DASLRPEQISVPQYVAMAN
	A2SC77_Bacteria_Methylibium_petroleiphilum	M----------------------------------------------------------------------------------------------------------KHI-----------------------ARKRFGQHFLSDAA-VVDAIVGLIDPR-P-GQ---A--------LVEIGPGLGAMTDPLV-AR-C-E-H----LTVVELDRDLAARLRR------------R------------------A-----------------------------ELQVIESDVLRV-------DF-------------AALA-------MA---------------------------------------------------------S--A--G----RLRIVGNLPYNISTPIL--------------FHLLPA--------AAQVEDQHFMLQKEVVERMAAAP-CSKD-YGRLSVMLQWRY-DIESVLDVPPEAFEPPPRVNSAVVRMLP---------------------F-PA-----------------------------P-P---A--VDAA-LLGELVATAFSQRRKLLR-----HTLGK--------WLDA-------------REFS--------------------------------------------------------------------------------------G-TF-DTQRRAEEVPVADYLALAL
	Q5M2L6_Bacteria_Streptococcus_thermophilus	M-------------------------------------------------------------------------------------------RIADYSVTKAVLERHGFT-----------------------FKKSFGQNFLTDTN-ILQKIVDTAEIN-K-NV---N--------VIEIGPGIGALTEFLA-EN-A-S-E----VMAFEIDERLVPILED------------TL-------R--D-----HD-----------------------------NVKVINEDVLKA-------DL-------------QTRV-------KEFE------------------------------------------------------NP--D--L----PIKVVANLPYYITTPIL--------------MHLIES--------KIPFSEFVVMMQKEVADRISAEP-NTKA-YGSLSIAVQYYM-TTKMAFAVPRTVFVPAPNVDSAILKMTR---------------------R-KQP-------------L--------------V-E---V--KDED-FFFRVSKASFLHRRKTLW-----NNLTSH----FGKSEEV----KNKLD----QALE--------------------------------------------------------------------------------------NAAI-KPSIRGEALSISDFARLSD
	Q65PH9_Bacteria_Bacillus_licheniformis	M-----------------------------------------------------------------------------------------NKDIATPIRTKEILNKYGFS-----------------------FKKSLGQNFLIDTN-ILDRIVDHAGVT-E-RT---G--------VIEIGPGIGALTEQLA-KR-A-K-K----VTAFEIDQRLLPILED------------TL-------S--P-----YD-----------------------------NVTVIHQDVLKA-------DV-------------RAVM-------DEQF------------------------------------------------------QD--C--D----EVMVVANLPYYVTTPII--------------MKLLEE--------NLPLKGIVVMLQKEVADRMAAKP-SSKE-YGSLSIAVQFYT-EAKTVMNVPKTVFVPQPNVDSAVIRLTL---------------------R-KEP-------------A--------------V-A---V--QDAA-FFFQVVKASFAQRRKTLF-----NNLVNN----LPNGKEN----KSKIE----RALQ--------------------------------------------------------------------------------------DSHI-DGKRRGESLSIEEFAVLSD
	B0CC89_Bacteria_Acaryochloris_marina	M-----------------------------------------------------------------------------------------------------------PR-----------------------PRKRFAQHWLKSQA-VLRQIIAAAKIQ-G-CD---R--------ILEIGPGRGVLTRELL-AQ-A-QSV----V-SVELDRDLCKSLRH------------TF-------N--D-----QE-----------------------------NFTLLELDFLNL-------DV-------------AAEL--------TE-----------------------------------------------------------P--L----PNKVVANIPYNITSPIL--------------SKLLGRIDA---PAQPVYETVVLLIQKEVADRLVAEP-GSKI-FNGLSVRSQYLA-DCELICPVPASAFKPAPKVESAVVRLTP---------------------R-PYP------------QP--------------V-Q---N----PQ-WLSTLLKVGFSSRRKMLR-----NNLKS--------LVDR-----DQLS----ECLN--------------------------------------------------------------------------------------TLNI-SLQARAEDLSVTQWIALSD
	A0JU87_Bacteria_Arthrobacter_sp	M--------------------------------------------------------------TKPIPAASGTA----------------PAALFGASDVRRLAEEIGVR-----------------------PTKTLGQNFVIDGN-TIRRIVAAADIH-A-DE---T--------VLEVGPGLGSLTLGLL-DA-A-K-S----VVAVEIDPVLAAKLPG------------TV-------Q--QWRPGAAK-----------------------------DFHLVLADAMKV----------------------TELP---------------------------------------------------------------------V--E----PTALVANLPYNVAVPVV--------------LHLLQH--------FPSLRHGLVMVQDEVADRLAAGP-GSKT-YGVPSVKAAWYS-SMRKAGVIGMNVFWPAPKIHSGLVAFTR---------------------R-EPP----------------------------V-T---S--ATRE-QVFAVIDAAFAQRRKTLR-----AALAG--------WAGS----AAEAE----QCLL--------------------------------------------------------------------------------------AAGV-DPTARGEVIDIAAFARIAE
	B1YWD5_Bacteria_Burkholderia_ambifaria	M---------------------------------------------------------------------------------------------------SNSRQHQGHF-----------------------ARKRFGQNFLVDHG-VIDSIVTTIGPA-R-GQ---R--------MVEIGPGLGALTEPLI-AR-L-A-TPESPLHAVELDRDLIGRLQQ------------RF----------------GP-----------------------------LLELHAGDALAF-------DF-------------RSLA-------APG--------------------------------------------------------D--K--P----SLRIVGNLPYNISSPLL--------------FHLMTF--------ADAVIDQHFMLQNEVVERMVAEP-GTKA-FSRLSVMLQYRY-VMEKMLDVPPESFQPPPKVDSAIVRMIP---------------------Y-EPH-------------E--------------L-P---D--VDPV-LLGEVVTAAFSQRRKMLR-----NTLGD--------YRET-------------IDFD--------------------------------------------------------------------------------------GLGF-DLARRAEDVSVAEYVGVAQ
	Q251W8_Bacteria_Desulfitobacterium_hafniense	M---------------------------------------------------------------------------------------------ENAANYTRRILKGGAK-----------------------AHKSLGQNFLMDDR-VIEAIAAASIKD-P-EI---P--------VVEIGPGLGVLTRVLA-QK-A-Q-K----VWAVELDRGKVNLLQR------------EL----------Q-----GL-----------------------------PVDILNMDALKL-------DL-------------KDIW-------GTGK-------------------------------------------------------------------GVLVGNLPYYITSPLL--------------MHFLEQ--------KDSLASMVVMVQKEVADRLVAKP-GGKD-YGILSIAAQVSA-QGEKLFEVPPQAFWPAPKVTSAVVRFEL---------------------R-SYP-------------G--------------F-R---V--KEKD--FFRVVKAAFSQRRKTLG-----NSLAG-------GLGLP----KQQIG----EILA--------------------------------------------------------------------------------------AAGV-DEQRRAETLSIDEFQAVTE
	Q1GBR1_Bacteria_Lactobacillus_delbrueckii	M-----------------------------------------------------------------------TN----------------RIPIASPVRTAAIVNRYFVH-----------------------AKKNLGQNFLVDLD-AVQGIVRAAGIE-P-GD---Q--------VVEVGPGIGSLTEQLL-LA-G-G-K----VAAYEVDQSLPEILAN------------ELPEKVDGQD--L-----DQ-----------------------------RFKLIMKDVLKA-------DF-------------ATDL-------AGFF------------------------------------------------------DL--S--K----PVKVVANLPYYITTPII--------------FNLLES--------SLDFTSLTLMMQKEVAERLAAQP-GSKA-YGPLSIAVQTQM-SVDLALEVGHASFMPQPKVDSAVVVLTP---------------------L--EK-------------P--------------A-D---V--GDRK-QFNRVVKLCFAQRRKTLA-----NNLKT--------LLPD----KEDRE----KLLA--------------------------------------------------------------------------------------DLDL-DPRQRPEQLAISDFIRISQ
	Q74LI0_Bacteria_Lactobacillus_johnsonii	M-----------------------------------------------------------------------SN----------------SMPIASPVRTQAIVNRYFMH-----------------------AKKNLGQNFLVDLP-AIKGIVEAADIQ-P-GD---Q--------VIEIGPGIGSLTEQLL-LA-G-A-K----VLAYEVDQDLPEILNN------------ELPQKIDGEE--L-----KD-----------------------------RFKLVMKDVLKA-------NF-------------VEDN-------DGFL------------------------------------------------------DL--S--K----SVKIVANLPYYITTPII--------------FNLIKS--------DLDFSSLTLMMQKEVAERLVAKP-KTKE-YGPLSIAVQSRM-NVRLAEEVKSTSFMPRPKVDSAVVVLTP---------------------L--LE-------------K--------------P-D---I--NDYA-FFDHVVKMCFAQRRKTLA-----NNLKT--------LIKD----KDERE----KLIN--------------------------------------------------------------------------------------DLGL-DVRVRPEELTLNQFVQLAH
	Q5ZZN4_Bacteria_Mycoplasma_hyopneumoniae	M---------------------------------------------------------------------------------------------------------QKPV-----------------------PKKRLGQNFLKDRK-IAEKIVEN-IDL-K-NK---E--------IIEIGCGTGFLTNFLL-EK-A-K-F----VTCYEIDKNLIPILEK------------KF-------K--------NK-----------------------------NLRIINEDFLLA-------EFE-------------SKE---------------------------------------------------------------------K--K------TIIANLPYYITSKIL--------------FKIFAN--------FEKFDKIILMVQNEVADRIVAKP-KTPT-YSKLSLASQYIA-KVRKLFVVGPDSFFPKPKVNSAVVSFDF---------------------R-ANL-------------D--------------A-K---E----ME-NFFWFTKRCFQFKRKTLY-----NNLI---------FFLN----KQQIE----KIYN--------------------------------------------------------------------------------------FFQF-AQNIRPQQLDLVTYIRLAD
	B4RJV5_Bacteria_Neisseria_gonorrhoeae	M---------------------------------------------------------------------------------------------------------KEHK-----------------------ARKRFGQNFLQDTR-IIGDIVNAVRPQ-A-DD---V--------VIEIGPGLAAITEPLA-KK-L-N-R----LHVVEIDRDIVCRLKT------------LP-------F--------AD-----------------------------KLVIHEGDVLQF-------DF-------------NGIS-------GK---------------------------------------------------------------------KKIVGNLPYNISTPLL--------------FKLAEV--------ADDVADMHFMLQKEVVERMVAAP-KSND-YGRLGVMLQYFF-DMELLIDVPPESFDPAPKIDSAVVRMIP---------------------V-KHR-------------I--------------G-K---A--DDFE-HFAKLVKLAFRQRRKTIR-----NNLKE--------LADD-------------DDLQ--------------------------------------------------------------------------------------AVGI-SPQDRAEHIAPEKYVALSN
	Q1J8J4_Bacteria_Streptococcus_pyogenes	M-------------------------------------------------------------------IIKRRE----------------YMRIADYSVTKAVLDRHGFT-----------------------FKKSFGQNFLTDTN-ILQKIVDTAEID-Q-NV---N--------VIEIGPGIGALTEFLA-EN-A-A-E----VMAFEIDDRLVPILAD------------TL-------R--D-----FD-----------------------------NVQVVNQDILKA-------DL-------------QTQI-------KQFK------------------------------------------------------NP--D--L----PIKVVANLPYYITTPIL--------------MHLIES--------KIPFQEFVVMMQREVADRISAEP-NTKA-YGSLSIAVQYYM-TAKVAFIVPRTVFVPAPNVDSAILKMVR---------------------R-DQP-------------L--------------I-E---V--EDED-FFFRVSRLSFVHRRKTLW-----NNLTSH----FGKSEDI----KAKLE----KGLA--------------------------------------------------------------------------------------LADI-KPSIRGEALSIQDFGKLAD
	Q48VC6_Bacteria_Streptococcus_pyogenes	M-------------------------------------------------------------------IIKRRE----------------YMRIADYSVTKAVLDRHGFT-----------------------FKKSFGQNFLTDTN-ILQKIVDTAEID-Q-NV---N--------VIEIGPGIGALTEFLA-EN-A-A-E----VMAFEIDDRLVPILAD------------TL-------R--D-----FD-----------------------------NVQVVNQDILKA-------DL-------------QTQI-------KQFK------------------------------------------------------NP--D--L----PIKVVANLPYYITTPIL--------------MHLIES--------KIPFQEFVVMMQREVADRISAEP-NTKA-YGSLSIAVQYYM-TAKVAFIVPRTVFVPAPNVDSAILKMVR---------------------R-DQP-------------L--------------I-E---V--KDED-FFFRVSRLSFVHRRKTLW-----NNLTSH----FGKSEDI----KTKLE----KGLA--------------------------------------------------------------------------------------LADI-KPSIRGEALSIQDFGKLAD
	Q5LY12_Bacteria_Streptococcus_thermophilus	M-------------------------------------------------------------------------------------------RIADYSVTKAVLERHGFT-----------------------FKKSFGQNFLTDTN-ILQKIVDTAEIN-K-NV---N--------VIEIGPGIGALTEFLA-EN-A-S-E----VMAFEIDERLVPILED------------TL-------R--D-----HD-----------------------------NVKVINEDVLKA-------DL-------------QTRV-------KEFE------------------------------------------------------NP--D--L----PIKVVANLPYYITTPIL--------------MHLIES--------KIPFSEFVVMMQKEVADRISAEP-NTKA-YGSLSIAVQYYM-TAKVAFAVPRTVFVPAPNVDSAILKMTR---------------------R-KQP-------------L--------------V-E---V--KDED-FFFRVSKASFLHRRKTLW-----NNLTSH----FGKSEEV----KNKLD----QALE--------------------------------------------------------------------------------------NAAI-KPSIRGEALSISDFARLSD
	C1CTN9_Bacteria_Streptococcus_pneumoniae	M-------------------------------------------------------------------------------------------RIADYSVTKAVLERHGFT-----------------------FKKSFGQNFLTDTN-ILQKIVDTAEID-D-QV---N--------VIEIGPGIGALTEFLA-ER-A-A-Q----VMAFEIDHRLVPILAD------------TL-------R--D-----FD-----------------------------NVTVVNEDILKV-------DL-------------AQHI-------QNFK------------------------------------------------------NP--D--L----PIKVVANLPYYITTPIL--------------MHLIES--------GIPFCEFVVMMQKEVADRISAQP-NTKA-YGSLSIAVQYYM-TAKVAFIVPRTVFVPAPNVDSAILKMVR---------------------R-PEP-------------A--------------V-A---V--EDEN-FFFKVSKASFTHRRKTLW-----NNLTGY----FGKTEEV----KDKLT----KALD--------------------------------------------------------------------------------------QAGL-SPSVRGEALSLAEFAGLAD
	Q5NMX2_Bacteria_Zymomonas_mobilis	M-------------------------------------------------------------------------------------------LDQTLEPLRAVIARHGLS-----------------------ADKRLGQNFLLDSQ-LLDRIARVPGDL-T-QK---T--------VYEVGPGPGGLTRALL-KA-G-A-K----VTAVERDRRCLPALAE------------LS-------A--H----FPD-----------------------------QLQVISGDAMEI-------DE-------------AAVL---------------------------------------------------------------------G--E----HVHIVANLPYNVGTALL--------------IRWLTAKT-----WQPWWSSLTLMFQKEVAERITAKV-GTPH-YGRLSVLAQWRS-EAKLSFPVHRSAFVPPPKVMSAVVHLTP---------------------K-DQP------------------------------E---G--LSLG-TLEKITAAAFNQRRKMLR-----QSLKN--------IEHM--------M----EALE--------------------------------------------------------------------------------------LAGI-DATRRPETVSVAEFIAIGR
	Q8DED2_Bacteria_Vibrio_vulnificus	M----------------------------------------------------------------------------------------------------RNDVHMGHK-----------------------ARKRFGQNFLNDPY-IIDGIVSAINPR-P-GQ---N--------LVEIGPGLGAITEPVG-RE-V-D-K----FTVIELDRDLAERLRT------------HP-------E--L-----AD-----------------------------KLTIHEGDAMRF-------DF-------------TQLV-------KPN-----------------------------------------------------------N-------KLRIFGNLPYNISTPLM--------------FHLFEF--------HKDIQDMHFMLQKEVVNRLAAGP-GSKA-YGRLTVMAQYYC-KVVPVLEVPPTAFVPPPKVDSAVVRLVP---------------------Y-ETL-------------P--------------H-P---A--NNLQ-WLERVCREGFNQRRKTVR-----NCYKS--------LMSE-------------QVLE--------------------------------------------------------------------------------------ELGV-NPGMRPENLTLQQFVAMAN
	Q18GB5_Archaea_Haloquadratum_walsbyi	M-------------------------------------------------------------TDATSGSDPDSTT-------------PVDLTGEDFRDPDALRRRAGVS-----------------------GDPNFDQHFLIDDR-VLDRIPTYLLDS-T-DT---TH-------ILEIGAGTGALTDRLL-AV-G-D-T----VTVIERDATLAAFLRE------------EF-------A--V--MIDDG-----------------------------RLNIIEGDALEV-------TL--------------------------------------------------------------------------------------P--A----FTTCISNLPYGISSEIL--------------FELLPA-----------DCPLIVMVQREFGERMAADP-GTDA-YGRLSVSAQHYA-TVEVVETVPPTAFAPEPAVDSALIRAEP-----------------------RDP-------------D--------------Y-T---V--TDET-FFLRFVKAVFTQRRKTVR-----NAIRN------TAHISM----LDTPD----AVVN--------------------------------------------------------------A-----------------------ADEA-LLSQRAGDLTPSEFAELAT
	Q04C60_Bacteria_Lactobacillus_delbrueckii	M-----------------------------------------------------------------------TN----------------RIPIASPVRTAAIVNRYFVH-----------------------AKKNLGQNFLVDLD-AVQGIVRAAGIE-P-GD---Q--------VVEVGPGIGSLTEQLL-LA-G-G-K----VAAYEVDQSLPEILAN------------ELPEKVDGQD--L-----DQ-----------------------------RFKLIMKDVLKA-------DF-------------ATDL-------AGFF------------------------------------------------------DL--S--K----PVKVVANLPYYITTPII--------------FNLLES--------SLDFTSLTLMMQKEVAERLAAQP-GSKA-YGPLSIAVQTQM-SVDLALEVGHASFMPQPKVDSAVVVLTP---------------------L--EK-------------P--------------A-D---V--GDRK-QFNRVVKLCFAQRRKTLA-----NNLKT--------LLPD----KEDRE----KLLA--------------------------------------------------------------------------------------DLDL-DPRQRPEQLAISDFIRISQ
	Q4A936_Bacteria_Mycoplasma_hyopneumoniae	M---------------------------------------------------------------------------------------------------------QKPV-----------------------PKKHLGQNFLKDRK-IAEKIVEN-IDL-K-NK---E--------IIEIGCGTGFLTNFLL-EK-A-K-F----VTCYEIDRNLIPILEK------------KF-------K--------NK-----------------------------NLRIINEDFLLA-------ELE-------------FKE---------------------------------------------------------------------K--K------TIIANLPYYITSKIL--------------FKIFAN--------FEKFDKIILMVQNEVADRIVAKP-KTPT-YSKLSLASQYIA-HVKKLFVVGPDSFFPKPKINSAVVFFDL---------------------R-TNL-------------D--------------A-K---K----TE-QFFWFTKKCFQFKRKTLY-----NNLI---------FFLN----KQQIE----KIYN--------------------------------------------------------------------------------------FFQF-AQNIRPQQLDLVTYIRLAD
	A9M352_Bacteria_Neisseria_meningitidis	M---------------------------------------------------------------------------------------------------------KEHK-----------------------ARKRFGQNFLQDTR-IISDIVNAVRPQ-A-DD---V--------VIEIGPGLAAITEPLA-KK-L-N-R----LHVVEIDRDIVCRLKT------------LP-------F--------AD-----------------------------KLVIHEGDVLQF-------DF-------------NGIA-------GK---------------------------------------------------------------------KKIVGNLPYNISTPLL--------------FKLAEV--------ADDVVDMHFMLQKEVVDRMVAAP-KSND-YGRLGVMLQYFF-DMELLIDVPPESFDPAPKVDSAVVRMIP---------------------V-KHR-------------I--------------G-K---A--DDFE-HFAKLVKLAFHQRRKTIR-----NNLKE--------LAGD-------------DDLQ--------------------------------------------------------------------------------------AVDI-NPQDRAEHIAPEKYVALSN
	Q121Q5_Bacteria_Polaromonas_sp	M-----------------------------------------------------------------------------------------LEPVGERPQLWRAELIVKHI-----------------------PRKRFGQHFLTDQG-IIEGIVQAIAPR-A-GQ---A--------VVEIGPGLAALTQPLV-ER-L-G-H----LTVIELDRDLAQQLRA------------H------------------P-----------------------------QLTVVESDVLKV-------DF-------------RQLA-------ERLQHGPVRSAGLPQAETAPKGLEPAGSSSQQGPRDWLRQTAGAAAPSRGSAVHEVTSVG--A--H----KLRVVGNLPYNISTPIL--------------FHLLDA--------VDVIEDQHFMLQKEVIDRMVAAP-STSD-YGRLSVMLQWRY-AMENVLFVPPQSFDPPPRVDSAVVRMVP---------------------H-AH-----------------------------P-A---A--LDVK-LLSQLVQVAFSQRRKLLR-----HTLGQ--------WLTA-------------RGFP--------------------------------------------------------------------------------------G-AF-DVQRRAEEVPVAEYVALAQ
	A3D188_Bacteria_Shewanella_baltica	M----------------------------------------------------------------------------------------------------SNKVHLGHT-----------------------ARKRFGQNFLTDGN-VIDRIVGAISPD-N-HH---V--------MVEIGPGLGALTEPVA-EA-V-D-N----LTVVELDRDLVERLHH------------HP-------V--L-----KD-----------------------------KLTIHQGDALQF-------DF-------------GQLS-------VPG-----------------------------------------------------------K-------KMKVFGNLPYNISTPLM--------------FHLFEF--------AEQIETMHFMLQKEVVLRLSASP-GCKA-YGRLTVMAQYFC-QVVPVLEVPPHSFTPAPKVDSAVVRLLP---------------------Y-AVK-------------P--------------F-P---C--KDVT-VLRHLCTTAFNMRRKTLR-----NNLKH--------MLSD-------------DEFE--------------------------------------------------------------------------------------QLGI-DSSQRPEQISVQQYVAMAN
	Q8E3D7_Bacteria_Streptococcus_agalactiae	M-------------------------------------------------------------------------------------------RIADKTVTRAILERHGFT-----------------------FKKSFGQNFLTDTN-ILQKIVDTAEID-K-GV---N--------VIEIGPGIGALTEFLA-EN-A-A-E----VMAFEIDDRLIPILAD------------TL-------A--R-----FD-----------------------------NVQVVNQDILKA-------DL-------------QTQI-------QAFK------------------------------------------------------NP--D--L----PIKVVANLPYYITTPIL--------------MHLIEG--------KIPFAEFVVMMQREVADRISAMP-NTKA-YGSLSIAVQYYM-TAKVSFIVPRTVFVPAPNVDSAILKMVR---------------------R-DQP-------------V--------------V-S---V--QDED-FFFRVSKVAFVHRRKTLW-----NNLTSH----FGKSEDT----KAKLE----KALE--------------------------------------------------------------------------------------IAKI-KPSIRGEALSIPDFASLAD
	B4U0U9_Bacteria_Streptococcus_equi	M-------------------------------------------------------------------------------------------RIADYSVTKAILDRYGFT-----------------------FKKSFGQNFLTDTN-ILQKIVDTAEID-K-SV---N--------VIEIGPGIGALTEFLA-ER-A-A-E----VMAFEIDERLVPILAD------------TL-------R--D-----FD-----------------------------NVQVVNQDILKA-------DL-------------QTQL-------KQFS------------------------------------------------------NP--D--L----PIKVVANLPYYITTPIL--------------MHLIES--------KIPFQEFVVMMQREVADRISAEP-NTKA-YGSLSIAVQYYM-TAKIAFVVPRTVFVPAPNVDSAILKMTR---------------------R-DQP-------------L--------------I-E---V--QDED-FFFRVSRVGFVHRRKTLW-----NNLVSH----FGKAEDT----KARLE----QGLA--------------------------------------------------------------------------------------LAGI-KPSIRGEALSIQDFGRLAD
	Q8P2N8_Bacteria_Streptococcus_pyogenes	M-------------------------------------------------------------------------------------------RIADYSVTKAVLDRHGFT-----------------------FKKSFGQNFLTDTN-ILQKIVDTAEID-Q-NV---N--------VIEIGPGIGALTEFLA-EN-A-A-E----VMAFEIDDRLVPILAD------------TL-------R--D-----FD-----------------------------NVQVVNQDILKA-------DL-------------QTQI-------KQFK------------------------------------------------------NP--D--L----PIKVVANLPYYITTPIL--------------MHLIES--------KIPFQEFVVMMQREVADRISAEP-NTKA-YGSLSIAVQYYM-TAKVAFIVPRTVFVPAPNVDSAILKMVR---------------------R-DQP-------------L--------------I-E---V--KDED-FFFRVSRLSFVHRRKTLW-----NNLTSH----FGKSEDI----KTKLE----KGLA--------------------------------------------------------------------------------------LADI-KPSIRGEALSIQDFGKLAD
[truncated: 203,145 more chars]
