# Supplementary material for: Phylogenetic Reconstruction Shows Independent Evolutionary Origins of Mitochondrial Transcription Factors from an Ancient Family of RNA Methyltransferase Proteins
Source: J Mol Evol. 2018 Apr 25;86(5):277–82. doi: 10.1007/s00239-018-9842-z (PMC6028840; doi:10.1007/s00239-018-9842-z)
Supplement: Supplementary file 2 — Maximum likelihood phylogenetic tree of RAMTases described and shown in Figure 1. File includes accession details for Uniprot and Genbank as well as taxonomic identities. In Nexus format; contains all support values. (NEX 98 KB) [file 239_2018_9842_MOESM2_ESM.nex]

#NEXUS
begin taxa;
	dimensions ntax=729;
	taxlabels
	A0LA32_Bacteria_Magnetococcus_marinus
	A9A0E0_Bacteria_Desulfococcus_oleovorans
	C0QFJ2_Bacteria_Desulfobacterium_autotrophicum
	Q6AL71_Bacteria_Desulfotalea_psychrophila
	Q2LSQ6_Bacteria_Syntrophus_aciditrophicus
	Q1DAP2_Bacteria_Myxococcus_xanthus
	B4UDZ6_Bacteria_Anaeromyxobacter_sp
	B8J7H0_Bacteria_Anaeromyxobacter_dehalogenans
	Q2IFT9_Bacteria_Anaeromyxobacter_dehalogenans
	Q3A3G8_Bacteria_Pelobacter_carbinolicus
	Q74C12_Bacteria_Geobacter_sulfurreducens
	Q39W34_Bacteria_Geobacter_metallireducens
	Q3Z9F0_Bacteria_Dehalococcoides_mccartyi
	Q3ZZE6_Bacteria_Dehalococcoides_mccartyi
	A5FS52_Bacteria_Dehalococcoides_mccartyi
	Q3A8X5_Bacteria_Carboxydothermus_hydrogenoformans
	Q67JB9_Bacteria_Symbiobacterium_thermophilum
	A5D673_Bacteria_Pelotomaculum_thermopropionicum
	Q2RME8_Bacteria_Moorella_thermoacetica
	Q8RDC8_Bacteria_Caldanaerobacter_subterraneus
	Q8R6B1_Bacteria_Fusobacterium_nucleatum
	Q92F79_Bacteria_Listeria_innocua
	A0AEZ3_Bacteria_Listeria_welshimeri
	C1KYC1_Bacteria_Listeria_monocytogenes
	Q724M5_Bacteria_Listeria_monocytogenes
	Q8YAE2_Bacteria_Listeria_monocytogenes
	B8DGN7_Bacteria_Listeria_monocytogenes
	Q837A7_Bacteria_Enterococcus_faecalis
	Q38V22_Bacteria_Lactobacillus_sakei
	Q88Z93_Bacteria_Lactobacillus_plantarum
	Q03HF6_Bacteria_Pediococcus_pentosaceus
	B2G5I8_Bacteria_Lactobacillus_reuteri
	A5VI09_Bacteria_Lactobacillus_reuteri
	Q03T56_Bacteria_Lactobacillus_brevis
	Q03VR7_Bacteria_Leuconostoc_mesenteroides
	B1N079_Bacteria_Leuconostoc_citreum
	Q04DR8_Bacteria_Oenococcus_oeni
	Q1WV73_Bacteria_Lactobacillus_salivarius
	Q9CHN8_Bacteria_Lactococcus_lactis
	A8AUQ4_Bacteria_Streptococcus_gordonii
	C1CMT3_Bacteria_Streptococcus_pneumoniae
	B2IM67_Bacteria_Streptococcus_pneumoniae
	Q8DND3_Bacteria_Streptococcus_pneumoniae
	Q04II4_Bacteria_Streptococcus_pneumoniae
	Q97NN5_Bacteria_Streptococcus_pneumoniae
	C1CTN9_Bacteria_Streptococcus_pneumoniae
	B8ZNY9_Bacteria_Streptococcus_pneumoniae
	B5E2H6_Bacteria_Streptococcus_pneumoniae
	B1I8T7_Bacteria_Streptococcus_pneumoniae
	C1CA29_Bacteria_Streptococcus_pneumoniae
	C1CGR5_Bacteria_Streptococcus_pneumoniae
	A3CQN5_Bacteria_Streptococcus_sanguinis
	Q8E3D7_Bacteria_Streptococcus_agalactiae
	Q3JZA5_Bacteria_Streptococcus_agalactiae
	Q8DXR8_Bacteria_Streptococcus_agalactiae
	B9DVT4_Bacteria_Streptococcus_uberis
	Q1J8J4_Bacteria_Streptococcus_pyogenes
	Q48VC6_Bacteria_Streptococcus_pyogenes
	Q1JIN6_Bacteria_Streptococcus_pyogenes
	Q5XDX4_Bacteria_Streptococcus_pyogenes
	A2RCH2_Bacteria_Streptococcus_pyogenes
	Q8P2N8_Bacteria_Streptococcus_pyogenes
	Q1JDL6_Bacteria_Streptococcus_pyogenes
	Q1JNI8_Bacteria_Streptococcus_pyogenes
	Q9A1I0_Bacteria_Streptococcus_pyogenes
	P0DF13_Bacteria_Streptococcus_pyogenes
	P0DF12_Bacteria_Streptococcus_pyogenes
	B4U0U9_Bacteria_Streptococcus_equi
	C0MF36_Bacteria_Streptococcus_equi
	C0M8P2_Bacteria_Streptococcus_equi
	P59156_Bacteria_Streptococcus_mutans
	Q5LY12_Bacteria_Streptococcus_thermophilus
	Q5M2L6_Bacteria_Streptococcus_thermophilus
	Q03IR2_Bacteria_Streptococcus_thermophilus
	A7GJV3_Bacteria_Bacillus_cytotoxicus
	Q81JA5_Bacteria_Bacillus_cereus
	B7ISV1_Bacteria_Bacillus_cereus
	B7HIK9_Bacteria_Bacillus_cereus
	C1ESX0_Bacteria_Bacillus_cereus
	A0R8B4_Bacteria_Bacillus_thuringiensis
	A9VN54_Bacteria_Bacillus_weihenstephanensis
	C3LJ13_Bacteria_Bacillus_anthracis
	Q81W00_Bacteria_Bacillus_anthracis
	Q6HPX5_Bacteria_Bacillus_thuringiensis
	C3P9I6_Bacteria_Bacillus_anthracis
	B7JK47_Bacteria_Bacillus_cereus
	B7HPV2_Bacteria_Bacillus_cereus
	Q73FG7_Bacteria_Bacillus_cereus
	B9IZC4_Bacteria_Bacillus_cereus
	Q63HJ1_Bacteria_Bacillus_cereus
	B1HS82_Bacteria_Lysinibacillus_sphaericus
	Q5WLW2_Bacteria_Bacillus_clausii
	Q9KGK4_Bacteria_Bacillus_halodurans
	B7GFH0_Bacteria_Anoxybacillus_flavithermus
	C5D363_Bacteria_Geobacillus_sp
	Q5L3V8_Bacteria_Geobacillus_kaustophilus
	A4IJB8_Bacteria_Geobacillus_thermodenitrificans
	A8F909_Bacteria_Bacillus_pumilus
	P37468_Bacteria_Bacillus_subtilis
	Q65PH9_Bacteria_Bacillus_licheniformis
	P59155_Bacteria_Oceanobacillus_iheyensis
	B9E8V8_Bacteria_Macrococcus_caseolyticus
	Q6GJH8_Bacteria_Staphylococcus_aureus
	Q932G1_Bacteria_Staphylococcus_aureus
	Q2G0T0_Bacteria_Staphylococcus_aureus
	A6TYW7_Bacteria_Staphylococcus_aureus
	A5IQ45_Bacteria_Staphylococcus_aureus
	P66663_Bacteria_Staphylococcus_aureus
	Q5HII3_Bacteria_Staphylococcus_aureus
	Q6GBZ5_Bacteria_Staphylococcus_aureus
	P66662_Bacteria_Staphylococcus_aureus
	A8Z0Y8_Bacteria_Staphylococcus_aureus
	A7WYP0_Bacteria_Staphylococcus_aureus
	Q2FJE9_Bacteria_Staphylococcus_aureus
	Q2YVV2_Bacteria_Staphylococcus_aureus
	A6QEE6_Bacteria_Staphylococcus_aureus
	Q4L3F0_Bacteria_Staphylococcus_haemolyticus
	Q8CQU5_Bacteria_Staphylococcus_epidermidis
	Q5HRR2_Bacteria_Staphylococcus_epidermidis
	Q49V02_Bacteria_Staphylococcus_saprophyticus
	B9DLD0_Bacteria_Staphylococcus_carnosus
	Q0TMD6_Bacteria_Clostridium_perfringens
	Q8XHG8_Bacteria_Clostridium_perfringens
	Q0SQ34_Bacteria_Clostridium_perfringens
	B1KRY8_Bacteria_Clostridium_botulinum
	C3KXY4_Bacteria_Clostridium_botulinum
	C1FQ40_Bacteria_Clostridium_botulinum
	A7FQA9_Bacteria_Clostridium_botulinum
	A7G9I5_Bacteria_Clostridium_botulinum
	B1ID54_Bacteria_Clostridium_botulinum
	Q97EX0_Bacteria_Clostridium_acetobutylicum
	Q181C1_Bacteria_Peptoclostridium_difficile
	A8MK56_Bacteria_Alkaliphilus_oremlandii
	A6TJK9_Bacteria_Alkaliphilus_metalliredigens
	A9KL97_Bacteria_Lachnoclostridium_phytofermentans
	B8D0I2_Bacteria_Halothermothrix_orenii
	Q251W8_Bacteria_Desulfitobacterium_hafniense
	B8FY38_Bacteria_Desulfitobacterium_hafniense
	C6BSW3_Bacteria_Desulfovibrio_salexigens
	Q1MR01_Bacteria_Lawsonia_intracellularis
	Q30ZP0_Bacteria_Desulfovibrio_alaskensis
	Q72B41_Bacteria_Desulfovibrio_vulgaris
	A1VD65_Bacteria_Desulfovibrio_vulgaris
	B1ZW80_Bacteria_Opitutus_terrae
	Q9Z6K0_Bacteria_Chlamydia_pneumoniae
	O84358_Bacteria_Chlamydia_trachomatis
	B0B7S3_Bacteria_Chlamydia_trachomatis
	Q3KM04_Bacteria_Chlamydia_trachomatis
	B0BBY8_Bacteria_Chlamydia_trachomatis
	Q9PK40_Bacteria_Chlamydia_muridarum
	Q5L6H5_Bacteria_Chlamydia_abortus
	Q823V2_Bacteria_Chlamydophila_caviae
	Q253R6_Bacteria_Chlamydia_felis
	Q6ME80_Bacteria_Protochlamydia_amoebophila
	O65090_Eukaryota_Arabidopsis_thaliana
	Q5SM60_Bacteria_Thermus_thermophilus
	Q72GC7_Bacteria_Thermus_thermophilus
	Q9RU68_Bacteria_Deinococcus_radiodurans
	Q1IZ94_Bacteria_Deinococcus_geothermalis
	Q9YEM5_Archaea_Aeropyrum_pernix
	Q7UIR4_Bacteria_Rhodopirellula_baltica
	A0LR93_Bacteria_Acidothermus_cellulolyticus
	Q6ADP1_Bacteria_Leifsonia_xyli
	A1A3W3_Bacteria_Bifidobacterium_adolescentis
	Q8G6I3_Bacteria_Bifidobacterium_longum
	B3DP38_Bacteria_Bifidobacterium_longum
	B7GPE3_Bacteria_Bifidobacterium_longum
	Q6AAD7_Bacteria_Propionibacterium_acnes
	B1VUF9_Bacteria_Streptomyces_griseus
	Q82HC3_Bacteria_Streptomyces_avermitilis
	Q9K3R5_Bacteria_Streptomyces_coelicolor
	A6W6U4_Bacteria_Kineococcus_radiotolerans
	A1R4F7_Bacteria_Paenarthrobacter_aurescens
	A0JU87_Bacteria_Arthrobacter_sp
	Q47SX4_Bacteria_Thermobifida_fusca
	Q6NIA2_Bacteria_Corynebacterium_diphtheriae
	Q4JU23_Bacteria_Corynebacterium_jeikeium
	Q8FQZ5_Bacteria_Corynebacterium_efficiens
	Q8NRY1_Bacteria_Corynebacterium_glutamicum
	A4QCP0_Bacteria_Corynebacterium_glutamicum
	Q5YPY6_Bacteria_Nocardia_farcinica
	C1A383_Bacteria_Rhodococcus_erythropolis
	Q0S4T6_Bacteria_Rhodococcus_jostii
	C1AXY5_Bacteria_Rhodococcus_opacus
	Q1B416_Bacteria_Mycobacterium_sp
	A1UL32_Bacteria_Mycobacterium_sp
	A3Q5I0_Bacteria_Mycobacterium_sp
	A1TEH3_Bacteria_Mycobacterium_vanbaalenii
	A4T6P3_Bacteria_Mycobacterium_gilvum
	Q741W2_Bacteria_Mycobacterium_paratuberculosis
	A0QBW0_Bacteria_Mycobacterium_avium
	P9WH07_Bacteria_Mycobacterium_tuberculosis
	C1AM01_Bacteria_Mycobacterium_bovis
	P9WH06_Bacteria_Mycobacterium_tuberculosis
	A1KHE8_Bacteria_Mycobacterium_bovis
	A5U153_Bacteria_Mycobacterium_tuberculosis
	P66661_Bacteria_Mycobacterium_bovis
	Q9CD52_Bacteria_Mycobacterium_leprae
	B8ZU59_Bacteria_Mycobacterium_leprae
	Q1AXL9_Bacteria_Rubrobacter_xylanophilus
	B2A3L9_Bacteria_Natranaerobius_thermophilus
	A1RRK0_Archaea_Pyrobaculum_islandicum
	Q8ZTJ4_Archaea_Pyrobaculum_aerophilum
	P10337_Bacteria_Bacteroides_fragilis
	Q02607_Bacteria_Bacteroides_fragilis
	P45438_Bacteria_Bacillus_licheniformis
	Q04720_Bacteria_Bacillus_anthracis
	Q03986_Bacteria_Bacillus_licheniformis
	P07287_Bacteria_Saccharopolyspora_erythraea
	P09891_Bacteria_Aeromicrobium_erythreum
	P45439_Bacteria_Streptomyces_fradiae
	P13079_Bacteria_Streptomyces_thermotolerans
	P43433_Bacteria_Micromonospora_griseorubida
	P16898_Bacteria_Corynebacterium_diphtheriae
	P10738_Bacteria_Escherichia_coli
	P0A4D5_Bacteria_Enterococcus_faecalis
	P0A4D6_Bacteria_Clostridium_perfringens
	P06573_Bacteria_Streptococcus_sanguinis
	P21236_Bacteria_Streptococcus_pneumoniae
	P20173_Bacteria_Enterococcus_faecalis
	P0A0H2_Bacteria_Staphylococcus_aureus
	P0A0H1_Bacteria_Staphylococcus_aureus
	P0A0H3_Bacteria_Staphylococcus_aureus
	Q6GKQ0_Bacteria_Staphylococcus_aureus
	Q00014_Bacteria_Lactobacillus_reuteri
	P06571_Bacteria_Lysinibacillus_sphaericus
	P02979_Bacteria_Staphylococcus_aureus
	P13978_Bacteria_Staphylococcus_aureus
	P13956_Bacteria_Bacillus_subtilis
	P13957_Bacteria_Staphylococcus_aureus
	P06572_Bacteria_Staphylococcus_epidermidis
	Q9VH38_Eukaryota_Drosophila_melanogaster
	Q32LD4_Eukaryota_Bos_taurus
	Q9H5Q4_Eukaryota_Homo_sapiens
	Q3TL26_Eukaryota_Mus_musculus
	Q5U2T7_Eukaryota_Rattus_norvegicus
	Q9US51_Eukaryota_Schizosaccharomyces_pombe
	P87250_Eukaryota_Kluyveromyces_lactis
	P87292_Eukaryota_Lachancea_kluyveri
	P14908_Eukaryota_Saccharomyces_cerevisiae
	Q9Y829_Eukaryota_Saccharomyces_paradoxus
	Q9X1F1_Bacteria_Thermotoga_maritima
	B1LBH5_Bacteria_Thermotoga_sp
	A5IME8_Bacteria_Thermotoga_petrophila
	B9K8F0_Bacteria_Thermotoga_neapolitana
	Q9HQH1_Archaea_Halobacterium_salinarum
	B0R506_Archaea_Halobacterium_salinarum
	Q18GB5_Archaea_Haloquadratum_walsbyi
	Q5V588_Archaea_Haloarcula_marismortui
	Q3IPM0_Archaea_Natronomonas_pharaonis
	Q12XH7_Archaea_Methanococcoides_burtonii
	Q466S6_Archaea_Methanosarcina_barkeri
	Q8PU18_Archaea_Methanosarcina_mazei
	Q8TQU8_Archaea_Methanosarcina_acetivorans
	Q2FSA9_Archaea_Methanospirillum_hungatei
	O28491_Archaea_Archaeoglobus_fulgidus
	O22268_Eukaryota_Arabidopsis_thaliana
	Q54QK7_Eukaryota_Dictyostelium_discoideum
	G0SEH7_Eukaryota_Chaetomium_thermophilum
	Q9USU2_Eukaryota_Schizosaccharomyces_pombe
	Q6C7H6_Eukaryota_Yarrowia_lipolytica
	Q6BSY5_Eukaryota_Debaryomyces_hansenii
	P41819_Eukaryota_Saccharomyces_cerevisiae
	Q6FKY3_Eukaryota_Candida_glabrata
	P78697_Eukaryota_Kluyveromyces_lactis
	Q75C90_Eukaryota_Ashbya_gossypii
	Q09522_Eukaryota_Caenorhabditis_elegans
	Q9VAQ5_Eukaryota_Drosophila_melanogaster
	Q2KHT8_Eukaryota_Bos_taurus
	Q9D0D4_Eukaryota_Mus_musculus
	Q9UNQ2_Eukaryota_Homo_sapiens
	Q95KJ0_Eukaryota_Macaca_fascicularis
	OII72988_Eukarya_Alveolata
	POM82956_Eukarya_Alveolata
	PPS97554_Eukarya_Alveolata
	XP627466_Eukarya_Alveolata
	Q9FK02_Eukaryota_Arabidopsis_thaliana
	Q8TWU7_Archaea_Methanopyrus_kandleri
	Q58435_Archaea_Methanocaldococcus_jannaschii
	A6UTZ1_Archaea_Methanococcus_aeolicus
	A6UP00_Archaea_Methanococcus_vannielii
	Q6LYK4_Archaea_Methanococcus_maripaludis
	A6VFS2_Archaea_Methanococcus_maripaludis
	A4FY32_Archaea_Methanococcus_maripaludis
	A9AAW1_Archaea_Methanococcus_maripaludis
	Q8TH24_Archaea_Pyrococcus_furiosus
	Q9V1P8_Archaea_Pyrococcus_abyssi
	O59487_Archaea_Pyrococcus_horikoshii
	C6A222_Archaea_Thermococcus_sibiricus
	B6YTK7_Archaea_Thermococcus_onnurineus
	C5A594_Archaea_Thermococcus_gammatolerans
	Q5JI54_Archaea_Thermococcus_kodakarensis
	O27381_Archaea_Methanothermobacter_thermautotrophicus
	Q2NE42_Archaea_Methanosphaera_stadtmanae
	Q74LI0_Bacteria_Lactobacillus_johnsonii
	Q1GBR1_Bacteria_Lactobacillus_delbrueckii
	Q04C60_Bacteria_Lactobacillus_delbrueckii
	Q5FMG3_Bacteria_Lactobacillus_acidophilus
	A8YX55_Bacteria_Lactobacillus_helveticus
	A8G4P1_Bacteria_Prochlorococcus_marinus
	Q31B19_Bacteria_Prochlorococcus_marinus
	A2BR00_Bacteria_Prochlorococcus_marinus
	A3PCS3_Bacteria_Prochlorococcus_marinus
	Q7V1E1_Bacteria_Prochlorococcus_marinus
	A2BWR2_Bacteria_Prochlorococcus_marinus
	A2C1Z5_Bacteria_Prochlorococcus_marinus
	Q46L58_Bacteria_Prochlorococcus_marinus
	A9B9Y0_Bacteria_Prochlorococcus_marinus
	Q7VCH7_Bacteria_Prochlorococcus_marinus
	Q3AXF3_Bacteria_Synechococcus_sp
	Q3AKE0_Bacteria_Synechococcus_sp
	A5GTK9_Bacteria_Synechococcus_sp
	Q7U7D3_Bacteria_Synechococcus_sp
	A5GLH7_Bacteria_Synechococcus_sp
	Q0I9S3_Bacteria_Synechococcus_sp
	Q7V7W0_Bacteria_Prochlorococcus_marinus
	A2CA51_Bacteria_Prochlorococcus_marinus
	Q31RH6_Bacteria_Synechococcus_elongatus
	Q5N2S8_Bacteria_Synechococcus_sp
	P59157_Bacteria_Thermosynechococcus_elongatus
	Q7NJ41_Bacteria_Gloeobacter_violaceus
	Q2JMR8_Bacteria_Synechococcus_sp
	Q2JVW2_Bacteria_Synechococcus_sp
	B1XIV9_Bacteria_Synechococcus_sp
	P72666_Bacteria_Synechocystis_sp
	B2J0A6_Bacteria_Nostoc_punctiforme
	Q8YS62_Bacteria_Nostoc_sp
	Q3M3F3_Bacteria_Anabaena_variabilis
	B7JWJ7_Bacteria_Cyanothece_sp
	B1WRJ7_Bacteria_Cyanothece_sp
	B0CC89_Bacteria_Acaryochloris_marina
	Q7VGZ3_Bacteria_Helicobacter_hepaticus
	Q30NR7_Bacteria_Sulfurimonas_denitrificans
	A8EQW4_Bacteria_Arcobacter_butzleri
	A0RRT6_Bacteria_Campylobacter_fetus
	Q9PLW7_Bacteria_Campylobacter_jejuni
	Q5HS85_Bacteria_Campylobacter_jejuni
	A7I417_Bacteria_Campylobacter_hominis
	A7GVW6_Bacteria_Campylobacter_curvus
	A7ZGB4_Bacteria_Campylobacter_concisus
	Q9ZJI7_Bacteria_Helicobacter_pylori
	Q17ZF9_Bacteria_Helicobacter_acinonychis
	O25972_Bacteria_Helicobacter_pylori
	Q1CRJ9_Bacteria_Helicobacter_pylori
	B2UVG9_Bacteria_Helicobacter_pylori
	B6JNS3_Bacteria_Helicobacter_pylori
	B5Z950_Bacteria_Helicobacter_pylori
	Q6F2B4_Bacteria_Mesoplasma_florum
	P43038_Bacteria_Mycoplasma_capricolum
	Q6MUM4_Bacteria_Mycoplasma_mycoides
	Q5ZZN4_Bacteria_Mycoplasma_hyopneumoniae
	Q4A936_Bacteria_Mycoplasma_hyopneumoniae
	Q4A775_Bacteria_Mycoplasma_hyopneumoniae
	Q6KH80_Bacteria_Mycoplasma_mobile
	Q4A645_Bacteria_Mycoplasma_synoviae
	B3PLS2_Bacteria_Mycoplasma_arthritidis
	Q98RJ3_Bacteria_Mycoplasma_pulmonis
	B1V9I5_Bacteria_Phytoplasma_australiense
	Q2NIH8_Bacteria_Aster_yellows
	Q6YPJ4_Bacteria_Onion_yellows
	C1F127_Bacteria_Acidobacterium_capsulatum
	Q1ILA1_Bacteria_Koribacter_versatilis
	Q7NC69_Bacteria_Mycoplasma_gallisepticum
	P47701_Bacteria_Mycoplasma_genitalium
	P75113_Bacteria_Mycoplasma_pneumoniae
	Q8EU92_Bacteria_Mycoplasma_penetrans
	B5ZCB6_Bacteria_Ureaplasma_urealyticum
	Q9PPN8_Bacteria_Ureaplasma_parvum
	B1AJP2_Bacteria_Ureaplasma_parvum
	Q6MQ47_Bacteria_Bdellovibrio_bacteriovorus
	B4U9C8_Bacteria_Hydrogenobaculum_sp
	O67680_Bacteria_Aquifex_aeolicus
	C0QUE5_Bacteria_Persephonella_marina
	B2V963_Bacteria_Sulfurihydrogenibium_sp
	Q660T2_Bacteria_Borreliella_bavariensis
	Q0SMR8_Bacteria_Borrelia_afzelii
	O51536_Bacteria_Borrelia_burgdorferi
	B7J2F3_Bacteria_Borrelia_burgdorferi
	O83357_Bacteria_Treponema_pallidum
	B2S2T4_Bacteria_Treponema_pallidum
	Q73NS2_Bacteria_Treponema_denticola
	B0TZ54_Bacteria_Francisella_philomiragia
	A0Q5E0_Bacteria_Francisella_tularensis
	Q5NHI5_Bacteria_Francisella_tularensis
	Q14IY7_Bacteria_Francisella_tularensis
	A7NDV3_Bacteria_Francisella_tularensis
	Q0BKP7_Bacteria_Francisella_tularensis
	Q2A218_Bacteria_Francisella_tularensis
	B2SDQ1_Bacteria_Francisella_tularensis
	A4IZF1_Bacteria_Francisella_tularensis
	Q31F24_Bacteria_Hydrogenovibrio_crunogenus
	Q6F8A0_Bacteria_Acinetobacter_baylyi
	B6J641_Bacteria_Coxiella_burnetii
	Q83AC2_Bacteria_Coxiella_burnetii
	B6J3A6_Bacteria_Coxiella_burnetii
	A9KGZ8_Bacteria_Coxiella_burnetii
	A9N9I7_Bacteria_Coxiella_burnetii
	Q4FT44_Bacteria_Psychrobacter_arcticus
	Q1QAR8_Bacteria_Psychrobacter_cryohalolentis
	Q47VJ8_Bacteria_Colwellia_psychrerythraea
	A0KGT8_Bacteria_Aeromonas_hydrophila
	C4L9L4_Bacteria_Tolumonas_auensis
	A1STS1_Bacteria_Psychromonas_ingrahamii
	Q7N8V7_Bacteria_Photorhabdus_luminescens
	A8G9P0_Bacteria_Serratia_proteamaculans
	A1JJF4_Bacteria_Yersinia_enterocolitica
	Q8ZIK5_Bacteria_Yersinia_pestis
	A4TQD8_Bacteria_Yersinia_pestis
	Q1CMT2_Bacteria_Yersinia_pestis
	Q1C0H5_Bacteria_Yersinia_pestis
	A9QZZ0_Bacteria_Yersinia_pestis
	B2K487_Bacteria_Yersinia_pseudotuberculosis
	B1JKY3_Bacteria_Yersinia_pseudotuberculosis
	Q66EQ8_Bacteria_Yersinia_pseudotuberculosis
	A7FMC1_Bacteria_Yersinia_pseudotuberculosis
	A4W6F7_Bacteria_Enterobacter_sp
	A7MIA7_Bacteria_Cronobacter_sakazakii
	A8ALP9_Bacteria_Citrobacter_koseri
	A7ZHE4_Bacteria_Escherichia_coli
	B7N7S6_Bacteria_Escherichia_coli
	B7L4H4_Bacteria_Escherichia_coli
	B7UI99_Bacteria_Escherichia_coli
	Q1RGE6_Bacteria_Escherichia_coli
	A1A7A0_Bacteria_Escherichia_coli
	B7MAH6_Bacteria_Escherichia_coli
	Q0TLT6_Bacteria_Escherichia_coli
	Q8FL96_Bacteria_Escherichia_coli
	B7MNR0_Bacteria_Escherichia_coli
	P06992_Bacteria_Escherichia_coli
	B7NHF7_Bacteria_Escherichia_coli
	B7M0E8_Bacteria_Escherichia_coli
	A7ZW03_Bacteria_Escherichia_coli
	B1IRC5_Bacteria_Escherichia_coli
	Q3Z5V8_Bacteria_Shigella_sonnei
	B1LFY7_Bacteria_Escherichia_coli
	Q0T8E4_Bacteria_Shigella_flexneri
	B5YZ89_Bacteria_Escherichia_coli
	C4ZPX7_Bacteria_Escherichia_coli
	B6HZ32_Bacteria_Escherichia_coli
	Q8XA14_Bacteria_Escherichia_coli
	B1XC52_Bacteria_Escherichia_coli
	Q326I2_Bacteria_Shigella_boydii
	Q83MG8_Bacteria_Shigella_flexneri
	B2U259_Bacteria_Shigella_boydii
	Q32K43_Bacteria_Shigella_dysenteriae
	B7LVU5_Bacteria_Escherichia_fergusonii
	B4TWT6_Bacteria_Salmonella_schwarzengrund
	A9MQG2_Bacteria_Salmonella_arizonae
	Q57TH0_Bacteria_Salmonella_choleraesuis
	Q56016_Bacteria_Salmonella_typhimurium
	B5R1S8_Bacteria_Salmonella_enteritidis
	C0Q5E7_Bacteria_Salmonella_paratyphi
	Q8Z9J7_Bacteria_Salmonella_typhi
	B5F771_Bacteria_Salmonella_agona
	B5FI34_Bacteria_Salmonella_dublin
	B5RGC2_Bacteria_Salmonella_gallinarum
	A9MYM4_Bacteria_Salmonella_paratyphi
	B4TJ47_Bacteria_Salmonella_heidelberg
	Q5PDD9_Bacteria_Salmonella_paratyphi
	B5BL27_Bacteria_Salmonella_paratyphi
	B4T6L6_Bacteria_Salmonella_newport
	B5Y1Z4_Bacteria_Klebsiella_pneumoniae
	A6T4I7_Bacteria_Klebsiella_pneumoniae
	B2VGP6_Bacteria_Erwinia_tasmaniensis
	Q6D0E0_Bacteria_Pectobacterium_atrosepticum
	C6DEY6_Bacteria_Pectobacterium_carotovorum
	B4F2I2_Bacteria_Proteus_mirabilis
	Q1LSS2_Bacteria_Baumannia_cicadellinicola
	Q7VQK3_Bacteria_Blochmannia_floridanus
	Q493R7_Bacteria_Blochmannia_pennsylvanicus
	P59524_Bacteria_Buchnera_aphidicola
	Q8KA00_Bacteria_Buchnera_aphidicola
	P57241_Bacteria_Buchnera_aphidicola
	Q8D3I1_Bacteria_Wigglesworthia_glossinidia
	Q2NVX6_Bacteria_Sodalis_glossinidius
	C4K4K9_Bacteria_Hamiltonella_defensa
	Q7VM33_Bacteria_Haemophilus_ducreyi
	B3H0R3_Bacteria_Actinobacillus_pleuropneumoniae
	A3MZB7_Bacteria_Actinobacillus_pleuropneumoniae
	B0BTQ4_Bacteria_Actinobacillus_pleuropneumoniae
	Q0I5C3_Bacteria_Haemophilus_somnus
	B0URM7_Bacteria_Histophilus_somni
	Q65UX3_Bacteria_Mannheimia_succiniciproducens
	Q9CLL5_Bacteria_Pasteurella_multocida
	P44749_Bacteria_Haemophilus_influenzae
	A5U9U3_Bacteria_Haemophilus_influenzae
	A5UH57_Bacteria_Haemophilus_influenzae
	Q4QMZ9_Bacteria_Haemophilus_influenzae
	Q6LV41_Bacteria_Photobacterium_profundum
	B6EL48_Bacteria_Aliivibrio_salmonicida
	Q5E865_Bacteria_Vibrio_fischeri
	B5FGG5_Bacteria_Vibrio_fischeri
	Q9KUS2_Bacteria_Vibrio_cholerae
	A5F8N2_Bacteria_Vibrio_cholerae
	Q8DED2_Bacteria_Vibrio_vulnificus
	Q7MP86_Bacteria_Vibrio_vulnificus
	Q87ST6_Bacteria_Vibrio_parahaemolyticus
	A7MWC6_Bacteria_Vibrio_campbellii
	B7VIE2_Bacteria_Vibrio_tasmaniensis
	A1S9G5_Bacteria_Shewanella_amazonensis
	Q8EB93_Bacteria_Shewanella_oneidensis
	Q0HLT2_Bacteria_Shewanella_sp
	A0L064_Bacteria_Shewanella_sp
	Q0HS06_Bacteria_Shewanella_sp
	A4Y435_Bacteria_Shewanella_putrefaciens
	A1RMU8_Bacteria_Shewanella_sp
	A3D188_Bacteria_Shewanella_baltica
	B8EB35_Bacteria_Shewanella_baltica
	A9L438_Bacteria_Shewanella_baltica
	A6WK59_Bacteria_Shewanella_baltica
	Q12K59_Bacteria_Shewanella_denitrificans
	Q07YJ8_Bacteria_Shewanella_frigidimarina
	A3QBA3_Bacteria_Shewanella_loihica
	B1KGH9_Bacteria_Shewanella_woodyi
	A8FRV2_Bacteria_Shewanella_sediminis
	B8CSX5_Bacteria_Shewanella_piezotolerans
	A8H0V2_Bacteria_Shewanella_pealeana
	B0TV52_Bacteria_Shewanella_halifaxensis
	Q3IFD1_Bacteria_Pseudoalteromonas_haloplanktis
	Q5QVN7_Bacteria_Idiomarina_loihiensis
	Q21MT0_Bacteria_Saccharophagus_degradans
	Q1QZ31_Bacteria_Chromohalobacter_salexigens
	A6VU53_Bacteria_Marinomonas_sp
	A1U6F8_Bacteria_Marinobacter_hydrocarbonoclasticus
	Q2S9C3_Bacteria_Hahella_chejuensis
	Q9I5U5_Bacteria_Pseudomonas_aeruginosa
	Q88QT6_Bacteria_Pseudomonas_putida
	Q48NT7_Bacteria_Pseudomonas_savastanoi
	Q88A46_Bacteria_Pseudomonas_syringae
	Q4ZMG5_Bacteria_Pseudomonas_syringae
	Q3K5T2_Bacteria_Pseudomonas_fluorescens
	Q4K4X5_Bacteria_Pseudomonas_fluorescens
	Q60B77_Bacteria_Methylococcus_capsulatus
	Q3JAF3_Bacteria_Nitrosococcus_oceani
	Q0VMV2_Bacteria_Alcanivorax_borkumensis
	C1D9C2_Bacteria_Laribacter_hongkongensis
	Q7P1U1_Bacteria_Chromobacterium_violaceum
	B4RJV5_Bacteria_Neisseria_gonorrhoeae
	Q5F9W4_Bacteria_Neisseria_gonorrhoeae
	Q9K0B7_Bacteria_Neisseria_meningitidis
	A1KSW0_Bacteria_Neisseria_meningitidis
	A9M352_Bacteria_Neisseria_meningitidis
	Q9JVC2_Bacteria_Neisseria_meningitidis
	Q479U6_Bacteria_Dechloromonas_aromatica
	Q9RED9_Bacteria_Burkholderia_sp
	A9I5F2_Bacteria_Bordetella_petrii
	Q2KXA2_Bacteria_Bordetella_avium
	Q7VU11_Bacteria_Bordetella_pertussis
	Q7WG20_Bacteria_Bordetella_bronchiseptica
	Q7W4J6_Bacteria_Bordetella_parapertussis
	B1Y7L9_Bacteria_Leptothrix_cholodnii
	A2SC77_Bacteria_Methylibium_petroleiphilum
	C5CS95_Bacteria_Variovorax_paradoxus
	Q223E6_Bacteria_Rhodoferax_ferrireducens
	A1VUN7_Bacteria_Polaromonas_naphthalenivorans
	Q121Q5_Bacteria_Polaromonas_sp
	A1TWF5_Bacteria_Acidovorax_citrulli
	B9MIF6_Bacteria_Acidovorax_ebreus
	A1WD86_Bacteria_Acidovorax_sp
	A1WS95_Bacteria_Verminephrobacter_eiseniae
	Q2T114_Bacteria_Burkholderia_thailandensis
	Q63X76_Bacteria_Burkholderia_pseudomallei
	Q62MM2_Bacteria_Burkholderia_mallei
	A3MNW4_Bacteria_Burkholderia_mallei
	A1V727_Bacteria_Burkholderia_mallei
	Q3JVW6_Bacteria_Burkholderia_pseudomallei
	A2S8N7_Bacteria_Burkholderia_mallei
	A3NRM0_Bacteria_Burkholderia_pseudomallei
	A3N5X6_Bacteria_Burkholderia_pseudomallei
	A4JHP7_Bacteria_Burkholderia_vietnamiensis
	Q0BC07_Bacteria_Burkholderia_ambifaria
	B1YWD5_Bacteria_Burkholderia_ambifaria
	Q39D37_Bacteria_Burkholderia_lata
	A0KAD1_Bacteria_Burkholderia_cenocepacia
	B1JY71_Bacteria_Burkholderia_cenocepacia
	Q1BTQ8_Bacteria_Burkholderia_cenocepacia
	B4EBE8_Bacteria_Burkholderia_cenocepacia
	A9AFE4_Bacteria_Burkholderia_multivorans
	B2JCX3_Bacteria_Paraburkholderia_phymatum
	Q145L1_Bacteria_Paraburkholderia_xenovorans
	B2SX63_Bacteria_Paraburkholderia_phytofirmans
	Q8Y219_Bacteria_Ralstonia_solanacearum
	Q1LRA1_Bacteria_Cupriavidus_metallidurans
	Q475Q1_Bacteria_Cupriavidus_necator
	Q0KEA7_Bacteria_Cupriavidus_necator
	B2AH89_Bacteria_Cupriavidus_taiwanensis
	Q2YBP5_Bacteria_Nitrosospira_multiformis
	Q82W15_Bacteria_Nitrosomonas_europaea
	Q0AGQ8_Bacteria_Nitrosomonas_eutropha
	Q3SGF7_Bacteria_Thiobacillus_denitrificans
	Q5P7J1_Bacteria_Aromatoleum_aromaticum
	Q1GZB8_Bacteria_Methylobacillus_flagellatus
	A6SV13_Bacteria_Janthinobacterium_sp
	A4G256_Bacteria_Herminiimonas_arsenicoxydans
	A1WVT7_Bacteria_Halorhodospira_halophila
	B5EL84_Bacteria_Acidithiobacillus_ferrooxidans
	B7J3R3_Bacteria_Acidithiobacillus_ferrooxidans
	Q5WSM3_Bacteria_Legionella_pneumophila
	A5IIC0_Bacteria_Legionella_pneumophila
	Q5X0V1_Bacteria_Legionella_pneumophila
	Q5ZRF4_Bacteria_Legionella_pneumophila
	A5EY68_Bacteria_Dichelobacter_nodosus
	Q9PBJ6_Bacteria_Xylella_fastidiosa
	Q87C85_Bacteria_Xylella_fastidiosa
	Q8PCE3_Bacteria_Xanthomonas_campestris
	Q4UR39_Bacteria_Xanthomonas_campestris
	B0RUI3_Bacteria_Xanthomonas_campestris
	B2SPT3_Bacteria_Xanthomonas_oryzae
	Q2NZI4_Bacteria_Xanthomonas_oryzae
	Q5GWB9_Bacteria_Xanthomonas_oryzae
	Q8PP25_Bacteria_Xanthomonas_axonopodis
	Q3BX82_Bacteria_Xanthomonas_campestris
	Q2S0I2_Bacteria_Salinibacter_ruber
	CEM23118_Eukarya_Alveolata
	XP12768720_Eukarya_Alveolata
	GBE59417_Eukarya_Alveolata
	Q7MXN7_Bacteria_Porphyromonas_gingivalis
	B2RHC2_Bacteria_Porphyromonas_gingivalis
	A6LF39_Bacteria_Parabacteroides_distasonis
	A6L1N4_Bacteria_Bacteroides_vulgatus
	Q5LHC9_Bacteria_Bacteroides_fragilis
	Q64Y97_Bacteria_Bacteroides_fragilis
	Q8A0H8_Bacteria_Bacteroides_thetaiotaomicron
	Q11UL8_Bacteria_Cytophaga_hutchinsonii
	A5FLP4_Bacteria_Flavobacterium_johnsoniae
	A6GVR5_Bacteria_Flavobacterium_psychrophilum
	Q3B3D4_Bacteria_Chlorobium_luteolum
	Q3ARC0_Bacteria_Chlorobium_chlorochromatii
	A1BFM9_Bacteria_Chlorobium_phaeobacteroides
	B3EIC2_Bacteria_Chlorobium_limicola
	Q8KE87_Bacteria_Chlorobium_tepidum
	B3QMU5_Bacteria_Chlorobaculum_parvum
	B3EQT0_Bacteria_Chlorobium_phaeobacteroides
	B4S787_Bacteria_Prosthecochloris_aestuarii
	Q4FMR0_Bacteria_Pelagibacter_ubique
	Q1A705_Eukaryota_Vermamoeba_vermiformis
	Q28HM1_Eukaryota_Xenopus_tropicalis
	Q7T0W5_Eukaryota_Xenopus_laevis
	Q2TBQ0_Eukaryota_Bos_taurus
	Q8JZM0_Eukaryota_Mus_musculus
	Q811P6_Eukaryota_Rattus_norvegicus
	Q2PG46_Eukaryota_Macaca_fascicularis
	Q8WVM0_Eukaryota_Homo_sapiens
	Q5R4V9_Eukaryota_Pongo_abelii
	Q2LZ79_Eukaryota_Drosophila_pseudoobscura
	Q9VTM5_Eukaryota_Drosophila_melanogaster
	P91424_Eukaryota_Caenorhabditis_elegans
	A8LI73_Bacteria_Dinoroseobacter_shibae
	A1B0G4_Bacteria_Paracoccus_denitrificans
	Q1GI39_Bacteria_Ruegeria_sp
	Q164G1_Bacteria_Roseobacter_denitrificans
	Q5LQN0_Bacteria_Ruegeria_pomeroyi
	Q28RD6_Bacteria_Jannaschia_sp
	A4WRK3_Bacteria_Rhodobacter_sphaeroides
	B9KST5_Bacteria_Rhodobacter_sphaeroides
	Q3J2B9_Bacteria_Rhodobacter_sphaeroides
	A3PJZ3_Bacteria_Rhodobacter_sphaeroides
	A8HVI9_Bacteria_Azorhizobium_caulinodans
	A7IJ80_Bacteria_Xanthobacter_autotrophicus
	B1LVB8_Bacteria_Methylobacterium_radiotolerans
	B6JGM4_Bacteria_Oligotropha_carboxidovorans
	B3Q9S4_Bacteria_Rhodopseudomonas_palustris
	Q6N5B4_Bacteria_Rhodopseudomonas_palustris
	Q135P2_Bacteria_Rhodopseudomonas_palustris
	Q2IX80_Bacteria_Rhodopseudomonas_palustris
	Q89MU0_Bacteria_Bradyrhizobium_diazoefficiens
	A5EIA8_Bacteria_Bradyrhizobium_sp
	A4YT90_Bacteria_Bradyrhizobium_sp
	Q07LF4_Bacteria_Rhodopseudomonas_palustris
	Q3SRZ8_Bacteria_Nitrobacter_winogradskyi
	Q1QKW0_Bacteria_Nitrobacter_hamburgensis
	Q215S4_Bacteria_Rhodopseudomonas_palustris
	Q8UGD5_Bacteria_Agrobacterium_fabrum
	C3M9C2_Bacteria_Sinorhizobium_fredii
	A6U7I6_Bacteria_Sinorhizobium_medicae
	Q92QZ1_Bacteria_Rhizobium_meliloti
	B9JUV4_Bacteria_Agrobacterium_vitis
	Q1MJ01_Bacteria_Rhizobium_leguminosarum
	B5ZWD8_Bacteria_Rhizobium_leguminosarum
	Q2KA84_Bacteria_Rhizobium_etli
	B3PUU6_Bacteria_Rhizobium_etli
	A6X265_Bacteria_Ochrobactrum_anthropi
	Q57E58_Bacteria_Brucella_abortus
	Q2YN15_Bacteria_Brucella_abortus
	B2S4U1_Bacteria_Brucella_abortus
	C0RI23_Bacteria_Brucella_melitensis
	Q8G1N0_Bacteria_Brucella_suis
	A9MA55_Bacteria_Brucella_canis
	A5VPL7_Bacteria_Brucella_ovis
	Q8YG94_Bacteria_Brucella_melitensis
	B0CL06_Bacteria_Brucella_suis
	A1US65_Bacteria_Bartonella_bacilliformis
	A9IRW8_Bacteria_Bartonella_tribocorum
	Q6G438_Bacteria_Bartonella_henselae
	Q6G052_Bacteria_Bartonella_quintana
	Q11HG9_Bacteria_Chelativorans_sp
	Q984S7_Bacteria_Rhizobium_loti
	Q5NMX2_Bacteria_Zymomonas_mobilis
	Q1GT31_Bacteria_Sphingopyxis_alaskensis
	Q2N8W9_Bacteria_Erythrobacter_litoralis
	Q2G9Z2_Bacteria_Novosphingobium_aromaticivorans
	Q0AQC3_Bacteria_Maricaulis_maris
	B4RBS4_Bacteria_Phenylobacterium_zucineum
	Q9A7N5_Bacteria_Caulobacter_crescentus
	Q5FU61_Bacteria_Gluconobacter_oxydans
	Q2W0V3_Bacteria_Magnetospirillum_magneticum
	Q2RXA9_Bacteria_Rhodospirillum_rubrum
	Q1RK29_Bacteria_Rickettsia_bellii
	A8GXS7_Bacteria_Rickettsia_bellii
	A8EZN3_Bacteria_Rickettsia_canadensis
	O05952_Bacteria_Rickettsia_prowazekii
	Q68W66_Bacteria_Rickettsia_typhi
	A8GPG7_Bacteria_Rickettsia_akari
	Q92GV0_Bacteria_Rickettsia_conorii
	C3PPC3_Bacteria_Rickettsia_africae
	A8GT85_Bacteria_Rickettsia_rickettsii
	C4K2J5_Bacteria_Rickettsia_peacockii
	Q2GE45_Bacteria_Neorickettsia_sennetsu
	C0R5G4_Bacteria_Wolbachia_sp
	Q73IR3_Bacteria_Wolbachia_pipientis
	B3CPY6_Bacteria_Wolbachia_pipientis
	Q5GSM9_Bacteria_Wolbachia_sp
	B9KIG4_Bacteria_Anaplasma_marginale
	Q5PAV9_Bacteria_Anaplasma_marginale
	Q2GK91_Bacteria_Anaplasma_phagocytophilum
	Q5HBC6_Bacteria_Ehrlichia_ruminantium
	Q5FH30_Bacteria_Ehrlichia_ruminantium
	Q2GGH6_Bacteria_Ehrlichia_chaffeensis
	Q3YS70_Bacteria_Ehrlichia_canis
;end;begin trees;
	tree tree_1 = [&U] (((((A0LA32_Bacteria_Magnetococcus_marinus:0.67706,((A9A0E0_Bacteria_Desulfococcus_oleovorans:0.6869399999999999,C0QFJ2_Bacteria_Desulfobacterium_autotrophicum:0.476700000000001)[&"FastTree support value"=0.991]:0.36585999999999963,(Q6AL71_Bacteria_Desulfotalea_psychrophila:0.7454999999999998,Q2LSQ6_Bacteria_Syntrophus_aciditrophicus:0.6431299999999993)[&"FastTree support value"=0.453]:0.11828000000000038)[&"FastTree support value"=0.92]:0.14327999999999985)[&"FastTree support value"=0.267]:0.054199999999999804,((Q1DAP2_Bacteria_Myxococcus_xanthus:0.3707799999999999,((B4UDZ6_Bacteria_Anaeromyxobacter_sp:0.0,B8J7H0_Bacteria_Anaeromyxobacter_dehalogenans:0.0):0.008329999999999949,Q2IFT9_Bacteria_Anaeromyxobacter_dehalogenans:0.04577000000000009)[&"FastTree support value"=1.0]:0.4074099999999996)[&"FastTree support value"=0.998]:0.3716400000000002,(Q3A3G8_Bacteria_Pelobacter_carbinolicus:0.4441599999999992,(Q74C12_Bacteria_Geobacter_sulfurreducens:0.2739899999999995,Q39W34_Bacteria_Geobacter_metallireducens:0.15302999999999933)[&"FastTree support value"=1.0]:0.3476499999999998)[&"FastTree support value"=0.524]:0.06880000000000042)[&"FastTree support value"=0.922]:0.14142999999999972)[&"FastTree support value"=0.946]:0.11800000000000033,(((((Q3Z9F0_Bacteria_Dehalococcoides_mccartyi:0.06045999999999996,(Q3ZZE6_Bacteria_Dehalococcoides_mccartyi:0.005910000000000082,A5FS52_Bacteria_Dehalococcoides_mccartyi:0.009619999999999962)[&"FastTree support value"=0.695]:0.057769999999999655)[&"FastTree support value"=1.0]:0.7552400000000006,Q3A8X5_Bacteria_Carboxydothermus_hydrogenoformans:0.7450700000000001)[&"FastTree support value"=0.131]:0.057149999999999146,(Q67JB9_Bacteria_Symbiobacterium_thermophilum:0.4523900000000003,(A5D673_Bacteria_Pelotomaculum_thermopropionicum:0.3732099999999994,Q2RME8_Bacteria_Moorella_thermoacetica:0.4340099999999998)[&"FastTree support value"=0.127]:0.055950000000000166)[&"FastTree support value"=0.889]:0.08582999999999963)[&"FastTree support value"=0.815]:0.057780000000000165,((Q8RDC8_Bacteria_Caldanaerobacter_subterraneus:0.41847999999999974,Q8R6B1_Bacteria_Fusobacterium_nucleatum:0.8425500000000001)[&"FastTree support value"=0.983]:0.26011000000000006,((((Q92F79_Bacteria_Listeria_innocua:0.0012499999999997513,(A0AEZ3_Bacteria_Listeria_welshimeri:0.02181000000000033,((C1KYC1_Bacteria_Listeria_monocytogenes:0.0,Q724M5_Bacteria_Listeria_monocytogenes:0.0):0.006000000000000227,(Q8YAE2_Bacteria_Listeria_monocytogenes:0.003049999999999997,B8DGN7_Bacteria_Listeria_monocytogenes:0.006099999999999994)[&"FastTree support value"=0.899]:0.000150)[&"FastTree support value"=0.125]:0.005840000000000067)[&"FastTree support value"=0.769]:0.021129999999999427)[&"FastTree support value"=1.0]:0.27766,(Q837A7_Bacteria_Enterococcus_faecalis:0.21787999999999919,((Q38V22_Bacteria_Lactobacillus_sakei:0.32857999999999965,(((Q88Z93_Bacteria_Lactobacillus_plantarum:0.2603800000000005,(Q03HF6_Bacteria_Pediococcus_pentosaceus:0.3373400000000002,((B2G5I8_Bacteria_Lactobacillus_reuteri:0.0,A5VI09_Bacteria_Lactobacillus_reuteri:0.0):0.31806,Q03T56_Bacteria_Lactobacillus_brevis:0.2502000000000004)[&"FastTree support value"=0.371]:0.06465999999999994)[&"FastTree support value"=0.956]:0.08833000000000002)[&"FastTree support value"=0.0]:0.01900999999999975,((Q03VR7_Bacteria_Leuconostoc_mesenteroides:0.12270999999999965,B1N079_Bacteria_Leuconostoc_citreum:0.13030000000000008)[&"FastTree support value"=1.0]:0.3233700000000006,Q04DR8_Bacteria_Oenococcus_oeni:0.4927299999999999)[&"FastTree support value"=0.982]:0.14761999999999986)[&"FastTree support value"=0.418]:0.07428999999999952,Q1WV73_Bacteria_Lactobacillus_salivarius:0.19665)[&"FastTree support value"=0.99]:0.1223800000000006)[&"FastTree support value"=0.854]:0.06960999999999995,(Q9CHN8_Bacteria_Lactococcus_lactis:0.26095999999999986,((A8AUQ4_Bacteria_Streptococcus_gordonii:0.038889999999999425,((C1CMT3_Bacteria_Streptococcus_pneumoniae:0.003230000000000288,(B2IM67_Bacteria_Streptococcus_pneumoniae:0.0030600000000005068,((Q8DND3_Bacteria_Streptococcus_pneumoniae:0.0,Q04II4_Bacteria_Streptococcus_pneumoniae:0.0):0.003049999999999997,((Q97NN5_Bacteria_Streptococcus_pneumoniae:0.0,C1CTN9_Bacteria_Streptococcus_pneumoniae:0.0,B8ZNY9_Bacteria_Streptococcus_pneumoniae:0.0):0.000150,((B5E2H6_Bacteria_Streptococcus_pneumoniae:0.0,B1I8T7_Bacteria_Streptococcus_pneumoniae:0.0):0.003080000000000638,(C1CA29_Bacteria_Streptococcus_pneumoniae:0.000140,C1CGR5_Bacteria_Streptococcus_pneumoniae:0.003070000000000128)[&"FastTree support value"=0.0]:0.000140)[&"FastTree support value"=0.854]:0.00306999999999924)[&"FastTree support value"=0.29]:0.003070000000000128)[&"FastTree support value"=0.973]:0.000140)[&"FastTree support value"=0.902]:0.00929000000000002)[&"FastTree support value"=1.0]:0.07596999999999987,A3CQN5_Bacteria_Streptococcus_sanguinis:0.03322999999999965)[&"FastTree support value"=0.615]:0.008569999999999744)[&"FastTree support value"=0.95]:0.03439000000000014,(((Q8E3D7_Bacteria_Streptococcus_agalactiae:0.005950000000000344,(Q3JZA5_Bacteria_Streptococcus_agalactiae:0.002989999999999604,Q8DXR8_Bacteria_Streptococcus_agalactiae:0.0030000000000001137)[&"FastTree support value"=0.931]:0.000150)[&"FastTree support value"=0.996]:0.06287999999999982,(B9DVT4_Bacteria_Streptococcus_uberis:0.0707399999999998,((Q1J8J4_Bacteria_Streptococcus_pyogenes:0.001260000000000261,(((Q48VC6_Bacteria_Streptococcus_pyogenes:0.0,Q1JIN6_Bacteria_Streptococcus_pyogenes:0.0):0.000140,((Q5XDX4_Bacteria_Streptococcus_pyogenes:0.0,A2RCH2_Bacteria_Streptococcus_pyogenes:0.0):0.003070000000000128,Q8P2N8_Bacteria_Streptococcus_pyogenes:0.000140)[&"FastTree support value"=0.966]:0.000130)[&"FastTree support value"=0.846]:0.002889999999999837,((Q1JDL6_Bacteria_Streptococcus_pyogenes:0.0,Q1JNI8_Bacteria_Streptococcus_pyogenes:0.0):0.000140,(Q9A1I0_Bacteria_Streptococcus_pyogenes:0.000140,(P0DF13_Bacteria_Streptococcus_pyogenes:0.0,P0DF12_Bacteria_Streptococcus_pyogenes:0.0):0.006140000000000256)[&"FastTree support value"=0.971]:0.000140)[&"FastTree support value"=0.0]:0.000140)[&"FastTree support value"=0.832]:0.0018199999999994887)[&"FastTree support value"=0.908]:0.016490000000000116,((B4U0U9_Bacteria_Streptococcus_equi:0.0,C0MF36_Bacteria_Streptococcus_equi:0.0):0.000140,C0M8P2_Bacteria_Streptococcus_equi:0.00306999999999924)[&"FastTree support value"=0.999]:0.05214000000000052)[&"FastTree support value"=0.856]:0.01825999999999972)[&"FastTree support value"=0.929]:0.026900000000000368)[&"FastTree support value"=0.897]:0.02253999999999934,(P59156_Bacteria_Streptococcus_mutans:0.06372999999999962,(Q5LY12_Bacteria_Streptococcus_thermophilus:0.000140,(Q5M2L6_Bacteria_Streptococcus_thermophilus:0.0030399999999994876,Q03IR2_Bacteria_Streptococcus_thermophilus:0.0030199999999993565)[&"FastTree support value"=0.842]:0.0030400000000003757)[&"FastTree support value"=1.0]:0.07053999999999938)[&"FastTree support value"=0.839]:0.013419999999999987)[&"FastTree support value"=0.953]:0.038000000000000256)[&"FastTree support value"=0.923]:0.0700099999999999)[&"FastTree support value"=0.999]:0.1638900000000003)[&"FastTree support value"=0.917]:0.06912999999999947)[&"FastTree support value"=0.981]:0.09550000000000036)[&"FastTree support value"=0.936]:0.0582900000000004,(((((A7GJV3_Bacteria_Bacillus_cytotoxicus:0.037819999999999965,((Q81JA5_Bacteria_Bacillus_cereus:0.0,B7ISV1_Bacteria_Bacillus_cereus:0.0,B7HIK9_Bacteria_Bacillus_cereus:0.0):0.000150,((C1ESX0_Bacteria_Bacillus_cereus:0.0,A0R8B4_Bacteria_Bacillus_thuringiensis:0.0):0.003109999999999502,(A9VN54_Bacteria_Bacillus_weihenstephanensis:0.0030999999999998806,(C3LJ13_Bacteria_Bacillus_anthracis:0.0,Q81W00_Bacteria_Bacillus_anthracis:0.0,Q6HPX5_Bacteria_Bacillus_thuringiensis:0.0,C3P9I6_Bacteria_Bacillus_anthracis:0.0,B7JK47_Bacteria_Bacillus_cereus:0.0,B7HPV2_Bacteria_Bacillus_cereus:0.0,Q73FG7_Bacteria_Bacillus_cereus:0.0,B9IZC4_Bacteria_Bacillus_cereus:0.0,Q63HJ1_Bacteria_Bacillus_cereus:0.0):0.000150)[&"FastTree support value"=0.0]:0.000140)[&"FastTree support value"=0.918]:0.0030200000000002447)[&"FastTree support value"=0.924]:0.024939999999999962)[&"FastTree support value"=1.0]:0.1894,((B1HS82_Bacteria_Lysinibacillus_sphaericus:0.23202000000000034,(Q5WLW2_Bacteria_Bacillus_clausii:0.27956000000000003,Q9KGK4_Bacteria_Bacillus_halodurans:0.138539999999999)[&"FastTree support value"=0.98]:0.08965000000000067)[&"FastTree support value"=0.155]:0.04284999999999961,(B7GFH0_Bacteria_Anoxybacillus_flavithermus:0.12413000000000007,(C5D363_Bacteria_Geobacillus_sp:0.0678099999999997,(Q5L3V8_Bacteria_Geobacillus_kaustophilus:0.0606100000000005,A4IJB8_Bacteria_Geobacillus_thermodenitrificans:0.030130000000000656)[&"FastTree support value"=0.999]:0.09303999999999935)[&"FastTree support value"=0.077]:0.034730000000000594)[&"FastTree support value"=0.718]:0.05178999999999956)[&"FastTree support value"=0.405]:0.043700000000000294)[&"FastTree support value"=0.863]:0.035339999999999705,(A8F909_Bacteria_Bacillus_pumilus:0.08818000000000037,(P37468_Bacteria_Bacillus_subtilis:0.06959999999999944,Q65PH9_Bacteria_Bacillus_licheniformis:0.07408999999999999)[&"FastTree support value"=0.314]:0.030890000000000306)[&"FastTree support value"=0.988]:0.08551999999999982)[&"FastTree support value"=0.807]:0.05770000000000053,P59155_Bacteria_Oceanobacillus_iheyensis:0.3587100000000003)[&"FastTree support value"=0.073]:0.01640999999999959,(B9E8V8_Bacteria_Macrococcus_caseolyticus:0.23144000000000098,(((Q6GJH8_Bacteria_Staphylococcus_aureus:0.005959999999999965,((Q932G1_Bacteria_Staphylococcus_aureus:0.0,Q2G0T0_Bacteria_Staphylococcus_aureus:0.0,A6TYW7_Bacteria_Staphylococcus_aureus:0.0,A5IQ45_Bacteria_Staphylococcus_aureus:0.0,P66663_Bacteria_Staphylococcus_aureus:0.0,Q5HII3_Bacteria_Staphylococcus_aureus:0.0,Q6GBZ5_Bacteria_Staphylococcus_aureus:0.0,P66662_Bacteria_Staphylococcus_aureus:0.0,A8Z0Y8_Bacteria_Staphylococcus_aureus:0.0,A7WYP0_Bacteria_Staphylococcus_aureus:0.0,Q2FJE9_Bacteria_Staphylococcus_aureus:0.0):0.000140,(Q2YVV2_Bacteria_Staphylococcus_aureus:0.0029900000000004923,A6QEE6_Bacteria_Staphylococcus_aureus:0.0029799999999999827)[&"FastTree support value"=0.0]:0.000140)[&"FastTree support value"=0.787]:0.000150)[&"FastTree support value"=0.999]:0.07125000000000004,(Q4L3F0_Bacteria_Staphylococcus_haemolyticus:0.07964000000000038,(Q8CQU5_Bacteria_Staphylococcus_epidermidis:0.0,Q5HRR2_Bacteria_Staphylococcus_epidermidis:0.0):0.05417000000000005)[&"FastTree support value"=0.693]:0.02193999999999985)[&"FastTree support value"=0.925]:0.052070000000000505,(Q49V02_Bacteria_Staphylococcus_saprophyticus:0.08293000000000017,B9DLD0_Bacteria_Staphylococcus_carnosus:0.11840000000000028)[&"FastTree support value"=0.885]:0.03370000000000051)[&"FastTree support value"=0.995]:0.13274000000000008)[&"FastTree support value"=1.0]:0.21350999999999942)[&"FastTree support value"=0.783]:0.029690000000000438)[&"FastTree support value"=0.999]:0.18613999999999997,((((Q0TMD6_Bacteria_Clostridium_perfringens:0.0,Q8XHG8_Bacteria_Clostridium_perfringens:0.0,Q0SQ34_Bacteria_Clostridium_perfringens:0.0):0.16798000000000002,((B1KRY8_Bacteria_Clostridium_botulinum:0.023239999999999483,(C3KXY4_Bacteria_Clostridium_botulinum:0.009469999999999423,(C1FQ40_Bacteria_Clostridium_botulinum:0.006130000000000635,(A7FQA9_Bacteria_Clostridium_botulinum:0.000160,(A7G9I5_Bacteria_Clostridium_botulinum:0.003349999999999298,B1ID54_Bacteria_Clostridium_botulinum:0.006759999999999877)[&"FastTree support value"=0.762]:0.003370000000000317)[&"FastTree support value"=0.774]:0.003930000000000433)[&"FastTree support value"=0.437]:0.0072599999999996)[&"FastTree support value"=0.742]:0.004570000000000185)[&"FastTree support value"=1.0]:0.20052000000000003,Q97EX0_Bacteria_Clostridium_acetobutylicum:0.20870000000000033)[&"FastTree support value"=0.256]:0.040899999999999714)[&"FastTree support value"=1.0]:0.33347000000000016,(Q181C1_Bacteria_Peptoclostridium_difficile:0.32723999999999975,(A8MK56_Bacteria_Alkaliphilus_oremlandii:0.17814000000000085,A6TJK9_Bacteria_Alkaliphilus_metalliredigens:0.13377000000000017)[&"FastTree support value"=0.989]:0.12918999999999947)[&"FastTree support value"=0.797]:0.09262000000000015)[&"FastTree support value"=0.91]:0.08513000000000037,(A9KL97_Bacteria_Lachnoclostridium_phytofermentans:0.4265799999999995,B8D0I2_Bacteria_Halothermothrix_orenii:0.5312999999999999)[&"FastTree support value"=0.717]:0.08287000000000067)[&"FastTree support value"=0.831]:0.033339999999999925)[&"FastTree support value"=0.843]:0.06970999999999972)[&"FastTree support value"=0.959]:0.10665999999999976)[&"FastTree support value"=0.455]:0.042940000000000644,(Q251W8_Bacteria_Desulfitobacterium_hafniense:0.0,B8FY38_Bacteria_Desulfitobacterium_hafniense:0.0):0.8771000000000004)[&"FastTree support value"=0.955]:0.1277999999999997)[&"FastTree support value"=0.463]:0.05367999999999995,((((C6BSW3_Bacteria_Desulfovibrio_salexigens:0.49191000000000074,(Q1MR01_Bacteria_Lawsonia_intracellularis:0.7147399999999999,(Q30ZP0_Bacteria_Desulfovibrio_alaskensis:0.4532600000000002,(Q72B41_Bacteria_Desulfovibrio_vulgaris:0.004699999999999704,A1VD65_Bacteria_Desulfovibrio_vulgaris:0.010139999999999816)[&"FastTree support value"=0.99]:0.270150000000001)[&"FastTree support value"=0.951]:0.24318999999999935)[&"FastTree support value"=0.498]:0.16015000000000068)[&"FastTree support value"=1.0]:0.6057299999999994,(B1ZW80_Bacteria_Opitutus_terrae:0.9889200000000002,((Q9Z6K0_Bacteria_Chlamydia_pneumoniae:0.16143000000000018,(((O84358_Bacteria_Chlamydia_trachomatis:0.0,B0B7S3_Bacteria_Chlamydia_trachomatis:0.0,Q3KM04_Bacteria_Chlamydia_trachomatis:0.0,B0BBY8_Bacteria_Chlamydia_trachomatis:0.0):0.04455999999999971,Q9PK40_Bacteria_Chlamydia_muridarum:0.033800000000000274)[&"FastTree support value"=1.0]:0.1731600000000002,(Q5L6H5_Bacteria_Chlamydia_abortus:0.07155999999999985,(Q823V2_Bacteria_Chlamydophila_caviae:0.020330000000000403,Q253R6_Bacteria_Chlamydia_felis:0.02648000000000028)[&"FastTree support value"=0.92]:0.03465000000000007)[&"FastTree support value"=0.965]:0.09149999999999991)[&"FastTree support value"=0.991]:0.18400000000000016)[&"FastTree support value"=0.999]:0.32779999999999987,(Q6ME80_Bacteria_Protochlamydia_amoebophila:0.47041999999999984,O65090_Eukaryota_Arabidopsis_thaliana:1.1327699999999998)[&"FastTree support value"=0.245]:0.19679000000000002)[&"FastTree support value"=0.992]:0.34640999999999966)[&"FastTree support value"=0.326]:0.08187999999999995)[&"FastTree support value"=0.928]:0.16774000000000022,((Q5SM60_Bacteria_Thermus_thermophilus:0.0055000000000005045,Q72GC7_Bacteria_Thermus_thermophilus:0.00188000000000077)[&"FastTree support value"=1.0]:0.6986299999999996,(Q9RU68_Bacteria_Deinococcus_radiodurans:0.17233000000000054,Q1IZ94_Bacteria_Deinococcus_geothermalis:0.08199999999999985)[&"FastTree support value"=1.0]:0.6036299999999999)[&"FastTree support value"=0.847]:0.21602999999999994)[&"FastTree support value"=0.899]:0.08760999999999974,((Q9YEM5_Archaea_Aeropyrum_pernix:1.7790800000000004,(Q7UIR4_Bacteria_Rhodopirellula_baltica:1.1432199999999995,(A0LR93_Bacteria_Acidothermus_cellulolyticus:0.45784,(((Q6ADP1_Bacteria_Leifsonia_xyli:0.3037100000000006,(A1A3W3_Bacteria_Bifidobacterium_adolescentis:0.14125000000000032,(Q8G6I3_Bacteria_Bifidobacterium_longum:0.007039999999999935,(B3DP38_Bacteria_Bifidobacterium_longum:0.0028800000000002157,B7GPE3_Bacteria_Bifidobacterium_longum:0.000140)[&"FastTree support value"=0.768]:0.0045799999999998064)[&"FastTree support value"=0.801]:0.043560000000000265)[&"FastTree support value"=1.0]:0.38524000000000047)[&"FastTree support value"=0.796]:0.06736999999999949,((Q6AAD7_Bacteria_Propionibacterium_acnes:0.41781999999999986,((B1VUF9_Bacteria_Streptomyces_griseus:0.04917999999999978,(Q82HC3_Bacteria_Streptomyces_avermitilis:0.03109999999999946,Q9K3R5_Bacteria_Streptomyces_coelicolor:0.02629999999999999)[&"FastTree support value"=0.922]:0.02939000000000025)[&"FastTree support value"=1.0]:0.14742999999999995,(A6W6U4_Bacteria_Kineococcus_radiotolerans:0.23801000000000005,(A1R4F7_Bacteria_Paenarthrobacter_aurescens:0.12337999999999916,A0JU87_Bacteria_Arthrobacter_sp:0.04711999999999961)[&"FastTree support value"=1.0]:0.21358000000000033)[&"FastTree support value"=0.178]:0.030680000000000263)[&"FastTree support value"=0.224]:0.03599999999999959)[&"FastTree support value"=0.879]:0.048980000000000246,Q47SX4_Bacteria_Thermobifida_fusca:0.20575999999999972)[&"FastTree support value"=0.922]:0.06092000000000031)[&"FastTree support value"=0.144]:0.038419999999999455,((Q6NIA2_Bacteria_Corynebacterium_diphtheriae:0.14466,(Q4JU23_Bacteria_Corynebacterium_jeikeium:0.2782099999999996,(Q8FQZ5_Bacteria_Corynebacterium_efficiens:0.08307999999999982,(Q8NRY1_Bacteria_Corynebacterium_glutamicum:0.0031199999999991235,A4QCP0_Bacteria_Corynebacterium_glutamicum:0.0030599999999996186)[&"FastTree support value"=0.978]:0.05900000000000016)[&"FastTree support value"=0.988]:0.0942400000000001)[&"FastTree support value"=0.799]:0.05045000000000055)[&"FastTree support value"=0.997]:0.14266000000000023,((Q5YPY6_Bacteria_Nocardia_farcinica:0.1066900000000004,(C1A383_Bacteria_Rhodococcus_erythropolis:0.08656000000000041,(Q0S4T6_Bacteria_Rhodococcus_jostii:0.01065999999999967,C1AXY5_Bacteria_Rhodococcus_opacus:0.013519999999999754)[&"FastTree support value"=0.987]:0.05758000000000063)[&"FastTree support value"=0.957]:0.0549299999999997)[&"FastTree support value"=0.984]:0.11884999999999923,(((Q1B416_Bacteria_Mycobacterium_sp:0.0031200000000000117,(A1UL32_Bacteria_Mycobacterium_sp:0.0,A3Q5I0_Bacteria_Mycobacterium_sp:0.0):0.000140)[&"FastTree support value"=0.997]:0.06517000000000017,(A1TEH3_Bacteria_Mycobacterium_vanbaalenii:0.013249999999999318,A4T6P3_Bacteria_Mycobacterium_gilvum:0.00880999999999954)[&"FastTree support value"=0.975]:0.04306000000000054)[&"FastTree support value"=0.884]:0.04356999999999989,((Q741W2_Bacteria_Mycobacterium_paratuberculosis:0.0029599999999998516,A0QBW0_Bacteria_Mycobacterium_avium:0.002889999999999837)[&"FastTree support value"=0.962]:0.03478000000000048,((P9WH07_Bacteria_Mycobacterium_tuberculosis:0.0,C1AM01_Bacteria_Mycobacterium_bovis:0.0,P9WH06_Bacteria_Mycobacterium_tuberculosis:0.0,A1KHE8_Bacteria_Mycobacterium_bovis:0.0,A5U153_Bacteria_Mycobacterium_tuberculosis:0.0,P66661_Bacteria_Mycobacterium_bovis:0.0):0.05784000000000056,(Q9CD52_Bacteria_Mycobacterium_leprae:0.0,B8ZU59_Bacteria_Mycobacterium_leprae:0.0):0.0914900000000003)[&"FastTree support value"=0.775]:0.0283199999999999)[&"FastTree support value"=0.925]:0.059459999999999624)[&"FastTree support value"=1.0]:0.34602999999999984)[&"FastTree support value"=0.845]:0.07721000000000089)[&"FastTree support value"=0.9]:0.06683999999999912)[&"FastTree support value"=0.98]:0.20145000000000035)[&"FastTree support value"=0.996]:0.4103899999999996)[&"FastTree support value"=0.6]:0.04367000000000054)[&"FastTree support value"=0.895]:0.1325699999999994,(Q1AXL9_Bacteria_Rubrobacter_xylanophilus:0.7386799999999996,B2A3L9_Bacteria_Natranaerobius_thermophilus:0.8055000000000003)[&"FastTree support value"=0.145]:0.056849999999999845)[&"FastTree support value"=0.386]:0.06646000000000019)[&"FastTree support value"=0.957]:0.15242000000000022)[&"FastTree support value"=0.499]:0.03064,(((A1RRK0_Archaea_Pyrobaculum_islandicum:0.26577000000000073,Q8ZTJ4_Archaea_Pyrobaculum_aerophilum:0.10681999999999992)[&"FastTree support value"=1.0]:0.8312099999999996,(((((P10337_Bacteria_Bacteroides_fragilis:0.000680,Q02607_Bacteria_Bacteroides_fragilis:0.026590000000000114)[&"FastTree support value"=1.0]:1.2478500000000001,(P45438_Bacteria_Bacillus_licheniformis:0.027449999999999974,(Q04720_Bacteria_Bacillus_anthracis:0.003369999999999873,Q03986_Bacteria_Bacillus_licheniformis:0.000140)[&"FastTree support value"=0.968]:0.000150)[&"FastTree support value"=0.999]:1.0181400000000003)[&"FastTree support value"=0.941]:0.4625300000000001,(((P07287_Bacteria_Saccharopolyspora_erythraea:0.24767000000000028,P09891_Bacteria_Aeromicrobium_erythreum:0.32836)[&"FastTree support value"=0.921]:0.17020000000000035,(P45439_Bacteria_Streptomyces_fradiae:0.5823399999999999,P13079_Bacteria_Streptomyces_thermotolerans:0.42124000000000006)[&"FastTree support value"=0.893]:0.14735000000000031)[&"FastTree support value"=0.995]:0.4069199999999995,(P43433_Bacteria_Micromonospora_griseorubida:0.6696200000000001,P16898_Bacteria_Corynebacterium_diphtheriae:0.7680400000000001)[&"FastTree support value"=0.993]:0.4940199999999999)[&"FastTree support value"=0.954]:0.3602300000000005)[&"FastTree support value"=0.902]:0.2616100000000001,(((P10738_Bacteria_Escherichia_coli:0.000140,((P0A4D5_Bacteria_Enterococcus_faecalis:0.0,P0A4D6_Bacteria_Clostridium_perfringens:0.0):0.000140,(P06573_Bacteria_Streptococcus_sanguinis:0.012420000000000098,(P21236_Bacteria_Streptococcus_pneumoniae:0.0041199999999999015,P20173_Bacteria_Enterococcus_faecalis:0.004109999999999836)[&"FastTree support value"=0.337]:0.000150)[&"FastTree support value"=0.849]:0.0041199999999999015)[&"FastTree support value"=0.853]:0.012280000000000069)[&"FastTree support value"=0.995]:0.46129,((P0A0H2_Bacteria_Staphylococcus_aureus:0.0,P0A0H1_Bacteria_Staphylococcus_aureus:0.0,P0A0H3_Bacteria_Staphylococcus_aureus:0.0,Q6GKQ0_Bacteria_Staphylococcus_aureus:0.0):0.3671099999999998,(Q00014_Bacteria_Lactobacillus_reuteri:0.07696000000000014,(P06571_Bacteria_Lysinibacillus_sphaericus:0.23661999999999983,(P02979_Bacteria_Staphylococcus_aureus:0.008329999999999949,(P13978_Bacteria_Staphylococcus_aureus:0.000160,(P13956_Bacteria_Bacillus_subtilis:0.000140,(P13957_Bacteria_Staphylococcus_aureus:0.004070000000000018,P06572_Bacteria_Staphylococcus_epidermidis:0.004100000000000215)[&"FastTree support value"=0.0]:0.000150)[&"FastTree support value"=0.837]:0.004070000000000018)[&"FastTree support value"=0.8]:0.008039999999999825)[&"FastTree support value"=0.998]:0.16334999999999988)[&"FastTree support value"=0.813]:0.04565000000000019)[&"FastTree support value"=0.996]:0.24088999999999983)[&"FastTree support value"=0.859]:0.13389000000000006)[&"FastTree support value"=1.0]:1.20453,(Q9VH38_Eukaryota_Drosophila_melanogaster:2.30313,((Q32LD4_Eukaryota_Bos_taurus:0.14864999999999995,(Q9H5Q4_Eukaryota_Homo_sapiens:0.2972199999999998,(Q3TL26_Eukaryota_Mus_musculus:0.06758000000000042,Q5U2T7_Eukaryota_Rattus_norvegicus:0.04314000000000018)[&"FastTree support value"=1.0]:0.3146499999999999)[&"FastTree support value"=0.937]:0.22205999999999992)[&"FastTree support value"=0.971]:1.6205199999999995,(Q9US51_Eukaryota_Schizosaccharomyces_pombe:1.3431699999999998,(P87250_Eukaryota_Kluyveromyces_lactis:0.6715900000000001,(P87292_Eukaryota_Lachancea_kluyveri:0.30105000000000004,(P14908_Eukaryota_Saccharomyces_cerevisiae:0.018690000000000317,Q9Y829_Eukaryota_Saccharomyces_paradoxus:0.03680000000000039)[&"FastTree support value"=1.0]:0.30281)[&"FastTree support value"=0.892]:0.1912200000000004)[&"FastTree support value"=0.9]:0.6089900000000004)[&"FastTree support value"=1.0]:2.8912699999999996)[&"FastTree support value"=0.239]:0.4645400000000004)[&"FastTree support value"=0.939]:0.7461000000000002)[&"FastTree support value"=0.542]:0.15941000000000027)[&"FastTree support value"=0.858]:0.18325999999999976,((Q9X1F1_Bacteria_Thermotoga_maritima:0.01251999999999942,B1LBH5_Bacteria_Thermotoga_sp:0.008610000000000007)[&"FastTree support value"=0.739]:0.006960000000000299,(A5IME8_Bacteria_Thermotoga_petrophila:0.04146999999999945,B9K8F0_Bacteria_Thermotoga_neapolitana:0.12340000000000018)[&"FastTree support value"=0.608]:0.011660000000000004)[&"FastTree support value"=1.0]:0.8435800000000002)[&"FastTree support value"=0.911]:0.11700999999999961)[&"FastTree support value"=0.828]:0.08438000000000034,((((((Q9HQH1_Archaea_Halobacterium_salinarum:0.0,B0R506_Archaea_Halobacterium_salinarum:0.0):0.17523,(Q18GB5_Archaea_Haloquadratum_walsbyi:0.25208999999999904,(Q5V588_Archaea_Haloarcula_marismortui:0.1819500000000005,Q3IPM0_Archaea_Natronomonas_pharaonis:0.1890799999999997)[&"FastTree support value"=0.603]:0.07370999999999928)[&"FastTree support value"=0.878]:0.07318000000000069)[&"FastTree support value"=1.0]:0.6684299999999999,(Q12XH7_Archaea_Methanococcoides_burtonii:0.24552999999999958,(Q466S6_Archaea_Methanosarcina_barkeri:0.07339000000000073,(Q8PU18_Archaea_Methanosarcina_mazei:0.042780000000000484,Q8TQU8_Archaea_Methanosarcina_acetivorans:0.062249999999999694)[&"FastTree support value"=0.943]:0.05897000000000041)[&"FastTree support value"=0.997]:0.22519999999999918)[&"FastTree support value"=0.997]:0.2808400000000004)[&"FastTree support value"=0.854]:0.07301000000000002,Q2FSA9_Archaea_Methanospirillum_hungatei:0.9108700000000001)[&"FastTree support value"=0.289]:0.039200000000000124,(O28491_Archaea_Archaeoglobus_fulgidus:0.7257899999999999,((O22268_Eukaryota_Arabidopsis_thaliana:0.25922,((Q54QK7_Eukaryota_Dictyostelium_discoideum:0.3016200000000002,((G0SEH7_Eukaryota_Chaetomium_thermophilum:0.41486,(Q9USU2_Eukaryota_Schizosaccharomyces_pombe:0.21143,(Q6C7H6_Eukaryota_Yarrowia_lipolytica:0.1615700000000002,(Q6BSY5_Eukaryota_Debaryomyces_hansenii:0.10659000000000018,((P41819_Eukaryota_Saccharomyces_cerevisiae:0.07257999999999987,Q6FKY3_Eukaryota_Candida_glabrata:0.04400000000000004)[&"FastTree support value"=0.9]:0.022639999999999993,(P78697_Eukaryota_Kluyveromyces_lactis:0.07291999999999987,Q75C90_Eukaryota_Ashbya_gossypii:0.07196999999999987)[&"FastTree support value"=0.754]:0.021990000000000176)[&"FastTree support value"=0.982]:0.061630000000000074)[&"FastTree support value"=0.94]:0.056929999999999925)[&"FastTree support value"=0.991]:0.1185299999999998)[&"FastTree support value"=0.858]:0.07812000000000019)[&"FastTree support value"=0.99]:0.1428199999999995,(Q09522_Eukaryota_Caenorhabditis_elegans:0.3899600000000003,(Q9VAQ5_Eukaryota_Drosophila_melanogaster:0.21495000000000042,(Q2KHT8_Eukaryota_Bos_taurus:0.004750000000000032,(Q9D0D4_Eukaryota_Mus_musculus:0.020220000000000127,(Q9UNQ2_Eukaryota_Homo_sapiens:0.000140,Q95KJ0_Eukaryota_Macaca_fascicularis:0.005710000000000104)[&"FastTree support value"=0.976]:0.019299999999999873)[&"FastTree support value"=0.479]:0.019519999999999982)[&"FastTree support value"=0.997]:0.17564000000000046)[&"FastTree support value"=0.443]:0.07010000000000005)[&"FastTree support value"=0.624]:0.0612099999999991)[&"FastTree support value"=0.923]:0.10753000000000057)[&"FastTree support value"=0.503]:0.0657899999999998,(OII72988_Eukarya_Alveolata:0.021479999999999944,(POM82956_Eukarya_Alveolata:0.014310000000000045,(PPS97554_Eukarya_Alveolata:0.009729999999999794,XP627466_Eukarya_Alveolata:0.011260000000000048)[&"FastTree support value"=0.823]:0.008319999999999883)[&"FastTree support value"=0.902]:0.04859999999999998)[&"FastTree support value"=1.0]:0.9984799999999998)[&"FastTree support value"=0.961]:0.22916000000000025)[&"FastTree support value"=0.956]:0.2687399999999993,Q9FK02_Eukaryota_Arabidopsis_thaliana:0.5913199999999996)[&"FastTree support value"=1.0]:0.6130700000000004)[&"FastTree support value"=0.958]:0.20729000000000042)[&"FastTree support value"=0.854]:0.06745999999999963,(Q8TWU7_Archaea_Methanopyrus_kandleri:0.6478299999999999,((Q58435_Archaea_Methanocaldococcus_jannaschii:0.25966999999999985,(A6UTZ1_Archaea_Methanococcus_aeolicus:0.2592300000000005,(A6UP00_Archaea_Methanococcus_vannielii:0.10033999999999921,(Q6LYK4_Archaea_Methanococcus_maripaludis:0.023909999999999876,(A6VFS2_Archaea_Methanococcus_maripaludis:0.03343000000000007,(A4FY32_Archaea_Methanococcus_maripaludis:0.03912000000000049,A9AAW1_Archaea_Methanococcus_maripaludis:0.022560000000000358)[&"FastTree support value"=0.687]:0.011619999999999742)[&"FastTree support value"=0.38]:0.008589999999999876)[&"FastTree support value"=0.991]:0.11826999999999988)[&"FastTree support value"=0.999]:0.17026000000000074)[&"FastTree support value"=0.919]:0.11198999999999959)[&"FastTree support value"=1.0]:0.3054200000000007,(((Q8TH24_Archaea_Pyrococcus_furiosus:0.12759999999999927,(Q9V1P8_Archaea_Pyrococcus_abyssi:0.09748000000000001,O59487_Archaea_Pyrococcus_horikoshii:0.16896999999999984)[&"FastTree support value"=0.924]:0.06677)[&"FastTree support value"=0.978]:0.09736999999999973,(C6A222_Archaea_Thermococcus_sibiricus:0.17823999999999973,(B6YTK7_Archaea_Thermococcus_onnurineus:0.13678999999999952,(C5A594_Archaea_Thermococcus_gammatolerans:0.09581000000000017,Q5JI54_Archaea_Thermococcus_kodakarensis:0.12723000000000084)[&"FastTree support value"=0.966]:0.07443999999999917)[&"FastTree support value"=0.909]:0.0642700000000005)[&"FastTree support value"=0.908]:0.0850799999999996)[&"FastTree support value"=1.0]:0.355220000000001,(O27381_Archaea_Methanothermobacter_thermautotrophicus:0.4693100000000001,Q2NE42_Archaea_Methanosphaera_stadtmanae:0.5037000000000003)[&"FastTree support value"=0.99]:0.20245000000000068)[&"FastTree support value"=0.429]:0.09694000000000003)[&"FastTree support value"=0.869]:0.07599999999999962)[&"FastTree support value"=0.934]:0.1337799999999998)[&"FastTree support value"=0.995]:0.24089000000000027)[&"FastTree support value"=0.95]:0.1491699999999998,(((Q74LI0_Bacteria_Lactobacillus_johnsonii:0.13473000000000024,((Q1GBR1_Bacteria_Lactobacillus_delbrueckii:0.0,Q04C60_Bacteria_Lactobacillus_delbrueckii:0.0):0.19240999999999975,(Q5FMG3_Bacteria_Lactobacillus_acidophilus:0.047719999999999985,A8YX55_Bacteria_Lactobacillus_helveticus:0.08711999999999964)[&"FastTree support value"=1.0]:0.1619799999999998)[&"FastTree support value"=0.437]:0.024490000000000123)[&"FastTree support value"=1.0]:0.7918900000000004,((((A8G4P1_Bacteria_Prochlorococcus_marinus:0.03685000000000027,(Q31B19_Bacteria_Prochlorococcus_marinus:0.006599999999999717,(A2BR00_Bacteria_Prochlorococcus_marinus:0.03428999999999949,A3PCS3_Bacteria_Prochlorococcus_marinus:0.010959999999999859)[&"FastTree support value"=0.589]:0.000280)[&"FastTree support value"=0.761]:0.006760000000000765)[&"FastTree support value"=0.95]:0.0958300000000003,(Q7V1E1_Bacteria_Prochlorococcus_marinus:0.05464999999999964,A2BWR2_Bacteria_Prochlorococcus_marinus:0.03896000000000033)[&"FastTree support value"=0.169]:0.07232000000000038)[&"FastTree support value"=1.0]:0.6618199999999996,((A2C1Z5_Bacteria_Prochlorococcus_marinus:0.0024199999999998667,Q46L58_Bacteria_Prochlorococcus_marinus:0.02490999999999932)[&"FastTree support value"=1.0]:0.43979000000000035,((A9B9Y0_Bacteria_Prochlorococcus_marinus:0.22055000000000025,Q7VCH7_Bacteria_Prochlorococcus_marinus:0.2631199999999998)[&"FastTree support value"=0.886]:0.1134700000000004,((((Q3AXF3_Bacteria_Synechococcus_sp:0.21728999999999932,Q3AKE0_Bacteria_Synechococcus_sp:0.1411699999999998)[&"FastTree support value"=0.091]:0.041870000000000296,(A5GTK9_Bacteria_Synechococcus_sp:0.2361399999999998,Q7U7D3_Bacteria_Synechococcus_sp:0.11620000000000008)[&"FastTree support value"=0.772]:0.05168999999999979)[&"FastTree support value"=0.75]:0.03557000000000077,(A5GLH7_Bacteria_Synechococcus_sp:0.17184999999999917,Q0I9S3_Bacteria_Synechococcus_sp:0.18298999999999932)[&"FastTree support value"=0.733]:0.04690000000000083)[&"FastTree support value"=0.873]:0.04431999999999903,(Q7V7W0_Bacteria_Prochlorococcus_marinus:0.006699999999999484,A2CA51_Bacteria_Prochlorococcus_marinus:0.0036599999999999966)[&"FastTree support value"=1.0]:0.15134999999999987)[&"FastTree support value"=0.985]:0.15496000000000087)[&"FastTree support value"=0.022]:0.11515999999999948)[&"FastTree support value"=0.443]:0.10512999999999995)[&"FastTree support value"=0.995]:0.39433000000000007,(((Q31RH6_Bacteria_Synechococcus_elongatus:0.0,Q5N2S8_Bacteria_Synechococcus_sp:0.0):0.3091400000000002,P59157_Bacteria_Thermosynechococcus_elongatus:0.3043700000000005)[&"FastTree support value"=0.814]:0.07272999999999996,((Q7NJ41_Bacteria_Gloeobacter_violaceus:0.47435000000000027,(Q2JMR8_Bacteria_Synechococcus_sp:0.0732999999999997,Q2JVW2_Bacteria_Synechococcus_sp:0.07753999999999994)[&"FastTree support value"=1.0]:0.3283800000000001)[&"FastTree support value"=0.928]:0.13114999999999988,(B1XIV9_Bacteria_Synechococcus_sp:0.40396000000000054,(P72666_Bacteria_Synechocystis_sp:0.42239000000000004,(((B2J0A6_Bacteria_Nostoc_punctiforme:0.1071200000000001,(Q8YS62_Bacteria_Nostoc_sp:0.03685000000000027,Q3M3F3_Bacteria_Anabaena_variabilis:0.04513999999999996)[&"FastTree support value"=0.859]:0.03414999999999946)[&"FastTree support value"=1.0]:0.2614900000000002,(B7JWJ7_Bacteria_Cyanothece_sp:0.16800999999999977,B1WRJ7_Bacteria_Cyanothece_sp:0.2562199999999999)[&"FastTree support value"=0.935]:0.09414999999999996)[&"FastTree support value"=0.829]:0.09790999999999972,B0CC89_Bacteria_Acaryochloris_marina:0.3079099999999997)[&"FastTree support value"=0.83]:0.05604999999999993)[&"FastTree support value"=0.468]:0.03774000000000033)[&"FastTree support value"=0.759]:0.05679999999999996)[&"FastTree support value"=0.594]:0.04600000000000026)[&"FastTree support value"=0.367]:0.10951999999999984)[&"FastTree support value"=1.0]:0.5083000000000002)[&"FastTree support value"=0.202]:0.000300,(((((((Q7VGZ3_Bacteria_Helicobacter_hepaticus:0.7342699999999995,(Q30NR7_Bacteria_Sulfurimonas_denitrificans:0.4367599999999996,A8EQW4_Bacteria_Arcobacter_butzleri:0.42422999999999966)[&"FastTree support value"=0.564]:0.0834400000000004)[&"FastTree support value"=0.441]:0.10324000000000044,((A0RRT6_Bacteria_Campylobacter_fetus:0.3888699999999998,((Q9PLW7_Bacteria_Campylobacter_jejuni:0.003930000000000433,Q5HS85_Bacteria_Campylobacter_jejuni:0.000160)[&"FastTree support value"=1.0]:0.5095999999999998,(A7I417_Bacteria_Campylobacter_hominis:0.410499999999999,(A7GVW6_Bacteria_Campylobacter_curvus:0.21328999999999976,A7ZGB4_Bacteria_Campylobacter_concisus:0.1982999999999997)[&"FastTree support value"=0.963]:0.17108999999999952)[&"FastTree support value"=0.787]:0.10015000000000018)[&"FastTree support value"=0.148]:0.08976000000000006)[&"FastTree support value"=0.871]:0.0860000000000003,(Q9ZJI7_Bacteria_Helicobacter_pylori:0.000150,(Q17ZF9_Bacteria_Helicobacter_acinonychis:0.07046000000000019,((O25972_Bacteria_Helicobacter_pylori:0.012030000000000207,Q1CRJ9_Bacteria_Helicobacter_pylori:0.023870000000000058)[&"FastTree support value"=0.507]:0.008539999999999992,(B2UVG9_Bacteria_Helicobacter_pylori:0.028529999999999944,(B6JNS3_Bacteria_Helicobacter_pylori:0.017389999999999795,B5Z950_Bacteria_Helicobacter_pylori:0.00965999999999978)[&"FastTree support value"=0.734]:0.009419999999999984)[&"FastTree support value"=0.662]:0.008140000000000036)[&"FastTree support value"=0.923]:0.02132999999999985)[&"FastTree support value"=0.543]:0.019120000000000026)[&"FastTree support value"=1.0]:1.0800799999999997)[&"FastTree support value"=0.207]:0.07049000000000039)[&"FastTree support value"=1.0]:0.7500499999999999,(((Q6F2B4_Bacteria_Mesoplasma_florum:0.2789299999999999,(P43038_Bacteria_Mycoplasma_capricolum:0.009360000000000035,Q6MUM4_Bacteria_Mycoplasma_mycoides:0.02695000000000025)[&"FastTree support value"=0.989]:0.27482000000000006)[&"FastTree support value"=1.0]:0.5651000000000002,(((Q5ZZN4_Bacteria_Mycoplasma_hyopneumoniae:0.026349999999999874,(Q4A936_Bacteria_Mycoplasma_hyopneumoniae:0.021480000000000388,Q4A775_Bacteria_Mycoplasma_hyopneumoniae:0.017610000000000348)[&"FastTree support value"=0.746]:0.016029999999999767)[&"FastTree support value"=1.0]:0.6537600000000001,(Q6KH80_Bacteria_Mycoplasma_mobile:0.3930699999999998,Q4A645_Bacteria_Mycoplasma_synoviae:0.6314000000000002)[&"FastTree support value"=0.68]:0.08868000000000009)[&"FastTree support value"=0.96]:0.1674099999999994,(B3PLS2_Bacteria_Mycoplasma_arthritidis:0.8860700000000001,(Q98RJ3_Bacteria_Mycoplasma_pulmonis:0.4236400000000007,(B1V9I5_Bacteria_Phytoplasma_australiense:0.27485999999999944,(Q2NIH8_Bacteria_Aster_yellows:0.017039999999999722,Q6YPJ4_Bacteria_Onion_yellows:0.005039999999999267)[&"FastTree support value"=0.963]:0.1544300000000005)[&"FastTree support value"=1.0]:0.6406900000000002)[&"FastTree support value"=0.858]:0.14168000000000003)[&"FastTree support value"=0.07]:0.030889999999999418)[&"FastTree support value"=0.837]:0.12416000000000071)[&"FastTree support value"=0.906]:0.11137999999999959,(C1F127_Bacteria_Acidobacterium_capsulatum:0.44477999999999973,Q1ILA1_Bacteria_Koribacter_versatilis:0.39279999999999937)[&"FastTree support value"=1.0]:0.7195600000000004)[&"FastTree support value"=0.665]:0.07499000000000056)[&"FastTree support value"=0.861]:0.0724399999999994,((Q7NC69_Bacteria_Mycoplasma_gallisepticum:0.7766599999999997,(P47701_Bacteria_Mycoplasma_genitalium:0.20351000000000052,P75113_Bacteria_Mycoplasma_pneumoniae:0.4285800000000002)[&"FastTree support value"=0.998]:0.7061099999999998)[&"FastTree support value"=0.989]:0.4768699999999999,(Q8EU92_Bacteria_Mycoplasma_penetrans:0.6198199999999998,(B5ZCB6_Bacteria_Ureaplasma_urealyticum:0.08354000000000017,(Q9PPN8_Bacteria_Ureaplasma_parvum:0.0,B1AJP2_Bacteria_Ureaplasma_parvum:0.0):0.006120000000000125)[&"FastTree support value"=1.0]:0.6948499999999997)[&"FastTree support value"=0.91]:0.15939000000000014)[&"FastTree support value"=0.982]:0.2313900000000002)[&"FastTree support value"=0.747]:0.0575600000000005,(Q6MQ47_Bacteria_Bdellovibrio_bacteriovorus:1.5017399999999999,(B4U9C8_Bacteria_Hydrogenobaculum_sp:0.7995799999999997,(O67680_Bacteria_Aquifex_aeolicus:0.5719600000000007,(C0QUE5_Bacteria_Persephonella_marina:0.24053000000000058,B2V963_Bacteria_Sulfurihydrogenibium_sp:0.2505600000000001)[&"FastTree support value"=0.975]:0.23146999999999984)[&"FastTree support value"=0.959]:0.21967999999999943)[&"FastTree support value"=0.909]:0.17565000000000008)[&"FastTree support value"=0.947]:0.2199800000000005)[&"FastTree support value"=0.812]:0.06630000000000003,((Q660T2_Bacteria_Borreliella_bavariensis:0.009749999999999481,(Q0SMR8_Bacteria_Borrelia_afzelii:0.016879999999999562,(O51536_Bacteria_Borrelia_burgdorferi:0.0,B7J2F3_Bacteria_Borrelia_burgdorferi:0.0):0.029809999999999448)[&"FastTree support value"=0.778]:0.017400000000000304)[&"FastTree support value"=1.0]:0.7191999999999998,((O83357_Bacteria_Treponema_pallidum:0.0,B2S2T4_Bacteria_Treponema_pallidum:0.0):0.7173499999999997,Q73NS2_Bacteria_Treponema_denticola:0.5799000000000003)[&"FastTree support value"=0.989]:0.42384999999999984)[&"FastTree support value"=0.994]:0.3136800000000006)[&"FastTree support value"=0.95]:0.15303999999999984,((((B0TZ54_Bacteria_Francisella_philomiragia:0.09237000000000073,(A0Q5E0_Bacteria_Francisella_tularensis:0.000390,((Q5NHI5_Bacteria_Francisella_tularensis:0.0,Q14IY7_Bacteria_Francisella_tularensis:0.0):0.0034400000000003317,(A7NDV3_Bacteria_Francisella_tularensis:0.0,Q0BKP7_Bacteria_Francisella_tularensis:0.0,Q2A218_Bacteria_Francisella_tularensis:0.0,B2SDQ1_Bacteria_Francisella_tularensis:0.0,A4IZF1_Bacteria_Francisella_tularensis:0.0):0.000140)[&"FastTree support value"=0.996]:0.003049999999999997)[&"FastTree support value"=0.969]:0.12492000000000036)[&"FastTree support value"=1.0]:0.6993200000000002,((Q31F24_Bacteria_Hydrogenovibrio_crunogenus:0.5251000000000001,(((Q6F8A0_Bacteria_Acinetobacter_baylyi:0.3803700000000001,((B6J641_Bacteria_Coxiella_burnetii:0.003589999999999982,((Q83AC2_Bacteria_Coxiella_burnetii:0.0,B6J3A6_Bacteria_Coxiella_burnetii:0.0):0.000140,(A9KGZ8_Bacteria_Coxiella_burnetii:0.003649999999999487,A9N9I7_Bacteria_Coxiella_burnetii:0.0036399999999998656)[&"FastTree support value"=0.0]:0.000140)[&"FastTree support value"=0.927]:0.000150)[&"FastTree support value"=1.0]:0.5549400000000002,(Q4FT44_Bacteria_Psychrobacter_arcticus:0.012640000000000207,Q1QAR8_Bacteria_Psychrobacter_cryohalolentis:0.009809999999999874)[&"FastTree support value"=1.0]:0.3999600000000001)[&"FastTree support value"=0.55]:0.10325000000000006)[&"FastTree support value"=0.432]:0.09121000000000024,(((Q47VJ8_Bacteria_Colwellia_psychrerythraea:0.3134100000000002,(((A0KGT8_Bacteria_Aeromonas_hydrophila:0.14186000000000032,C4L9L4_Bacteria_Tolumonas_auensis:0.29811999999999994)[&"FastTree support value"=0.919]:0.07277000000000022,((A1STS1_Bacteria_Psychromonas_ingrahamii:0.2751999999999999,((((((Q7N8V7_Bacteria_Photorhabdus_luminescens:0.08342000000000027,(A8G9P0_Bacteria_Serratia_proteamaculans:0.038120000000000154,(A1JJF4_Bacteria_Yersinia_enterocolitica:0.028280000000000527,((Q8ZIK5_Bacteria_Yersinia_pestis:0.0,A4TQD8_Bacteria_Yersinia_pestis:0.0,Q1CMT2_Bacteria_Yersinia_pestis:0.0,Q1C0H5_Bacteria_Yersinia_pestis:0.0,A9QZZ0_Bacteria_Yersinia_pestis:0.0):0.0034200000000002007,(B2K487_Bacteria_Yersinia_pseudotuberculosis:0.0,B1JKY3_Bacteria_Yersinia_pseudotuberculosis:0.0,Q66EQ8_Bacteria_Yersinia_pseudotuberculosis:0.0,A7FMC1_Bacteria_Yersinia_pseudotuberculosis:0.0):0.000150)[&"FastTree support value"=0.771]:0.00788999999999973)[&"FastTree support value"=0.765]:0.027330000000000076)[&"FastTree support value"=1.0]:0.06839999999999957)[&"FastTree support value"=0.288]:0.00914000000000037,((A4W6F7_Bacteria_Enterobacter_sp:0.0398499999999995,(A7MIA7_Bacteria_Cronobacter_sakazakii:0.03743000000000052,((A8ALP9_Bacteria_Citrobacter_koseri:0.010580000000000034,((((A7ZHE4_Bacteria_Escherichia_coli:0.0,B7N7S6_Bacteria_Escherichia_coli:0.0):0.003470000000000084,((B7L4H4_Bacteria_Escherichia_coli:0.0034599999999995745,((B7UI99_Bacteria_Escherichia_coli:0.0,Q1RGE6_Bacteria_Escherichia_coli:0.0,A1A7A0_Bacteria_Escherichia_coli:0.0,B7MAH6_Bacteria_Escherichia_coli:0.0,Q0TLT6_Bacteria_Escherichia_coli:0.0,Q8FL96_Bacteria_Escherichia_coli:0.0):0.000160,B7MNR0_Bacteria_Escherichia_coli:0.003449999999999953)[&"FastTree support value"=0.36]:0.0034799999999997056)[&"FastTree support value"=0.387]:0.000160,(((P06992_Bacteria_Escherichia_coli:0.0,B7NHF7_Bacteria_Escherichia_coli:0.0,B7M0E8_Bacteria_Escherichia_coli:0.0,A7ZW03_Bacteria_Escherichia_coli:0.0,B1IRC5_Bacteria_Escherichia_coli:0.0,Q3Z5V8_Bacteria_Shigella_sonnei:0.0,B1LFY7_Bacteria_Escherichia_coli:0.0,Q0T8E4_Bacteria_Shigella_flexneri:0.0,B5YZ89_Bacteria_Escherichia_coli:0.0,C4ZPX7_Bacteria_Escherichia_coli:0.0,B6HZ32_Bacteria_Escherichia_coli:0.0,Q8XA14_Bacteria_Escherichia_coli:0.0,B1XC52_Bacteria_Escherichia_coli:0.0,Q326I2_Bacteria_Shigella_boydii:0.0):0.000140,Q83MG8_Bacteria_Shigella_flexneri:0.0034600000000004627)[&"FastTree support value"=0.0]:0.000150,(B2U259_Bacteria_Shigella_boydii:0.003470000000000084,Q32K43_Bacteria_Shigella_dysenteriae:0.006930000000000547)[&"FastTree support value"=0.0]:0.000140)[&"FastTree support value"=0.0]:0.000140)[&"FastTree support value"=0.0]:0.000150)[&"FastTree support value"=0.859]:0.0034600000000004627,B7LVU5_Bacteria_Escherichia_fergusonii:0.000140)[&"FastTree support value"=0.962]:0.017710000000000115,(B4TWT6_Bacteria_Salmonella_schwarzengrund:0.0034200000000002007,(((A9MQG2_Bacteria_Salmonella_arizonae:0.003470000000000084,Q57TH0_Bacteria_Salmonella_choleraesuis:0.0034600000000004627)[&"FastTree support value"=0.0]:0.000140,Q56016_Bacteria_Salmonella_typhimurium:0.003449999999999953)[&"FastTree support value"=0.0]:0.000140,((B5R1S8_Bacteria_Salmonella_enteritidis:0.0,C0Q5E7_Bacteria_Salmonella_paratyphi:0.0,Q8Z9J7_Bacteria_Salmonella_typhi:0.0,B5F771_Bacteria_Salmonella_agona:0.0,B5FI34_Bacteria_Salmonella_dublin:0.0,B5RGC2_Bacteria_Salmonella_gallinarum:0.0,A9MYM4_Bacteria_Salmonella_paratyphi:0.0,B4TJ47_Bacteria_Salmonella_heidelberg:0.0,Q5PDD9_Bacteria_Salmonella_paratyphi:0.0,B5BL27_Bacteria_Salmonella_paratyphi:0.0):0.000140,B4T6L6_Bacteria_Salmonella_newport:0.003470000000000084)[&"FastTree support value"=0.0]:0.000140)[&"FastTree support value"=1.0]:0.000140)[&"FastTree support value"=0.98]:0.021460000000000257)[&"FastTree support value"=0.761]:0.003509999999999458)[&"FastTree support value"=0.781]:0.0033799999999999386,(B5Y1Z4_Bacteria_Klebsiella_pneumoniae:0.020999999999999908,A6T4I7_Bacteria_Klebsiella_pneumoniae:0.0043400000000000105)[&"FastTree support value"=0.773]:0.006509999999999572)[&"FastTree support value"=0.851]:0.007500000000000284)[&"FastTree support value"=0.94]:0.026519999999999655)[&"FastTree support value"=0.971]:0.05122000000000071,B2VGP6_Bacteria_Erwinia_tasmaniensis:0.14708000000000077)[&"FastTree support value"=0.792]:0.04194999999999993)[&"FastTree support value"=0.722]:0.020429999999999282,((Q6D0E0_Bacteria_Pectobacterium_atrosepticum:0.03528999999999982,C6DEY6_Bacteria_Pectobacterium_carotovorum:0.01590999999999987)[&"FastTree support value"=0.986]:0.0645800000000003,B4F2I2_Bacteria_Proteus_mirabilis:0.19582999999999995)[&"FastTree support value"=0.832]:0.02706999999999926)[&"FastTree support value"=0.852]:0.022210000000000285,((Q1LSS2_Bacteria_Baumannia_cicadellinicola:0.20909000000000066,(((Q7VQK3_Bacteria_Blochmannia_floridanus:0.27203,Q493R7_Bacteria_Blochmannia_pennsylvanicus:0.26749)[&"FastTree support value"=1.0]:0.27498999999999985,(P59524_Bacteria_Buchnera_aphidicola:0.56976,(Q8KA00_Bacteria_Buchnera_aphidicola:0.22902999999999984,P57241_Bacteria_Buchnera_aphidicola:0.23741000000000012)[&"FastTree support value"=0.981]:0.21478999999999981)[&"FastTree support value"=0.937]:0.17542999999999997)[&"FastTree support value"=0.0]:0.03497000000000039,Q8D3I1_Bacteria_Wigglesworthia_glossinidia:0.7577600000000002)[&"FastTree support value"=0.923]:0.2452399999999999)[&"FastTree support value"=0.995]:0.1911499999999995,Q2NVX6_Bacteria_Sodalis_glossinidius:0.07482999999999951)[&"FastTree support value"=0.985]:0.10085999999999995)[&"FastTree support value"=0.618]:0.04891000000000023,C4K4K9_Bacteria_Hamiltonella_defensa:0.37843999999999944)[&"FastTree support value"=0.972]:0.08464000000000027,((Q7VM33_Bacteria_Haemophilus_ducreyi:0.10154999999999959,(B3H0R3_Bacteria_Actinobacillus_pleuropneumoniae:0.000150,(A3MZB7_Bacteria_Actinobacillus_pleuropneumoniae:0.000140,B0BTQ4_Bacteria_Actinobacillus_pleuropneumoniae:0.010409999999999364)[&"FastTree support value"=0.819]:0.003390000000000448)[&"FastTree support value"=0.942]:0.04502000000000006)[&"FastTree support value"=0.961]:0.06916000000000011,((Q0I5C3_Bacteria_Haemophilus_somnus:0.0,B0URM7_Bacteria_Histophilus_somni:0.0):0.07878000000000007,(Q65UX3_Bacteria_Mannheimia_succiniciproducens:0.06510000000000016,(Q9CLL5_Bacteria_Pasteurella_multocida:0.05600000000000094,((P44749_Bacteria_Haemophilus_influenzae:0.0,A5U9U3_Bacteria_Haemophilus_influenzae:0.0,A5UH57_Bacteria_Haemophilus_influenzae:0.0):0.005399999999999849,Q4QMZ9_Bacteria_Haemophilus_influenzae:0.009120000000000239)[&"FastTree support value"=0.985]:0.04036000000000062)[&"FastTree support value"=0.937]:0.023320000000000007)[&"FastTree support value"=0.774]:0.017389999999999795)[&"FastTree support value"=0.904]:0.04614999999999991)[&"FastTree support value"=1.0]:0.18402999999999992)[&"FastTree support value"=0.941]:0.07183000000000028)[&"FastTree support value"=0.844]:0.04390999999999945,((Q6LV41_Bacteria_Photobacterium_profundum:0.0887500000000001,((B6EL48_Bacteria_Aliivibrio_salmonicida:0.0479099999999999,(Q5E865_Bacteria_Vibrio_fischeri:0.0,B5FGG5_Bacteria_Vibrio_fischeri:0.0):0.01780000000000026)[&"FastTree support value"=0.937]:0.025330000000000297,(((Q9KUS2_Bacteria_Vibrio_cholerae:0.0,A5F8N2_Bacteria_Vibrio_cholerae:0.0):0.08117999999999981,((Q8DED2_Bacteria_Vibrio_vulnificus:0.0,Q7MP86_Bacteria_Vibrio_vulnificus:0.0):0.030540000000000234,(Q87ST6_Bacteria_Vibrio_parahaemolyticus:0.014899999999999025,A7MWC6_Bacteria_Vibrio_campbellii:0.007309999999999484)[&"FastTree support value"=0.782]:0.016150000000000553)[&"FastTree support value"=0.761]:0.009100000000000108)[&"FastTree support value"=0.934]:0.03370000000000051,B7VIE2_Bacteria_Vibrio_tasmaniensis:0.05013000000000023)[&"FastTree support value"=0.525]:0.015659999999999563)[&"FastTree support value"=0.95]:0.06695000000000029)[&"FastTree support value"=0.998]:0.16847999999999974,(A1S9G5_Bacteria_Shewanella_amazonensis:0.07089000000000034,((((Q8EB93_Bacteria_Shewanella_oneidensis:0.000150,(Q0HLT2_Bacteria_Shewanella_sp:0.0035399999999992104,(A0L064_Bacteria_Shewanella_sp:0.003529999999999589,Q0HS06_Bacteria_Shewanella_sp:0.000130)[&"FastTree support value"=0.0]:0.000140)[&"FastTree support value"=0.9]:0.007070000000000576)[&"FastTree support value"=0.936]:0.020789999999999864,((A4Y435_Bacteria_Shewanella_putrefaciens:0.0,A1RMU8_Bacteria_Shewanella_sp:0.0):0.006170000000000009,((A3D188_Bacteria_Shewanella_baltica:0.0,B8EB35_Bacteria_Shewanella_baltica:0.0):0.003510000000000346,(A9L438_Bacteria_Shewanella_baltica:0.0,A6WK59_Bacteria_Shewanella_baltica:0.0):0.000150)[&"FastTree support value"=0.994]:0.04671999999999965)[&"FastTree support value"=0.91]:0.031649999999999956)[&"FastTree support value"=0.949]:0.03790000000000049,(Q12K59_Bacteria_Shewanella_denitrificans:0.07378000000000018,Q07YJ8_Bacteria_Shewanella_frigidimarina:0.08475000000000055)[&"FastTree support value"=0.536]:0.015410000000000146)[&"FastTree support value"=0.956]:0.05013999999999985,(A3QBA3_Bacteria_Shewanella_loihica:0.05739999999999945,((B1KGH9_Bacteria_Shewanella_woodyi:0.01764999999999972,A8FRV2_Bacteria_Shewanella_sediminis:0.03143999999999991)[&"FastTree support value"=0.979]:0.04037999999999986,(B8CSX5_Bacteria_Shewanella_piezotolerans:0.058880000000000265,(A8H0V2_Bacteria_Shewanella_pealeana:0.012299999999999756,B0TV52_Bacteria_Shewanella_halifaxensis:0.011420000000000208)[&"FastTree support value"=0.849]:0.017120000000000246)[&"FastTree support value"=0.517]:0.02072999999999947)[&"FastTree support value"=0.877]:0.019930000000000447)[&"FastTree support value"=0.946]:0.03990000000000027)[&"FastTree support value"=0.424]:0.048029999999999795)[&"FastTree support value"=1.0]:0.2540800000000001)[&"FastTree support value"=0.911]:0.09565000000000001)[&"FastTree support value"=0.864]:0.04288000000000025)[&"FastTree support value"=0.894]:0.054659999999999265,Q3IFD1_Bacteria_Pseudoalteromonas_haloplanktis:0.34980999999999973)[&"FastTree support value"=0.886]:0.04452000000000034)[&"FastTree support value"=0.349]:0.07024000000000008,Q5QVN7_Bacteria_Idiomarina_loihiensis:0.37673999999999985)[&"FastTree support value"=0.997]:0.19399000000000033,(((((Q21MT0_Bacteria_Saccharophagus_degradans:0.41700999999999944,(Q1QZ31_Bacteria_Chromohalobacter_salexigens:0.37287999999999943,(A6VU53_Bacteria_Marinomonas_sp:0.3427799999999994,((A1U6F8_Bacteria_Marinobacter_hydrocarbonoclasticus:0.22512000000000043,Q2S9C3_Bacteria_Hahella_chejuensis:0.2503200000000003)[&"FastTree support value"=0.966]:0.12955999999999968,(Q9I5U5_Bacteria_Pseudomonas_aeruginosa:0.1348899999999995,(Q88QT6_Bacteria_Pseudomonas_putida:0.0779399999999999,((Q48NT7_Bacteria_Pseudomonas_savastanoi:0.014489999999999448,(Q88A46_Bacteria_Pseudomonas_syringae:0.010930000000000106,Q4ZMG5_Bacteria_Pseudomonas_syringae:0.018210000000000726)[&"FastTree support value"=0.0]:0.000160)[&"FastTree support value"=0.997]:0.0609099999999998,(Q3K5T2_Bacteria_Pseudomonas_fluorescens:0.0519999999999996,Q4K4X5_Bacteria_Pseudomonas_fluorescens:0.005409999999999471)[&"FastTree support value"=0.187]:0.019579999999999487)[&"FastTree support value"=0.813]:0.03312000000000026)[&"FastTree support value"=0.893]:0.09262999999999977)[&"FastTree support value"=0.999]:0.21972000000000058)[&"FastTree support value"=0.745]:0.05424999999999969)[&"FastTree support value"=0.902]:0.07376999999999967)[&"FastTree support value"=0.82]:0.06967999999999996)[&"FastTree support value"=0.959]:0.10164000000000062,(Q60B77_Bacteria_Methylococcus_capsulatus:0.44733,Q3JAF3_Bacteria_Nitrosococcus_oceani:0.38088000000000033)[&"FastTree support value"=0.928]:0.11653000000000002)[&"FastTree support value"=0.67]:0.04132999999999942,Q0VMV2_Bacteria_Alcanivorax_borkumensis:0.39772999999999925)[&"FastTree support value"=0.846]:0.04335999999999984,((C1D9C2_Bacteria_Laribacter_hongkongensis:0.21338999999999952,(Q7P1U1_Bacteria_Chromobacterium_violaceum:0.16756999999999955,((B4RJV5_Bacteria_Neisseria_gonorrhoeae:0.000150,Q5F9W4_Bacteria_Neisseria_gonorrhoeae:0.0037799999999998946)[&"FastTree support value"=0.856]:0.020070000000000476,((Q9K0B7_Bacteria_Neisseria_meningitidis:0.0,A1KSW0_Bacteria_Neisseria_meningitidis:0.0):0.000140,(A9M352_Bacteria_Neisseria_meningitidis:0.00757999999999992,Q9JVC2_Bacteria_Neisseria_meningitidis:0.000140)[&"FastTree support value"=0.428]:0.003770000000000273)[&"FastTree support value"=0.741]:0.010699999999999932)[&"FastTree support value"=1.0]:0.45679999999999943)[&"FastTree support value"=0.716]:0.09356999999999971)[&"FastTree support value"=0.985]:0.11384000000000061,(Q479U6_Bacteria_Dechloromonas_aromatica:0.3597199999999994,(((Q9RED9_Bacteria_Burkholderia_sp:0.46774000000000004,((A9I5F2_Bacteria_Bordetella_petrii:0.08425999999999956,(Q2KXA2_Bacteria_Bordetella_avium:0.11549000000000031,(Q7VU11_Bacteria_Bordetella_pertussis:0.0037599999999997635,(Q7WG20_Bacteria_Bordetella_bronchiseptica:0.000130,Q7W4J6_Bacteria_Bordetella_parapertussis:0.0037599999999997635)[&"FastTree support value"=0.0]:0.000140)[&"FastTree support value"=0.999]:0.08878000000000075)[&"FastTree support value"=0.865]:0.033329999999999416)[&"FastTree support value"=1.0]:0.30606000000000044,((B1Y7L9_Bacteria_Leptothrix_cholodnii:0.17494000000000032,A2SC77_Bacteria_Methylibium_petroleiphilum:0.12670000000000048)[&"FastTree support value"=0.936]:0.08417999999999992,((C5CS95_Bacteria_Variovorax_paradoxus:0.13683000000000067,(Q223E6_Bacteria_Rhodoferax_ferrireducens:0.13191000000000042,(A1VUN7_Bacteria_Polaromonas_naphthalenivorans:0.14717999999999964,Q121Q5_Bacteria_Polaromonas_sp:0.07932000000000006)[&"FastTree support value"=0.888]:0.052840000000000664)[&"FastTree support value"=0.906]:0.06390999999999991)[&"FastTree support value"=0.174]:0.034720000000000084,((A1TWF5_Bacteria_Acidovorax_citrulli:0.07948999999999984,(B9MIF6_Bacteria_Acidovorax_ebreus:0.0038800000000005497,A1WD86_Bacteria_Acidovorax_sp:0.0035900000000008703)[&"FastTree support value"=0.986]:0.05908999999999942)[&"FastTree support value"=0.846]:0.026850000000000485,A1WS95_Bacteria_Verminephrobacter_eiseniae:0.23770000000000024)[&"FastTree support value"=0.499]:0.045860000000000234)[&"FastTree support value"=0.952]:0.09037999999999968)[&"FastTree support value"=0.999]:0.21889000000000003)[&"FastTree support value"=0.831]:0.053289999999999615)[&"FastTree support value"=0.865]:0.08673999999999982,((((Q2T114_Bacteria_Burkholderia_thailandensis:0.0089699999999997,((Q63X76_Bacteria_Burkholderia_pseudomallei:0.0,Q62MM2_Bacteria_Burkholderia_mallei:0.0,A3MNW4_Bacteria_Burkholderia_mallei:0.0,A1V727_Bacteria_Burkholderia_mallei:0.0,Q3JVW6_Bacteria_Burkholderia_pseudomallei:0.0,A2S8N7_Bacteria_Burkholderia_mallei:0.0):0.000150,(A3NRM0_Bacteria_Burkholderia_pseudomallei:0.0,A3N5X6_Bacteria_Burkholderia_pseudomallei:0.0):0.00354999999999972)[&"FastTree support value"=0.979]:0.02461000000000002)[&"FastTree support value"=0.992]:0.0549299999999997,(A4JHP7_Bacteria_Burkholderia_vietnamiensis:0.018150000000000333,(((Q0BC07_Bacteria_Burkholderia_ambifaria:0.00354999999999972,B1YWD5_Bacteria_Burkholderia_ambifaria:0.000150)[&"FastTree support value"=0.936]:0.010730000000000572,(Q39D37_Bacteria_Burkholderia_lata:0.0035800000000003607,((A0KAD1_Bacteria_Burkholderia_cenocepacia:0.0,B1JY71_Bacteria_Burkholderia_cenocepacia:0.0,Q1BTQ8_Bacteria_Burkholderia_cenocepacia:0.0):0.003540000000000987,B4EBE8_Bacteria_Burkholderia_cenocepacia:0.007039999999999935)[&"FastTree support value"=0.779]:0.003470000000000084)[&"FastTree support value"=0.507]:0.003569999999999851)[&"FastTree support value"=0.898]:0.013069999999999915,A9AFE4_Bacteria_Burkholderia_multivorans:0.029910000000000103)[&"FastTree support value"=0.286]:0.013309999999999711)[&"FastTree support value"=0.971]:0.048029999999999795)[&"FastTree support value"=0.892]:0.03249999999999975,(B2JCX3_Bacteria_Paraburkholderia_phymatum:0.061179999999999346,(Q145L1_Bacteria_Paraburkholderia_xenovorans:0.012880000000000003,B2SX63_Bacteria_Paraburkholderia_phytofirmans:0.015329999999999622)[&"FastTree support value"=0.998]:0.07387999999999995)[&"FastTree support value"=0.745]:0.03840999999999983)[&"FastTree support value"=1.0]:0.1772500000000008,(Q8Y219_Bacteria_Ralstonia_solanacearum:0.1444099999999997,(Q1LRA1_Bacteria_Cupriavidus_metallidurans:0.07038000000000011,(Q475Q1_Bacteria_Cupriavidus_necator:0.04499999999999993,(Q0KEA7_Bacteria_Cupriavidus_necator:0.0022500000000000853,B2AH89_Bacteria_Cupriavidus_taiwanensis:0.015730000000000466)[&"FastTree support value"=0.936]:0.02906999999999993)[&"FastTree support value"=0.96]:0.04827000000000048)[&"FastTree support value"=0.967]:0.08132999999999946)[&"FastTree support value"=0.982]:0.12874000000000052)[&"FastTree support value"=0.979]:0.13271999999999906)[&"FastTree support value"=0.986]:0.12158000000000069,(((Q2YBP5_Bacteria_Nitrosospira_multiformis:0.20676999999999968,(Q82W15_Bacteria_Nitrosomonas_europaea:0.10573999999999995,Q0AGQ8_Bacteria_Nitrosomonas_eutropha:0.12277000000000005)[&"FastTree support value"=1.0]:0.2792899999999996)[&"FastTree support value"=0.991]:0.1958000000000002,Q3SGF7_Bacteria_Thiobacillus_denitrificans:0.2133799999999999)[&"FastTree support value"=0.936]:0.08307999999999982,(Q5P7J1_Bacteria_Aromatoleum_aromaticum:0.2270000000000003,(Q1GZB8_Bacteria_Methylobacillus_flagellatus:0.2817499999999997,(A6SV13_Bacteria_Janthinobacterium_sp:0.019460000000000477,A4G256_Bacteria_Herminiimonas_arsenicoxydans:0.061200000000000365)[&"FastTree support value"=1.0]:0.4252899999999995)[&"FastTree support value"=0.917]:0.08592000000000066)[&"FastTree support value"=0.38]:0.03710999999999931)[&"FastTree support value"=0.853]:0.04100000000000037)[&"FastTree support value"=0.015]:0.038279999999999426)[&"FastTree support value"=0.14]:0.04641000000000073)[&"FastTree support value"=0.996]:0.15750999999999937)[&"FastTree support value"=0.836]:0.043870000000000076,(A1WVT7_Bacteria_Halorhodospira_halophila:0.40268999999999977,(B5EL84_Bacteria_Acidithiobacillus_ferrooxidans:0.000150,B7J3R3_Bacteria_Acidithiobacillus_ferrooxidans:0.000160)[&"FastTree support value"=1.0]:0.5519800000000004)[&"FastTree support value"=0.939]:0.13297999999999988)[&"FastTree support value"=0.379]:0.027130000000000543)[&"FastTree support value"=0.82]:0.043420000000000236)[&"FastTree support value"=0.391]:0.07851999999999926,(Q5WSM3_Bacteria_Legionella_pneumophila:0.000150,((A5IIC0_Bacteria_Legionella_pneumophila:0.0,Q5X0V1_Bacteria_Legionella_pneumophila:0.0):0.015260000000000495,Q5ZRF4_Bacteria_Legionella_pneumophila:0.007610000000000561)[&"FastTree support value"=0.598]:0.0037599999999997635)[&"FastTree support value"=1.0]:0.5238699999999996)[&"FastTree support value"=0.636]:0.049770000000000536)[&"FastTree support value"=0.944]:0.09499000000000013,(A5EY68_Bacteria_Dichelobacter_nodosus:0.5843800000000003,((Q9PBJ6_Bacteria_Xylella_fastidiosa:0.017109999999999737,Q87C85_Bacteria_Xylella_fastidiosa:0.000380)[&"FastTree support value"=0.994]:0.19484000000000012,(((Q8PCE3_Bacteria_Xanthomonas_campestris:0.0,Q4UR39_Bacteria_Xanthomonas_campestris:0.0):0.0034799999999997056,B0RUI3_Bacteria_Xanthomonas_campestris:0.000160)[&"FastTree support value"=0.879]:0.02475000000000005,((B2SPT3_Bacteria_Xanthomonas_oryzae:0.0,Q2NZI4_Bacteria_Xanthomonas_oryzae:0.0,Q5GWB9_Bacteria_Xanthomonas_oryzae:0.0):0.010549999999999393,(Q8PP25_Bacteria_Xanthomonas_axonopodis:0.008580000000000254,Q3BX82_Bacteria_Xanthomonas_campestris:0.013390000000000235)[&"FastTree support value"=0.01]:0.006749999999999368)[&"FastTree support value"=0.87]:0.022700000000000387)[&"FastTree support value"=0.985]:0.15167999999999981)[&"FastTree support value"=0.998]:0.30241000000000007)[&"FastTree support value"=0.931]:0.18747000000000025)[&"FastTree support value"=0.85]:0.11043000000000003)[&"FastTree support value"=0.822]:0.11683999999999983,((Q2S0I2_Bacteria_Salinibacter_ruber:0.5629400000000002,(CEM23118_Eukarya_Alveolata:0.3928799999999999,(XP12768720_Eukarya_Alveolata:0.03666000000000036,GBE59417_Eukarya_Alveolata:0.022839999999999527)[&"FastTree support value"=0.999]:0.5132199999999996)[&"FastTree support value"=0.997]:0.4146300000000007)[&"FastTree support value"=1.0]:0.4745400000000002,((((Q7MXN7_Bacteria_Porphyromonas_gingivalis:0.0,B2RHC2_Bacteria_Porphyromonas_gingivalis:0.0):0.33125999999999944,(A6LF39_Bacteria_Parabacteroides_distasonis:0.13041999999999998,(A6L1N4_Bacteria_Bacteroides_vulgatus:0.08913999999999955,((Q5LHC9_Bacteria_Bacteroides_fragilis:0.0,Q64Y97_Bacteria_Bacteroides_fragilis:0.0):0.03522999999999943,Q8A0H8_Bacteria_Bacteroides_thetaiotaomicron:0.03685000000000027)[&"FastTree support value"=0.923]:0.07279999999999998)[&"FastTree support value"=0.999]:0.21982999999999997)[&"FastTree support value"=0.212]:0.08973999999999993)[&"FastTree support value"=0.916]:0.14876000000000023,(Q11UL8_Bacteria_Cytophaga_hutchinsonii:0.2741100000000003,(A5FLP4_Bacteria_Flavobacterium_johnsoniae:0.06144000000000016,A6GVR5_Bacteria_Flavobacterium_psychrophilum:0.14984999999999982)[&"FastTree support value"=0.996]:0.24551000000000034)[&"FastTree support value"=0.729]:0.10919999999999952)[&"FastTree support value"=1.0]:0.6605499999999997,((Q3B3D4_Bacteria_Chlorobium_luteolum:0.17504000000000097,(Q3ARC0_Bacteria_Chlorobium_chlorochromatii:0.27763000000000027,(A1BFM9_Bacteria_Chlorobium_phaeobacteroides:0.2244900000000003,B3EIC2_Bacteria_Chlorobium_limicola:0.17263000000000073)[&"FastTree support value"=0.184]:0.054509999999999614)[&"FastTree support value"=0.803]:0.07351000000000063)[&"FastTree support value"=0.673]:0.045409999999999506,((Q8KE87_Bacteria_Chlorobium_tepidum:0.07443000000000044,B3QMU5_Bacteria_Chlorobaculum_parvum:0.09398000000000017)[&"FastTree support value"=0.999]:0.20542999999999978,(B3EQT0_Bacteria_Chlorobium_phaeobacteroides:0.22114999999999974,B4S787_Bacteria_Prosthecochloris_aestuarii:0.2169800000000004)[&"FastTree support value"=0.976]:0.14156999999999975)[&"FastTree support value"=0.633]:0.05431000000000008)[&"FastTree support value"=1.0]:0.7110099999999999)[&"FastTree support value"=0.045]:0.0600000000000005)[&"FastTree support value"=0.884]:0.12469999999999981)[&"FastTree support value"=0.923]:0.11053999999999942,(Q4FMR0_Bacteria_Pelagibacter_ubique:1.2168299999999999,(((Q1A705_Eukaryota_Vermamoeba_vermiformis:0.33985999999999983,(((Q28HM1_Eukaryota_Xenopus_tropicalis:0.017400000000000304,Q7T0W5_Eukaryota_Xenopus_laevis:0.06957000000000058)[&"FastTree support value"=0.999]:0.1741299999999999,(Q2TBQ0_Eukaryota_Bos_taurus:0.05633999999999961,((Q8JZM0_Eukaryota_Mus_musculus:0.02332999999999963,Q811P6_Eukaryota_Rattus_norvegicus:0.009029999999999205)[&"FastTree support value"=0.998]:0.06878000000000029,(Q2PG46_Eukaryota_Macaca_fascicularis:0.01625999999999994,(Q8WVM0_Eukaryota_Homo_sapiens:0.002709999999999546,Q5R4V9_Eukaryota_Pongo_abelii:0.020080000000000098)[&"FastTree support value"=0.847]:0.006780000000000008)[&"FastTree support value"=0.974]:0.03727999999999998)[&"FastTree support value"=0.859]:0.025900000000000034)[&"FastTree support value"=0.84]:0.04165000000000063)[&"FastTree support value"=0.997]:0.24066999999999972,((Q2LZ79_Eukaryota_Drosophila_pseudoobscura:0.06552000000000024,Q9VTM5_Eukaryota_Drosophila_melanogaster:0.0638399999999999)[&"FastTree support value"=1.0]:0.4249300000000007,P91424_Eukaryota_Caenorhabditis_elegans:0.6207400000000005)[&"FastTree support value"=0.159]:0.11214999999999975)[&"FastTree support value"=0.996]:0.23238999999999965)[&"FastTree support value"=1.0]:0.4238200000000001,(((((A8LI73_Bacteria_Dinoroseobacter_shibae:0.10373999999999928,((A1B0G4_Bacteria_Paracoccus_denitrificans:0.1265900000000002,(Q1GI39_Bacteria_Ruegeria_sp:0.07762000000000047,(Q164G1_Bacteria_Roseobacter_denitrificans:0.12744999999999962,Q5LQN0_Bacteria_Ruegeria_pomeroyi:0.04148999999999958)[&"FastTree support value"=0.529]:0.011440000000000339)[&"FastTree support value"=0.985]:0.044459999999999944)[&"FastTree support value"=0.836]:0.022299999999999542,(Q28RD6_Bacteria_Jannaschia_sp:0.15037000000000056,(A4WRK3_Bacteria_Rhodobacter_sphaeroides:0.021130000000000315,(B9KST5_Bacteria_Rhodobacter_sphaeroides:0.003509999999999458,(Q3J2B9_Bacteria_Rhodobacter_sphaeroides:0.000140,A3PJZ3_Bacteria_Rhodobacter_sphaeroides:0.0034400000000003317)[&"FastTree support value"=0.773]:0.003349999999999298)[&"FastTree support value"=0.982]:0.044459999999999944)[&"FastTree support value"=0.999]:0.11338000000000026)[&"FastTree support value"=0.844]:0.03047999999999984)[&"FastTree support value"=0.957]:0.04954999999999998)[&"FastTree support value"=1.0]:0.1860299999999997,((((A8HVI9_Bacteria_Azorhizobium_caulinodans:0.09902999999999906,A7IJ80_Bacteria_Xanthobacter_autotrophicus:0.09992999999999963)[&"FastTree support value"=0.919]:0.0795300000000001,(B1LVB8_Bacteria_Methylobacterium_radiotolerans:0.22500000000000053,(B6JGM4_Bacteria_Oligotropha_carboxidovorans:0.13130000000000042,(((B3Q9S4_Bacteria_Rhodopseudomonas_palustris:0.0,Q6N5B4_Bacteria_Rhodopseudomonas_palustris:0.0):0.057119999999999393,(Q135P2_Bacteria_Rhodopseudomonas_palustris:0.021829999999999572,Q2IX80_Bacteria_Rhodopseudomonas_palustris:0.02416000000000018)[&"FastTree support value"=0.954]:0.03373999999999988)[&"FastTree support value"=0.972]:0.041240000000000165,((Q89MU0_Bacteria_Bradyrhizobium_diazoefficiens:0.0849599999999997,(A5EIA8_Bacteria_Bradyrhizobium_sp:0.000150,A4YT90_Bacteria_Bradyrhizobium_sp:0.031139999999999723)[&"FastTree support value"=0.996]:0.08042999999999978)[&"FastTree support value"=0.918]:0.0309500000000007,(Q07LF4_Bacteria_Rhodopseudomonas_palustris:0.07400000000000073,((Q3SRZ8_Bacteria_Nitrobacter_winogradskyi:0.06960000000000033,Q1QKW0_Bacteria_Nitrobacter_hamburgensis:0.04997000000000007)[&"FastTree support value"=0.997]:0.0922900000000002,Q215S4_Bacteria_Rhodopseudomonas_palustris:0.04858000000000029)[&"FastTree support value"=0.881]:0.019849999999999923)[&"FastTree support value"=0.94]:0.03584999999999994)[&"FastTree support value"=0.572]:0.023899999999999366)[&"FastTree support value"=0.578]:0.02138000000000062)[&"FastTree support value"=1.0]:0.1234099999999998)[&"FastTree support value"=0.843]:0.06861999999999924)[&"FastTree support value"=0.952]:0.08837000000000028,((Q8UGD5_Bacteria_Agrobacterium_fabrum:0.0874600000000001,((C3M9C2_Bacteria_Sinorhizobium_fredii:0.04506999999999994,(A6U7I6_Bacteria_Sinorhizobium_medicae:0.030870000000000175,Q92QZ1_Bacteria_Rhizobium_meliloti:0.017770000000000508)[&"FastTree support value"=0.815]:0.02027999999999963)[&"FastTree support value"=0.991]:0.06393999999999966,(B9JUV4_Bacteria_Agrobacterium_vitis:0.11039999999999939,((Q1MJ01_Bacteria_Rhizobium_leguminosarum:0.024560000000000137,B5ZWD8_Bacteria_Rhizobium_leguminosarum:0.022509999999999586)[&"FastTree support value"=0.62]:0.017439999999999678,(Q2KA84_Bacteria_Rhizobium_etli:0.018440000000000012,B3PUU6_Bacteria_Rhizobium_etli:0.03270000000000017)[&"FastTree support value"=0.77]:0.01112999999999964)[&"FastTree support value"=0.943]:0.04504999999999981)[&"FastTree support value"=0.918]:0.02587000000000028)[&"FastTree support value"=0.97]:0.06158000000000019)[&"FastTree support value"=0.997]:0.10864999999999991,(((A6X265_Bacteria_Ochrobactrum_anthropi:0.03664000000000023,(Q57E58_Bacteria_Brucella_abortus:0.0034999999999998366,((Q2YN15_Bacteria_Brucella_abortus:0.0,B2S4U1_Bacteria_Brucella_abortus:0.0,C0RI23_Bacteria_Brucella_melitensis:0.0,Q8G1N0_Bacteria_Brucella_suis:0.0,A9MA55_Bacteria_Brucella_canis:0.0,A5VPL7_Bacteria_Brucella_ovis:0.0):0.000140,(Q8YG94_Bacteria_Brucella_melitensis:0.003509999999999458,B0CL06_Bacteria_Brucella_suis:0.0035199999999999676)[&"FastTree support value"=0.0]:0.000160)[&"FastTree support value"=0.0]:0.000160)[&"FastTree support value"=0.933]:0.03963000000000072)[&"FastTree support value"=0.935]:0.08342000000000027,(A1US65_Bacteria_Bartonella_bacilliformis:0.12298000000000009,(A9IRW8_Bacteria_Bartonella_tribocorum:0.04101999999999961,(Q6G438_Bacteria_Bartonella_henselae:0.03422999999999998,Q6G052_Bacteria_Bartonella_quintana:0.039969999999999395)[&"FastTree support value"=0.848]:0.0129999999999999)[&"FastTree support value"=0.452]:0.01966000000000001)[&"FastTree support value"=1.0]:0.21988000000000074)[&"FastTree support value"=0.997]:0.13022999999999918,(Q11HG9_Bacteria_Chelativorans_sp:0.14624999999999932,Q984S7_Bacteria_Rhizobium_loti:0.09348999999999918)[&"FastTree support value"=0.792]:0.058699999999999974)[&"FastTree support value"=0.376]:0.03389000000000042)[&"FastTree support value"=0.974]:0.08713999999999977)[&"FastTree support value"=0.923]:0.05414999999999992,(Q5NMX2_Bacteria_Zymomonas_mobilis:0.2973100000000004,(Q1GT31_Bacteria_Sphingopyxis_alaskensis:0.17844000000000015,(Q2N8W9_Bacteria_Erythrobacter_litoralis:0.19948000000000032,Q2G9Z2_Bacteria_Novosphingobium_aromaticivorans:0.1878599999999997)[&"FastTree support value"=0.884]:0.05740000000000034)[&"FastTree support value"=0.929]:0.09278999999999993)[&"FastTree support value"=0.999]:0.20810999999999957)[&"FastTree support value"=0.749]:0.03371999999999975)[&"FastTree support value"=0.737]:0.0449300000000008,(Q0AQC3_Bacteria_Maricaulis_maris:0.42202999999999946,(B4RBS4_Bacteria_Phenylobacterium_zucineum:0.22399000000000058,Q9A7N5_Bacteria_Caulobacter_crescentus:0.12479000000000084)[&"FastTree support value"=0.982]:0.13528999999999947)[&"FastTree support value"=0.985]:0.16769000000000034)[&"FastTree support value"=0.26]:0.0701199999999993,Q5FU61_Bacteria_Gluconobacter_oxydans:0.5137999999999998)[&"FastTree support value"=0.151]:0.04936999999999969,(Q2W0V3_Bacteria_Magnetospirillum_magneticum:0.1718099999999998,Q2RXA9_Bacteria_Rhodospirillum_rubrum:0.16626999999999992)[&"FastTree support value"=0.978]:0.13980999999999977)[&"FastTree support value"=0.999]:0.33506000000000036)[&"FastTree support value"=0.666]:0.1577099999999998,(((Q1RK29_Bacteria_Rickettsia_bellii:0.000140,A8GXS7_Bacteria_Rickettsia_bellii:0.0034000000000000696)[&"FastTree support value"=0.9]:0.09204999999999952,(A8EZN3_Bacteria_Rickettsia_canadensis:0.05621000000000009,((O05952_Bacteria_Rickettsia_prowazekii:0.04396000000000022,Q68W66_Bacteria_Rickettsia_typhi:0.013889999999999958)[&"FastTree support value"=1.0]:0.0873999999999997,(A8GPG7_Bacteria_Rickettsia_akari:0.039659999999999584,(Q92GV0_Bacteria_Rickettsia_conorii:0.00817999999999941,(C3PPC3_Bacteria_Rickettsia_africae:0.012010000000000076,(A8GT85_Bacteria_Rickettsia_rickettsii:0.009030000000000982,C4K2J5_Bacteria_Rickettsia_peacockii:0.000150)[&"FastTree support value"=0.796]:0.005819999999999936)[&"FastTree support value"=0.774]:0.0038199999999992684)[&"FastTree support value"=0.964]:0.01900999999999975)[&"FastTree support value"=0.038]:0.0029200000000004778)[&"FastTree support value"=0.872]:0.01998000000000033)[&"FastTree support value"=0.74]:0.07309999999999928)[&"FastTree support value"=1.0]:0.7553400000000003,(Q2GE45_Bacteria_Neorickettsia_sennetsu:1.0650700000000004,(((C0R5G4_Bacteria_Wolbachia_sp:0.01713999999999949,Q73IR3_Bacteria_Wolbachia_pipientis:0.0363099999999994)[&"FastTree support value"=0.846]:0.026679999999999815,(B3CPY6_Bacteria_Wolbachia_pipientis:0.08754000000000062,Q5GSM9_Bacteria_Wolbachia_sp:0.08895000000000053)[&"FastTree support value"=0.768]:0.014099999999999113)[&"FastTree support value"=1.0]:0.5076900000000002,(((B9KIG4_Bacteria_Anaplasma_marginale:0.0,Q5PAV9_Bacteria_Anaplasma_marginale:0.0):0.4081299999999999,Q2GK91_Bacteria_Anaplasma_phagocytophilum:0.24191000000000074)[&"FastTree support value"=0.994]:0.3059599999999998,((Q5HBC6_Bacteria_Ehrlichia_ruminantium:0.0035199999999999676,Q5FH30_Bacteria_Ehrlichia_ruminantium:0.000160)[&"FastTree support value"=0.996]:0.15155999999999992,(Q2GGH6_Bacteria_Ehrlichia_chaffeensis:0.06402999999999981,Q3YS70_Bacteria_Ehrlichia_canis:0.08808999999999934)[&"FastTree support value"=0.04]:0.03781000000000034)[&"FastTree support value"=1.0]:0.3405800000000001)[&"FastTree support value"=0.458]:0.09536999999999995)[&"FastTree support value"=0.618]:0.13963000000000036)[&"FastTree support value"=0.169]:0.12927999999999962)[&"FastTree support value"=0.724]:0.1104099999999999)[&"FastTree support value"=0.798]:0.11452000000000062)[&"FastTree support value"=0.972]:0.22324999999999928)[&"FastTree support value"=0.373]:0.07222000000000062)[&"FastTree support value"=0.824]:0.07914999999999939)[&"FastTree support value"=0.875]:0.055920000000000414);
end;
