# Supplementary material for: Phylogenetic Reconstruction Shows Independent Evolutionary Origins of Mitochondrial Transcription Factors from an Ancient Family of RNA Methyltransferase Proteins
Source: J Mol Evol. 2018 Apr 25;86(5):277–82. doi: 10.1007/s00239-018-9842-z (PMC6028840; doi:10.1007/s00239-018-9842-z)
Supplement: Supplementary file 3 — Neighbor joining (NJ) tree of RAMTases showing same groups as in maximum likelihood tree (Fig. 1, Supplementary File 2) but with lower support and unstable backbone topology. NJ tree generated using proprietary algorithm in Geneious with JC model and 1000 bootstrap replicates to estimate support for branches. File includes accession details for Uniprot and Genbank as well as taxonomic identities. In Nexus format; contains all support values. (NEX 162 KB) [file 239_2018_9842_MOESM3_ESM.nex]

#NEXUS
begin taxa;
	dimensions ntax=729;
	taxlabels
	P07287_Bacteria_Saccharopolyspora_erythraea
	P91424_Eukaryota_Caenorhabditis_elegans
	P09891_Bacteria_Aeromicrobium_erythreum
	P43433_Bacteria_Micromonospora_griseorubida
	Q9VH38_Eukaryota_Drosophila_melanogaster
	Q8WVM0_Eukaryota_Homo_sapiens
	Q8JZM0_Eukaryota_Mus_musculus
	Q2TBQ0_Eukaryota_Bos_taurus
	Q811P6_Eukaryota_Rattus_norvegicus
	Q2PG46_Eukaryota_Macaca_fascicularis
	Q28HM1_Eukaryota_Xenopus_tropicalis
	Q7T0W5_Eukaryota_Xenopus_laevis
	P45439_Bacteria_Streptomyces_fradiae
	Q47VJ8_Bacteria_Colwellia_psychrerythraea
	Q5R4V9_Eukaryota_Pongo_abelii
	Q2LZ79_Eukaryota_Drosophila_pseudoobscura
	Q7U7D3_Bacteria_Synechococcus_sp
	P13079_Bacteria_Streptomyces_thermotolerans
	A6L1N4_Bacteria_Bacteroides_vulgatus
	Q9VTM5_Eukaryota_Drosophila_melanogaster
	P16898_Bacteria_Corynebacterium_diphtheriae
	P14908_Eukaryota_Saccharomyces_cerevisiae
	Q0VMV2_Bacteria_Alcanivorax_borkumensis
	Q9Y829_Eukaryota_Saccharomyces_paradoxus
	C3M9C2_Bacteria_Sinorhizobium_fredii
	P87292_Eukaryota_Lachancea_kluyveri
	Q3TL26_Eukaryota_Mus_musculus
	Q5U2T7_Eukaryota_Rattus_norvegicus
	Q32LD4_Eukaryota_Bos_taurus
	B1V9I5_Bacteria_Phytoplasma_australiense
	A7GVW6_Bacteria_Campylobacter_curvus
	Q7VGZ3_Bacteria_Helicobacter_hepaticus
	Q9FK02_Eukaryota_Arabidopsis_thaliana
	Q65UX3_Bacteria_Mannheimia_succiniciproducens
	Q9CLL5_Bacteria_Pasteurella_multocida
	P87250_Eukaryota_Kluyveromyces_lactis
	Q9H5Q4_Eukaryota_Homo_sapiens
	Q9US51_Eukaryota_Schizosaccharomyces_pombe
	P44749_Bacteria_Haemophilus_influenzae
	B1Y7L9_Bacteria_Leptothrix_cholodnii
	Q2JMR8_Bacteria_Synechococcus_sp
	A3MZB7_Bacteria_Actinobacillus_pleuropneumoniae
	Q7VM33_Bacteria_Haemophilus_ducreyi
	A5U9U3_Bacteria_Haemophilus_influenzae
	B0BTQ4_Bacteria_Actinobacillus_pleuropneumoniae
	Q4QMZ9_Bacteria_Haemophilus_influenzae
	B3H0R3_Bacteria_Actinobacillus_pleuropneumoniae
	A5UH57_Bacteria_Haemophilus_influenzae
	Q5LHC9_Bacteria_Bacteroides_fragilis
	Q64Y97_Bacteria_Bacteroides_fragilis
	Q2JVW2_Bacteria_Synechococcus_sp
	Q04720_Bacteria_Bacillus_anthracis
	Q7NJ41_Bacteria_Gloeobacter_violaceus
	A1U6F8_Bacteria_Marinobacter_hydrocarbonoclasticus
	A1TEH3_Bacteria_Mycobacterium_vanbaalenii
	A4T6P3_Bacteria_Mycobacterium_gilvum
	Q03986_Bacteria_Bacillus_licheniformis
	P45438_Bacteria_Bacillus_licheniformis
	Q741W2_Bacteria_Mycobacterium_paratuberculosis
	Q8Y219_Bacteria_Ralstonia_solanacearum
	C5A594_Archaea_Thermococcus_gammatolerans
	A1WS95_Bacteria_Verminephrobacter_eiseniae
	A0QBW0_Bacteria_Mycobacterium_avium
	Q5QVN7_Bacteria_Idiomarina_loihiensis
	B4RBS4_Bacteria_Phenylobacterium_zucineum
	B8D0I2_Bacteria_Halothermothrix_orenii
	Q9CD52_Bacteria_Mycobacterium_leprae
	P9WH07_Bacteria_Mycobacterium_tuberculosis
	B1LVB8_Bacteria_Methylobacterium_radiotolerans
	A2C1Z5_Bacteria_Prochlorococcus_marinus
	C1AM01_Bacteria_Mycobacterium_bovis
	B8ZU59_Bacteria_Mycobacterium_leprae
	P9WH06_Bacteria_Mycobacterium_tuberculosis
	A6W6U4_Bacteria_Kineococcus_radiotolerans
	A1KHE8_Bacteria_Mycobacterium_bovis
	A5U153_Bacteria_Mycobacterium_tuberculosis
	Q466S6_Archaea_Methanosarcina_barkeri
	A7ZGB4_Bacteria_Campylobacter_concisus
	P66661_Bacteria_Mycobacterium_bovis
	Q46L58_Bacteria_Prochlorococcus_marinus
	A8HVI9_Bacteria_Azorhizobium_caulinodans
	Q1A705_Eukaryota_Vermamoeba_vermiformis
	A1VUN7_Bacteria_Polaromonas_naphthalenivorans
	A0RRT6_Bacteria_Campylobacter_fetus
	Q5JI54_Archaea_Thermococcus_kodakarensis
	Q28RD6_Bacteria_Jannaschia_sp
	Q8A0H8_Bacteria_Bacteroides_thetaiotaomicron
	Q8KE87_Bacteria_Chlorobium_tepidum
	A6LF39_Bacteria_Parabacteroides_distasonis
	Q0I5C3_Bacteria_Haemophilus_somnus
	Q1DAP2_Bacteria_Myxococcus_xanthus
	Q30NR7_Bacteria_Sulfurimonas_denitrificans
	B6EL48_Bacteria_Aliivibrio_salmonicida
	Q9HQH1_Archaea_Halobacterium_salinarum
	B0URM7_Bacteria_Histophilus_somni
	B0R506_Archaea_Halobacterium_salinarum
	A9B9Y0_Bacteria_Prochlorococcus_marinus
	Q0KEA7_Bacteria_Cupriavidus_necator
	Q8KA00_Bacteria_Buchnera_aphidicola
	A9A0E0_Bacteria_Desulfococcus_oleovorans
	B2J0A6_Bacteria_Nostoc_punctiforme
	Q31RH6_Bacteria_Synechococcus_elongatus
	Q5N2S8_Bacteria_Synechococcus_sp
	Q9PLW7_Bacteria_Campylobacter_jejuni
	P57241_Bacteria_Buchnera_aphidicola
	Q7VU11_Bacteria_Bordetella_pertussis
	Q3K5T2_Bacteria_Pseudomonas_fluorescens
	Q38V22_Bacteria_Lactobacillus_sakei
	Q2W0V3_Bacteria_Magnetospirillum_magneticum
	Q7WG20_Bacteria_Bordetella_bronchiseptica
	Q1MR01_Bacteria_Lawsonia_intracellularis
	A7IJ80_Bacteria_Xanthobacter_autotrophicus
	Q5HS85_Bacteria_Campylobacter_jejuni
	B3QMU5_Bacteria_Chlorobaculum_parvum
	Q6AAD7_Bacteria_Propionibacterium_acnes
	C0R5G4_Bacteria_Wolbachia_sp
	Q5P7J1_Bacteria_Aromatoleum_aromaticum
	Q7W4J6_Bacteria_Bordetella_parapertussis
	B4U9C8_Bacteria_Hydrogenobaculum_sp
	P10337_Bacteria_Bacteroides_fragilis
	Q02607_Bacteria_Bacteroides_fragilis
	Q58435_Archaea_Methanocaldococcus_jannaschii
	Q2S0I2_Bacteria_Salinibacter_ruber
	Q8G6I3_Bacteria_Bifidobacterium_longum
	B9KIG4_Bacteria_Anaplasma_marginale
	A5GLH7_Bacteria_Synechococcus_sp
	Q3B3D4_Bacteria_Chlorobium_luteolum
	Q2N8W9_Bacteria_Erythrobacter_litoralis
	Q3SRZ8_Bacteria_Nitrobacter_winogradskyi
	Q07LF4_Bacteria_Rhodopseudomonas_palustris
	Q135P2_Bacteria_Rhodopseudomonas_palustris
	Q82HC3_Bacteria_Streptomyces_avermitilis
	B3DP38_Bacteria_Bifidobacterium_longum
	Q9RED9_Bacteria_Burkholderia_sp
	B7GPE3_Bacteria_Bifidobacterium_longum
	A1WVT7_Bacteria_Halorhodospira_halophila
	Q1QKW0_Bacteria_Nitrobacter_hamburgensis
	Q7V7W0_Bacteria_Prochlorococcus_marinus
	Q2IX80_Bacteria_Rhodopseudomonas_palustris
	B3Q9S4_Bacteria_Rhodopseudomonas_palustris
	Q5PAV9_Bacteria_Anaplasma_marginale
	Q1LRA1_Bacteria_Cupriavidus_metallidurans
	Q475Q1_Bacteria_Cupriavidus_necator
	A2CA51_Bacteria_Prochlorococcus_marinus
	Q6N5B4_Bacteria_Rhodopseudomonas_palustris
	P06992_Bacteria_Escherichia_coli
	Q56016_Bacteria_Salmonella_typhimurium
	Q9X1F1_Bacteria_Thermotoga_maritima
	Q4K4X5_Bacteria_Pseudomonas_fluorescens
	Q04DR8_Bacteria_Oenococcus_oeni
	Q32K43_Bacteria_Shigella_dysenteriae
	Q7VCH7_Bacteria_Prochlorococcus_marinus
	B9K8F0_Bacteria_Thermotoga_neapolitana
	A5IME8_Bacteria_Thermotoga_petrophila
	Q0AQC3_Bacteria_Maricaulis_maris
	B7UI99_Bacteria_Escherichia_coli
	B7NHF7_Bacteria_Escherichia_coli
	B7M0E8_Bacteria_Escherichia_coli
	A7ZW03_Bacteria_Escherichia_coli
	Q1RGE6_Bacteria_Escherichia_coli
	B2VGP6_Bacteria_Erwinia_tasmaniensis
	P47701_Bacteria_Mycoplasma_genitalium
	Q1B416_Bacteria_Mycobacterium_sp
	Q73IR3_Bacteria_Wolbachia_pipientis
	B1IRC5_Bacteria_Escherichia_coli
	C0QUE5_Bacteria_Persephonella_marina
	B5R1S8_Bacteria_Salmonella_enteritidis
	C0Q5E7_Bacteria_Salmonella_paratyphi
	Q3Z5V8_Bacteria_Shigella_sonnei
	A7MIA7_Bacteria_Cronobacter_sakazakii
	B2AH89_Bacteria_Cupriavidus_taiwanensis
	A7ZHE4_Bacteria_Escherichia_coli
	B7L4H4_Bacteria_Escherichia_coli
	A1A7A0_Bacteria_Escherichia_coli
	B1LFY7_Bacteria_Escherichia_coli
	P75113_Bacteria_Mycoplasma_pneumoniae
	A1UL32_Bacteria_Mycobacterium_sp
	Q57TH0_Bacteria_Salmonella_choleraesuis
	B4T6L6_Bacteria_Salmonella_newport
	Q8Z9J7_Bacteria_Salmonella_typhi
	Q0T8E4_Bacteria_Shigella_flexneri
	A5EIA8_Bacteria_Bradyrhizobium_sp
	A8ALP9_Bacteria_Citrobacter_koseri
	B5F771_Bacteria_Salmonella_agona
	B5FI34_Bacteria_Salmonella_dublin
	B5RGC2_Bacteria_Salmonella_gallinarum
	A9MYM4_Bacteria_Salmonella_paratyphi
	B2U259_Bacteria_Shigella_boydii
	A4YT90_Bacteria_Bradyrhizobium_sp
	C0QFJ2_Bacteria_Desulfobacterium_autotrophicum
	B7MAH6_Bacteria_Escherichia_coli
	B5YZ89_Bacteria_Escherichia_coli
	C4ZPX7_Bacteria_Escherichia_coli
	Q0TLT6_Bacteria_Escherichia_coli
	B6HZ32_Bacteria_Escherichia_coli
	A4W6F7_Bacteria_Enterobacter_sp
	B7LVU5_Bacteria_Escherichia_fergusonii
	B5Y1Z4_Bacteria_Klebsiella_pneumoniae
	A3Q5I0_Bacteria_Mycobacterium_sp
	Q223E6_Bacteria_Rhodoferax_ferrireducens
	Q215S4_Bacteria_Rhodopseudomonas_palustris
	Q6AL71_Bacteria_Desulfotalea_psychrophila
	Q8XA14_Bacteria_Escherichia_coli
	B7MNR0_Bacteria_Escherichia_coli
	B1XC52_Bacteria_Escherichia_coli
	Q8FL96_Bacteria_Escherichia_coli
	B7N7S6_Bacteria_Escherichia_coli
	Q2S9C3_Bacteria_Hahella_chejuensis
	A6T4I7_Bacteria_Klebsiella_pneumoniae
	A1RRK0_Archaea_Pyrobaculum_islandicum
	A9MQG2_Bacteria_Salmonella_arizonae
	B4TJ47_Bacteria_Salmonella_heidelberg
	Q5PDD9_Bacteria_Salmonella_paratyphi
	B5BL27_Bacteria_Salmonella_paratyphi
	B4TWT6_Bacteria_Salmonella_schwarzengrund
	Q326I2_Bacteria_Shigella_boydii
	Q83MG8_Bacteria_Shigella_flexneri
	B1LBH5_Bacteria_Thermotoga_sp
	Q09522_Eukaryota_Caenorhabditis_elegans
	Q9UNQ2_Eukaryota_Homo_sapiens
	O22268_Eukaryota_Arabidopsis_thaliana
	P41819_Eukaryota_Saccharomyces_cerevisiae
	Q9D0D4_Eukaryota_Mus_musculus
	Q9USU2_Eukaryota_Schizosaccharomyces_pombe
	Q2KHT8_Eukaryota_Bos_taurus
	Q95KJ0_Eukaryota_Macaca_fascicularis
	Q54QK7_Eukaryota_Dictyostelium_discoideum
	P78697_Eukaryota_Kluyveromyces_lactis
	Q9KUS2_Bacteria_Vibrio_cholerae
	Q75C90_Eukaryota_Ashbya_gossypii
	G0SEH7_Eukaryota_Chaetomium_thermophilum
	Q6FKY3_Eukaryota_Candida_glabrata
	A5F8N2_Bacteria_Vibrio_cholerae
	Q6BSY5_Eukaryota_Debaryomyces_hansenii
	Q2YVV2_Bacteria_Staphylococcus_aureus
	Q6C7H6_Eukaryota_Yarrowia_lipolytica
	Q7UIR4_Bacteria_Rhodopirellula_baltica
	Q8ZIK5_Bacteria_Yersinia_pestis
	Q932G1_Bacteria_Staphylococcus_aureus
	Q49V02_Bacteria_Staphylococcus_saprophyticus
	A1JJF4_Bacteria_Yersinia_enterocolitica
	Q6D0E0_Bacteria_Pectobacterium_atrosepticum
	Q4L3F0_Bacteria_Staphylococcus_haemolyticus
	Q03HF6_Bacteria_Pediococcus_pentosaceus
	Q2G0T0_Bacteria_Staphylococcus_aureus
	Q8CQU5_Bacteria_Staphylococcus_epidermidis
	Q0BC07_Bacteria_Burkholderia_ambifaria
	Q7N8V7_Bacteria_Photorhabdus_luminescens
	Q7V1E1_Bacteria_Prochlorococcus_marinus
	Q2GK91_Bacteria_Anaplasma_phagocytophilum
	B7GFH0_Bacteria_Anoxybacillus_flavithermus
	Q5WLW2_Bacteria_Bacillus_clausii
	A7I417_Bacteria_Campylobacter_hominis
	Q5V588_Archaea_Haloarcula_marismortui
	A6UTZ1_Archaea_Methanococcus_aeolicus
	A4TQD8_Bacteria_Yersinia_pestis
	B2K487_Bacteria_Yersinia_pseudotuberculosis
	Q1CMT2_Bacteria_Yersinia_pestis
	B1JKY3_Bacteria_Yersinia_pseudotuberculosis
	Q8PU18_Archaea_Methanosarcina_mazei
	B4F2I2_Bacteria_Proteus_mirabilis
	A8G9P0_Bacteria_Serratia_proteamaculans
	Q2NVX6_Bacteria_Sodalis_glossinidius
	A6TYW7_Bacteria_Staphylococcus_aureus
	A5IQ45_Bacteria_Staphylococcus_aureus
	A6QEE6_Bacteria_Staphylococcus_aureus
	Q6GJH8_Bacteria_Staphylococcus_aureus
	P66663_Bacteria_Staphylococcus_aureus
	Q2KXA2_Bacteria_Bordetella_avium
	A6UP00_Archaea_Methanococcus_vannielii
	Q5HII3_Bacteria_Staphylococcus_aureus
	Q6GBZ5_Bacteria_Staphylococcus_aureus
	Q5HRR2_Bacteria_Staphylococcus_epidermidis
	A9I5F2_Bacteria_Bordetella_petrii
	A4JHP7_Bacteria_Burkholderia_vietnamiensis
	P66662_Bacteria_Staphylococcus_aureus
	A8Z0Y8_Bacteria_Staphylococcus_aureus
	B9E8V8_Bacteria_Macrococcus_caseolyticus
	Q6LYK4_Archaea_Methanococcus_maripaludis
	C6DEY6_Bacteria_Pectobacterium_carotovorum
	Q1C0H5_Bacteria_Yersinia_pestis
	A9QZZ0_Bacteria_Yersinia_pestis
	Q66EQ8_Bacteria_Yersinia_pseudotuberculosis
	A7WYP0_Bacteria_Staphylococcus_aureus
	Q2FJE9_Bacteria_Staphylococcus_aureus
	B9DLD0_Bacteria_Staphylococcus_carnosus
	B7VIE2_Bacteria_Vibrio_tasmaniensis
	A7FMC1_Bacteria_Yersinia_pseudotuberculosis
	Q9VAQ5_Eukaryota_Drosophila_melanogaster
	Q6LV41_Bacteria_Photobacterium_profundum
	Q63X76_Bacteria_Burkholderia_pseudomallei
	Q9I5U5_Bacteria_Pseudomonas_aeruginosa
	Q89MU0_Bacteria_Bradyrhizobium_diazoefficiens
	Q8YAE2_Bacteria_Listeria_monocytogenes
	Q88A46_Bacteria_Pseudomonas_syringae
	Q74C12_Bacteria_Geobacter_sulfurreducens
	A5FLP4_Bacteria_Flavobacterium_johnsoniae
	Q5E865_Bacteria_Vibrio_fischeri
	Q4ZMG5_Bacteria_Pseudomonas_syringae
	P72666_Bacteria_Synechocystis_sp
	Q7P1U1_Bacteria_Chromobacterium_violaceum
	Q181C1_Bacteria_Peptoclostridium_difficile
	Q62MM2_Bacteria_Burkholderia_mallei
	A5EY68_Bacteria_Dichelobacter_nodosus
	Q0I9S3_Bacteria_Synechococcus_sp
	Q7VQK3_Bacteria_Blochmannia_floridanus
	A0AEZ3_Bacteria_Listeria_welshimeri
	A1STS1_Bacteria_Psychromonas_ingrahamii
	Q2NIH8_Bacteria_sp_phytoplasma
	A0KAD1_Bacteria_Burkholderia_cenocepacia
	C1KYC1_Bacteria_Listeria_monocytogenes
	O27381_Archaea_Methanothermobacter_thermautotrophicus
	C6A222_Archaea_Thermococcus_sibiricus
	Q03VR7_Bacteria_Leuconostoc_mesenteroides
	B8DGN7_Bacteria_Listeria_monocytogenes
	B2A3L9_Bacteria_Natranaerobius_thermophilus
	Q9V1P8_Archaea_Pyrococcus_abyssi
	O59487_Archaea_Pyrococcus_horikoshii
	B8CSX5_Bacteria_Shewanella_piezotolerans
	B5EL84_Bacteria_Acidithiobacillus_ferrooxidans
	B1JY71_Bacteria_Burkholderia_cenocepacia
	B4EBE8_Bacteria_Burkholderia_cenocepacia
	A3MNW4_Bacteria_Burkholderia_mallei
	A1V727_Bacteria_Burkholderia_mallei
	Q3JVW6_Bacteria_Burkholderia_pseudomallei
	Q724M5_Bacteria_Listeria_monocytogenes
	Q12XH7_Archaea_Methanococcoides_burtonii
	Q48NT7_Bacteria_Pseudomonas_savastanoi
	Q8TH24_Archaea_Pyrococcus_furiosus
	A9AFE4_Bacteria_Burkholderia_multivorans
	Q1BTQ8_Bacteria_Burkholderia_cenocepacia
	Q39D37_Bacteria_Burkholderia_lata
	A3NRM0_Bacteria_Burkholderia_pseudomallei
	A3N5X6_Bacteria_Burkholderia_pseudomallei
	Q2T114_Bacteria_Burkholderia_thailandensis
	Q92F79_Bacteria_Listeria_innocua
	Q6YPJ4_Bacteria_sp_phytoplasma
	Q31B19_Bacteria_Prochlorococcus_marinus
	B5FGG5_Bacteria_Vibrio_fischeri
	B7J3R3_Bacteria_Acidithiobacillus_ferrooxidans
	Q1LSS2_Bacteria_Baumannia_cicadellinicola
	A2S8N7_Bacteria_Burkholderia_mallei
	B1N079_Bacteria_Leuconostoc_citreum
	A2BWR2_Bacteria_Prochlorococcus_marinus
	P10738_Bacteria_Escherichia_coli
	P21236_Bacteria_Streptococcus_pneumoniae
	P0A4D5_Bacteria_Enterococcus_faecalis
	P0A4D6_Bacteria_Clostridium_perfringens
	P06573_Bacteria_Streptococcus_sanguinis
	P20173_Bacteria_Enterococcus_faecalis
	Q6ME80_Bacteria_Protochlamydia_amoebophila
	Q9A7N5_Bacteria_Caulobacter_crescentus
	P59157_Bacteria_Thermosynechococcus_elongatus
	Q8NRY1_Bacteria_Corynebacterium_glutamicum
	Q87ST6_Bacteria_Vibrio_parahaemolyticus
	Q2RXA9_Bacteria_Rhodospirillum_rubrum
	Q88Z93_Bacteria_Lactobacillus_plantarum
	A1A3W3_Bacteria_Bifidobacterium_adolescentis
	P59156_Bacteria_Streptococcus_mutans
	Q8RDC8_Bacteria_Caldanaerobacter_subterraneus
	A0KGT8_Bacteria_Aeromonas_hydrophila
	B2JCX3_Bacteria_Paraburkholderia_phymatum
	Q88QT6_Bacteria_Pseudomonas_putida
	A1BFM9_Bacteria_Chlorobium_phaeobacteroides
	Q1WV73_Bacteria_Lactobacillus_salivarius
	Q2YBP5_Bacteria_Nitrosospira_multiformis
	A7MWC6_Bacteria_Vibrio_campbellii
	A0LA32_Bacteria_Magnetococcus_marinus
	A7GJV3_Bacteria_Bacillus_cytotoxicus
	Q81JA5_Bacteria_Bacillus_cereus
	Q0TMD6_Bacteria_Clostridium_perfringens
	C3LJ13_Bacteria_Bacillus_anthracis
	Q81W00_Bacteria_Bacillus_anthracis
	C1ESX0_Bacteria_Bacillus_cereus
	Q6HPX5_Bacteria_Bacillus_thuringiensis
	Q8XHG8_Bacteria_Clostridium_perfringens
	Q30ZP0_Bacteria_Desulfovibrio_alaskensis
	Q5L3V8_Bacteria_Geobacillus_kaustophilus
	B1XIV9_Bacteria_Synechococcus_sp
	B5ZCB6_Bacteria_Ureaplasma_urealyticum
	B2G5I8_Bacteria_Lactobacillus_reuteri
	C1D9C2_Bacteria_Laribacter_hongkongensis
	B1HS82_Bacteria_Lysinibacillus_sphaericus
	Q8TQU8_Archaea_Methanosarcina_acetivorans
	B1VUF9_Bacteria_Streptomyces_griseus
	C3P9I6_Bacteria_Bacillus_anthracis
	B7JK47_Bacteria_Bacillus_cereus
	A4QCP0_Bacteria_Corynebacterium_glutamicum
	Q72B41_Bacteria_Desulfovibrio_vulgaris
	Q03T56_Bacteria_Lactobacillus_brevis
	B3PLS2_Bacteria_Mycoplasma_arthritidis
	A0R8B4_Bacteria_Bacillus_thuringiensis
	B7ISV1_Bacteria_Bacillus_cereus
	B7HPV2_Bacteria_Bacillus_cereus
	A9VN54_Bacteria_Bacillus_weihenstephanensis
	Q6NIA2_Bacteria_Corynebacterium_diphtheriae
	A1VD65_Bacteria_Desulfovibrio_vulgaris
	Q39W34_Bacteria_Geobacter_metallireducens
	A4IJB8_Bacteria_Geobacillus_thermodenitrificans
	P59155_Bacteria_Oceanobacillus_iheyensis
	A5D673_Bacteria_Pelotomaculum_thermopropionicum
	A8EQW4_Bacteria_Arcobacter_butzleri
	Q73FG7_Bacteria_Bacillus_cereus
	B7HIK9_Bacteria_Bacillus_cereus
	B9IZC4_Bacteria_Bacillus_cereus
	Q63HJ1_Bacteria_Bacillus_cereus
	Q0SQ34_Bacteria_Clostridium_perfringens
	C6BSW3_Bacteria_Desulfovibrio_salexigens
	Q837A7_Bacteria_Enterococcus_faecalis
	A5VI09_Bacteria_Lactobacillus_reuteri
	A3QBA3_Bacteria_Shewanella_loihica
	B6YTK7_Archaea_Thermococcus_onnurineus
	P13956_Bacteria_Bacillus_subtilis
	O67680_Bacteria_Aquifex_aeolicus
	P37468_Bacteria_Bacillus_subtilis
	Q8EB93_Bacteria_Shewanella_oneidensis
	P43038_Bacteria_Mycoplasma_capricolum
	Q97NN5_Bacteria_Streptococcus_pneumoniae
	Q5XDX4_Bacteria_Streptococcus_pyogenes
	P02979_Bacteria_Staphylococcus_aureus
	Q9K0B7_Bacteria_Neisseria_meningitidis
	Q9CHN8_Bacteria_Lactococcus_lactis
	Q145L1_Bacteria_Paraburkholderia_xenovorans
	A8AUQ4_Bacteria_Streptococcus_gordonii
	Q8DND3_Bacteria_Streptococcus_pneumoniae
	A3PCS3_Bacteria_Prochlorococcus_marinus
	Q82W15_Bacteria_Nitrosomonas_europaea
	B9DVT4_Bacteria_Streptococcus_uberis
	A3CQN5_Bacteria_Streptococcus_sanguinis
	Q3Z9F0_Bacteria_Dehalococcoides_mccartyi
	A6GVR5_Bacteria_Flavobacterium_psychrophilum
	Q6MUM4_Bacteria_Mycoplasma_mycoides
	B6JGM4_Bacteria_Oligotropha_carboxidovorans
	Q3IFD1_Bacteria_Pseudoalteromonas_haloplanktis
	Q9A1I0_Bacteria_Streptococcus_pyogenes
	Q4JU23_Bacteria_Corynebacterium_jeikeium
	A1R4F7_Bacteria_Paenarthrobacter_aurescens
	A2BR00_Bacteria_Prochlorococcus_marinus
	Q31F24_Bacteria_Hydrogenovibrio_crunogenus
	A9KL97_Bacteria_Lachnoclostridium_phytofermentans
	A1B0G4_Bacteria_Paracoccus_denitrificans
	Q3A3G8_Bacteria_Pelobacter_carbinolicus
	Q4FT44_Bacteria_Psychrobacter_arcticus
	A8GPG7_Bacteria_Rickettsia_akari
	Q07YJ8_Bacteria_Shewanella_frigidimarina
	A2SC77_Bacteria_Methylibium_petroleiphilum
	Q5M2L6_Bacteria_Streptococcus_thermophilus
	Q65PH9_Bacteria_Bacillus_licheniformis
	B0CC89_Bacteria_Acaryochloris_marina
	A0JU87_Bacteria_Arthrobacter_sp
	B1YWD5_Bacteria_Burkholderia_ambifaria
	Q251W8_Bacteria_Desulfitobacterium_hafniense
	Q1GBR1_Bacteria_Lactobacillus_delbrueckii
	Q74LI0_Bacteria_Lactobacillus_johnsonii
	Q5ZZN4_Bacteria_Mycoplasma_hyopneumoniae
	B4RJV5_Bacteria_Neisseria_gonorrhoeae
	Q1J8J4_Bacteria_Streptococcus_pyogenes
	Q48VC6_Bacteria_Streptococcus_pyogenes
	Q5LY12_Bacteria_Streptococcus_thermophilus
	C1CTN9_Bacteria_Streptococcus_pneumoniae
	Q5NMX2_Bacteria_Zymomonas_mobilis
	Q8DED2_Bacteria_Vibrio_vulnificus
	Q18GB5_Archaea_Haloquadratum_walsbyi
	Q04C60_Bacteria_Lactobacillus_delbrueckii
	Q4A936_Bacteria_Mycoplasma_hyopneumoniae
	A9M352_Bacteria_Neisseria_meningitidis
	Q121Q5_Bacteria_Polaromonas_sp
	A3D188_Bacteria_Shewanella_baltica
	Q8E3D7_Bacteria_Streptococcus_agalactiae
	B4U0U9_Bacteria_Streptococcus_equi
	Q8P2N8_Bacteria_Streptococcus_pyogenes
	Q04II4_Bacteria_Streptococcus_pneumoniae
	A2RCH2_Bacteria_Streptococcus_pyogenes
	Q3ZZE6_Bacteria_Dehalococcoides_mccartyi
	Q8TWU7_Archaea_Methanopyrus_kandleri
	Q4A775_Bacteria_Mycoplasma_hyopneumoniae
	A1KSW0_Bacteria_Neisseria_meningitidis
	Q0HLT2_Bacteria_Shewanella_sp
	B5E2H6_Bacteria_Streptococcus_pneumoniae
	C1CA29_Bacteria_Streptococcus_pneumoniae
	Q1JIN6_Bacteria_Streptococcus_pyogenes
	P0DF13_Bacteria_Streptococcus_pyogenes
	C1CGR5_Bacteria_Streptococcus_pneumoniae
	Q1QZ31_Bacteria_Chromohalobacter_salexigens
	B8EB35_Bacteria_Shewanella_baltica
	A9L438_Bacteria_Shewanella_baltica
	A0L064_Bacteria_Shewanella_sp
	Q0HS06_Bacteria_Shewanella_sp
	Q3JZA5_Bacteria_Streptococcus_agalactiae
	C0M8P2_Bacteria_Streptococcus_equi
	P0DF12_Bacteria_Streptococcus_pyogenes
	Q1JDL6_Bacteria_Streptococcus_pyogenes
	Q3A8X5_Bacteria_Carboxydothermus_hydrogenoformans
	A5FS52_Bacteria_Dehalococcoides_mccartyi
	A6VU53_Bacteria_Marinomonas_sp
	Q3IPM0_Archaea_Natronomonas_pharaonis
	Q5F9W4_Bacteria_Neisseria_gonorrhoeae
	Q9JVC2_Bacteria_Neisseria_meningitidis
	Q4FMR0_Bacteria_Pelagibacter_ubique
	A8G4P1_Bacteria_Prochlorococcus_marinus
	B8ZNY9_Bacteria_Streptococcus_pneumoniae
	A8F909_Bacteria_Bacillus_pumilus
	B8FY38_Bacteria_Desulfitobacterium_hafniense
	Q1QAR8_Bacteria_Psychrobacter_cryohalolentis
	A6WK59_Bacteria_Shewanella_baltica
	A4Y435_Bacteria_Shewanella_putrefaciens
	A1RMU8_Bacteria_Shewanella_sp
	Q8DXR8_Bacteria_Streptococcus_agalactiae
	Q1JNI8_Bacteria_Streptococcus_pyogenes
	B1I8T7_Bacteria_Streptococcus_pneumoniae
	B2IM67_Bacteria_Streptococcus_pneumoniae
	C0MF36_Bacteria_Streptococcus_equi
	Q03IR2_Bacteria_Streptococcus_thermophilus
	C1CMT3_Bacteria_Streptococcus_pneumoniae
	B2V963_Bacteria_Sulfurihydrogenibium_sp
	Q7MP86_Bacteria_Vibrio_vulnificus
	P13957_Bacteria_Staphylococcus_aureus
	P06571_Bacteria_Lysinibacillus_sphaericus
	P13978_Bacteria_Staphylococcus_aureus
	P06572_Bacteria_Staphylococcus_epidermidis
	Q00014_Bacteria_Lactobacillus_reuteri
	Q5SM60_Bacteria_Thermus_thermophilus
	Q9RU68_Bacteria_Deinococcus_radiodurans
	P0A0H2_Bacteria_Staphylococcus_aureus
	A6X265_Bacteria_Ochrobactrum_anthropi
	Q0SMR8_Bacteria_Borrelia_afzelii
	O51536_Bacteria_Borrelia_burgdorferi
	A8MK56_Bacteria_Alkaliphilus_oremlandii
	Q67JB9_Bacteria_Symbiobacterium_thermophilum
	Q3AXF3_Bacteria_Synechococcus_sp
	A8H0V2_Bacteria_Shewanella_pealeana
	B1KGH9_Bacteria_Shewanella_woodyi
	C1F127_Bacteria_Acidobacterium_capsulatum
	C1FQ40_Bacteria_Clostridium_botulinum
	A7G9I5_Bacteria_Clostridium_botulinum
	C5D363_Bacteria_Geobacillus_sp
	C4L9L4_Bacteria_Tolumonas_auensis
	O83357_Bacteria_Treponema_pallidum
	Q72GC7_Bacteria_Thermus_thermophilus
	Q5L6H5_Bacteria_Chlamydia_abortus
	A4FY32_Archaea_Methanococcus_maripaludis
	Q7NC69_Bacteria_Mycoplasma_gallisepticum
	B7J2F3_Bacteria_Borrelia_burgdorferi
	A6VFS2_Archaea_Methanococcus_maripaludis
	Q823V2_Bacteria_Chlamydophila_caviae
	C3KXY4_Bacteria_Clostridium_botulinum
	B1ID54_Bacteria_Clostridium_botulinum
	B0TV52_Bacteria_Shewanella_halifaxensis
	A9AAW1_Archaea_Methanococcus_maripaludis
	Q2NE42_Archaea_Methanosphaera_stadtmanae
	Q0AGQ8_Bacteria_Nitrosomonas_eutropha
	Q3JAF3_Bacteria_Nitrosococcus_oceani
	B2SX63_Bacteria_Paraburkholderia_phytofirmans
	Q3AKE0_Bacteria_Synechococcus_sp
	C5CS95_Bacteria_Variovorax_paradoxus
	Q8D3I1_Bacteria_Wigglesworthia_glossinidia
	A6TJK9_Bacteria_Alkaliphilus_metalliredigens
	Q660T2_Bacteria_Borreliella_bavariensis
	Q253R6_Bacteria_Chlamydia_felis
	A7FQA9_Bacteria_Clostridium_botulinum
	B1KRY8_Bacteria_Clostridium_botulinum
	B7JWJ7_Bacteria_Cyanothece_sp
	Q1IZ94_Bacteria_Deinococcus_geothermalis
	Q5FU61_Bacteria_Gluconobacter_oxydans
	A1S9G5_Bacteria_Shewanella_amazonensis
	Q12K59_Bacteria_Shewanella_denitrificans
	A8FRV2_Bacteria_Shewanella_sediminis
	A5GTK9_Bacteria_Synechococcus_sp
	B2S2T4_Bacteria_Treponema_pallidum
	P0A0H1_Bacteria_Staphylococcus_aureus
	P0A0H3_Bacteria_Staphylococcus_aureus
	Q6GKQ0_Bacteria_Staphylococcus_aureus
	O65090_Eukaryota_Arabidopsis_thaliana
	O84358_Bacteria_Chlamydia_trachomatis
	Q9Z6K0_Bacteria_Chlamydia_pneumoniae
	Q8R6B1_Bacteria_Fusobacterium_nucleatum
	O25972_Bacteria_Helicobacter_pylori
	Q5FMG3_Bacteria_Lactobacillus_acidophilus
	Q73NS2_Bacteria_Treponema_denticola
	Q6MQ47_Bacteria_Bdellovibrio_bacteriovorus
	Q11UL8_Bacteria_Cytophaga_hutchinsonii
	Q17ZF9_Bacteria_Helicobacter_acinonychis
	Q9ZJI7_Bacteria_Helicobacter_pylori
	Q6KH80_Bacteria_Mycoplasma_mobile
	Q8EU92_Bacteria_Mycoplasma_penetrans
	Q8YS62_Bacteria_Nostoc_sp
	Q9KGK4_Bacteria_Bacillus_halodurans
	Q164G1_Bacteria_Roseobacter_denitrificans
	Q2LSQ6_Bacteria_Syntrophus_aciditrophicus
	A0LR93_Bacteria_Acidothermus_cellulolyticus
	O28491_Archaea_Archaeoglobus_fulgidus
	B6JNS3_Bacteria_Helicobacter_pylori
	Q1ILA1_Bacteria_Koribacter_versatilis
	B3CPY6_Bacteria_Wolbachia_pipientis
	Q9PK40_Bacteria_Chlamydia_muridarum
	B0B7S3_Bacteria_Chlamydia_trachomatis
	B5Z950_Bacteria_Helicobacter_pylori
	Q4A645_Bacteria_Mycoplasma_synoviae
	Q2GE45_Bacteria_Neorickettsia_sennetsu
	Q3KM04_Bacteria_Chlamydia_trachomatis
	A8YX55_Bacteria_Lactobacillus_helveticus
	Q1GI39_Bacteria_Ruegeria_sp
	B0BBY8_Bacteria_Chlamydia_trachomatis
	Q3M3F3_Bacteria_Anabaena_variabilis
	Q493R7_Bacteria_Blochmannia_pennsylvanicus
	A8LI73_Bacteria_Dinoroseobacter_shibae
	Q1CRJ9_Bacteria_Helicobacter_pylori
	B2UVG9_Bacteria_Helicobacter_pylori
	Q3SGF7_Bacteria_Thiobacillus_denitrificans
	Q9PBJ6_Bacteria_Xylella_fastidiosa
	Q9PPN8_Bacteria_Ureaplasma_parvum
	Q8YG94_Bacteria_Brucella_melitensis
	Q2RME8_Bacteria_Moorella_thermoacetica
	Q3J2B9_Bacteria_Rhodobacter_sphaeroides
	Q97EX0_Bacteria_Clostridium_acetobutylicum
	Q5ZRF4_Bacteria_Legionella_pneumophila
	Q8PCE3_Bacteria_Xanthomonas_campestris
	Q8PP25_Bacteria_Xanthomonas_axonopodis
	Q1GZB8_Bacteria_Methylobacillus_flagellatus
	Q2G9Z2_Bacteria_Novosphingobium_aromaticivorans
	A8EZN3_Bacteria_Rickettsia_canadensis
	Q1AXL9_Bacteria_Rubrobacter_xylanophilus
	Q21MT0_Bacteria_Saccharophagus_degradans
	A4WRK3_Bacteria_Rhodobacter_sphaeroides
	Q5LQN0_Bacteria_Ruegeria_pomeroyi
	Q6F8A0_Bacteria_Acinetobacter_baylyi
	Q2YN15_Bacteria_Brucella_abortus
	B1WRJ7_Bacteria_Cyanothece_sp
	Q2FSA9_Archaea_Methanospirillum_hungatei
	B9KST5_Bacteria_Rhodobacter_sphaeroides
	B2SPT3_Bacteria_Xanthomonas_oryzae
	B1AJP2_Bacteria_Ureaplasma_parvum
	Q2NZI4_Bacteria_Xanthomonas_oryzae
	A5IIC0_Bacteria_Legionella_pneumophila
	Q5WSM3_Bacteria_Legionella_pneumophila
	Q9YEM5_Archaea_Aeropyrum_pernix
	B2S4U1_Bacteria_Brucella_abortus
	C0RI23_Bacteria_Brucella_melitensis
	B0CL06_Bacteria_Brucella_suis
	Q5X0V1_Bacteria_Legionella_pneumophila
	Q7MXN7_Bacteria_Porphyromonas_gingivalis
	Q1GT31_Bacteria_Sphingopyxis_alaskensis
	Q3BX82_Bacteria_Xanthomonas_campestris
	Q5GWB9_Bacteria_Xanthomonas_oryzae
	Q87C85_Bacteria_Xylella_fastidiosa
	Q8G1N0_Bacteria_Brucella_suis
	A9MA55_Bacteria_Brucella_canis
	A5VPL7_Bacteria_Brucella_ovis
	Q60B77_Bacteria_Methylococcus_capsulatus
	B2RHC2_Bacteria_Porphyromonas_gingivalis
	A3PJZ3_Bacteria_Rhodobacter_sphaeroides
	Q57E58_Bacteria_Brucella_abortus
	Q8FQZ5_Bacteria_Corynebacterium_efficiens
	Q8ZTJ4_Archaea_Pyrobaculum_aerophilum
	Q4UR39_Bacteria_Xanthomonas_campestris
	B0RUI3_Bacteria_Xanthomonas_campestris
	Q2GGH6_Bacteria_Ehrlichia_chaffeensis
	Q83AC2_Bacteria_Coxiella_burnetii
	Q9K3R5_Bacteria_Streptomyces_coelicolor
	Q0S4T6_Bacteria_Rhodococcus_jostii
	A1US65_Bacteria_Bartonella_bacilliformis
	Q6F2B4_Bacteria_Mesoplasma_florum
	Q6G438_Bacteria_Bartonella_henselae
	Q5NHI5_Bacteria_Francisella_tularensis
	Q6G052_Bacteria_Bartonella_quintana
	Q98RJ3_Bacteria_Mycoplasma_pulmonis
	B1ZW80_Bacteria_Opitutus_terrae
	P59524_Bacteria_Buchnera_aphidicola
	Q479U6_Bacteria_Dechloromonas_aromatica
	B4UDZ6_Bacteria_Anaeromyxobacter_sp
	B6J3A6_Bacteria_Coxiella_burnetii
	A0Q5E0_Bacteria_Francisella_tularensis
	A7NDV3_Bacteria_Francisella_tularensis
	Q0BKP7_Bacteria_Francisella_tularensis
	Q2IFT9_Bacteria_Anaeromyxobacter_dehalogenans
	A9IRW8_Bacteria_Bartonella_tribocorum
	B6J641_Bacteria_Coxiella_burnetii
	A9N9I7_Bacteria_Coxiella_burnetii
	C1AXY5_Bacteria_Rhodococcus_opacus
	B9MIF6_Bacteria_Acidovorax_ebreus
	A1WD86_Bacteria_Acidovorax_sp
	B0TZ54_Bacteria_Francisella_philomiragia
	Q2A218_Bacteria_Francisella_tularensis
	Q47SX4_Bacteria_Thermobifida_fusca
	A1TWF5_Bacteria_Acidovorax_citrulli
	B8J7H0_Bacteria_Anaeromyxobacter_dehalogenans
	A9KGZ8_Bacteria_Coxiella_burnetii
	Q14IY7_Bacteria_Francisella_tularensis
	B2SDQ1_Bacteria_Francisella_tularensis
	A4IZF1_Bacteria_Francisella_tularensis
	C4K4K9_Bacteria_Hamiltonella_defensa
	Q92GV0_Bacteria_Rickettsia_conorii
	Q1RK29_Bacteria_Rickettsia_bellii
	O05952_Bacteria_Rickettsia_prowazekii
	Q8UGD5_Bacteria_Agrobacterium_fabrum
	Q5HBC6_Bacteria_Ehrlichia_ruminantium
	A6U7I6_Bacteria_Sinorhizobium_medicae
	B3EIC2_Bacteria_Chlorobium_limicola
	A6SV13_Bacteria_Janthinobacterium_sp
	C1A383_Bacteria_Rhodococcus_erythropolis
	Q68W66_Bacteria_Rickettsia_typhi
	Q5FH30_Bacteria_Ehrlichia_ruminantium
	Q5YPY6_Bacteria_Nocardia_farcinica
	Q1MJ01_Bacteria_Rhizobium_leguminosarum
	A8GT85_Bacteria_Rickettsia_rickettsii
	Q11HG9_Bacteria_Chelativorans_sp
	Q2KA84_Bacteria_Rhizobium_etli
	B5ZWD8_Bacteria_Rhizobium_leguminosarum
	A8GXS7_Bacteria_Rickettsia_bellii
	C4K2J5_Bacteria_Rickettsia_peacockii
	C3PPC3_Bacteria_Rickettsia_africae
	A4G256_Bacteria_Herminiimonas_arsenicoxydans
	B9JUV4_Bacteria_Agrobacterium_vitis
	Q3YS70_Bacteria_Ehrlichia_canis
	B3PUU6_Bacteria_Rhizobium_etli
	Q984S7_Bacteria_Rhizobium_loti
	Q92QZ1_Bacteria_Rhizobium_meliloti
	Q5GSM9_Bacteria_Wolbachia_sp
	Q6ADP1_Bacteria_Leifsonia_xyli
	B3EQT0_Bacteria_Chlorobium_phaeobacteroides
	Q3ARC0_Bacteria_Chlorobium_chlorochromatii
	B4S787_Bacteria_Prosthecochloris_aestuarii
	CEM23118_Eukarya_Alveolata
	XP12768720_Eukarya_Alveolata
	GBE59417_Eukarya_Alveolata
	POM82956_Eukarya_Alveolata
	OII72988_Eukarya_Alveolata
	PPS97554_Eukarya_Alveolata
	XP627466_Eukarya_Alveolata
;end;

begin trees;
	tree consensus = [&U] [&"consensus method"="Above 0.0% support greedy clustering"](Q8WVM0_Eukaryota_Homo_sapiens[&description="Concatenation of 2 sequences",Created="Wed Apr 04 11:33:16 EDT 2018"]:0.005162089459859871,Q5R4V9_Eukaryota_Pongo_abelii[&description="Concatenation of 2 sequences",Created="Wed Apr 04 11:33:16 EDT 2018"]:0.02271283089061944,(Q2PG46_Eukaryota_Macaca_fascicularis[&description="Concatenation of 2 sequences",Created="Wed Apr 04 11:33:16 EDT 2018"]:0.015168107127431402,(Q2TBQ0_Eukaryota_Bos_taurus[&description="Concatenation of 2 sequences",Created="Wed Apr 04 11:33:16 EDT 2018"]:0.07025996157110642,((Q8JZM0_Eukaryota_Mus_musculus[&description="Concatenation of 2 sequences",Created="Wed Apr 04 11:33:16 EDT 2018"]:0.008901875207608689,Q811P6_Eukaryota_Rattus_norvegicus[&description="Concatenation of 2 sequences",Created="Wed Apr 04 11:33:16 EDT 2018"]:0.030775046924112794)[&"Consensus support(%)"=99.0]:0.04387080325645132,((Q28HM1_Eukaryota_Xenopus_tropicalis[&description="Concatenation of 2 sequences",Created="Wed Apr 04 11:33:16 EDT 2018"]:0.046823131766419855,Q7T0W5_Eukaryota_Xenopus_laevis[&description="Concatenation of 2 sequences",Created="Wed Apr 04 11:33:16 EDT 2018"]:0.05022670604042536)[&"Consensus support(%)"=100.0]:0.1408913535544365,((Q2LZ79_Eukaryota_Drosophila_pseudoobscura[&description="Concatenation of 2 sequences",Created="Wed Apr 04 11:33:16 EDT 2018"]:0.06702346978027983,Q9VTM5_Eukaryota_Drosophila_melanogaster[&description="Concatenation of 2 sequences",Created="Wed Apr 04 11:33:16 EDT 2018"]:0.0705576461379802)[&"Consensus support(%)"=100.0]:0.29290105060154803,(P91424_Eukaryota_Caenorhabditis_elegans[&description="Concatenation of 2 sequences",Created="Wed Apr 04 11:33:16 EDT 2018"]:0.4484339502059729,(Q1A705_Eukaryota_Vermamoeba_vermiformis[&description="Concatenation of 2 sequences",Created="Wed Apr 04 11:33:16 EDT 2018"]:0.3266594341913347,(((Q0AQC3_Bacteria_Maricaulis_maris[&description="Concatenation of 2 sequences",Created="Wed Apr 04 11:33:16 EDT 2018"]:0.31792917077207067,(B4RBS4_Bacteria_Phenylobacterium_zucineum[&description="Concatenation of 2 sequences",Created="Wed Apr 04 11:33:16 EDT 2018"]:0.17328112989553027,Q9A7N5_Bacteria_Caulobacter_crescentus[&description="Concatenation of 2 sequences",Created="Wed Apr 04 11:33:16 EDT 2018"]:0.1310523909029108)[&"Consensus support(%)"=99.0]:0.08135155079041054)[&"Consensus support(%)"=77.0]:0.049649698541609714,(Q5FU61_Bacteria_Gluconobacter_oxydans[&description="Concatenation of 2 sequences",Created="Wed Apr 04 11:33:16 EDT 2018"]:0.3314645956073479,((Q2W0V3_Bacteria_Magnetospirillum_magneticum[&description="Concatenation of 2 sequences",Created="Wed Apr 04 11:33:16 EDT 2018"]:0.16306055054574586,Q2RXA9_Bacteria_Rhodospirillum_rubrum[&description="Concatenation of 2 sequences",Created="Wed Apr 04 11:33:16 EDT 2018"]:0.1487865083260367)[&"Consensus support(%)"=100.0]:0.10939823199798747,((((B6JGM4_Bacteria_Oligotropha_carboxidovorans[&description="Concatenation of 2 sequences",Created="Wed Apr 04 11:33:16 EDT 2018"]:0.10591992966898474,((Q89MU0_Bacteria_Bradyrhizobium_diazoefficiens[&description="Concatenation of 2 sequences",Created="Wed Apr 04 11:33:16 EDT 2018"]:0.08886739445614741,(A5EIA8_Bacteria_Bradyrhizobium_sp[&description="Concatenation of 2 sequences",Created="Wed Apr 04 11:33:16 EDT 2018"]:0.02007034346110094,A4YT90_Bacteria_Bradyrhizobium_sp[&description="Concatenation of 2 sequences",Created="Wed Apr 04 11:33:16 EDT 2018"]:0.013294306635012623)[&"Consensus support(%)"=100.0]:0.06389044767388528)[&"Consensus support(%)"=73.0]:0.019630613437962973,(((B3Q9S4_Bacteria_Rhodopseudomonas_palustris[&description="Concatenation of 2 sequences",Created="Wed Apr 04 11:33:16 EDT 2018"]:0.0,Q6N5B4_Bacteria_Rhodopseudomonas_palustris[&description="Concatenation of 2 sequences",Created="Wed Apr 04 11:33:16 EDT 2018"]:0.0)[&"Consensus support(%)"=100.0]:0.05029344731951659,(Q135P2_Bacteria_Rhodopseudomonas_palustris[&description="Concatenation of 2 sequences",Created="Wed Apr 04 11:33:16 EDT 2018"]:0.025464565401868425,Q2IX80_Bacteria_Rhodopseudomonas_palustris[&description="Concatenation of 2 sequences",Created="Wed Apr 04 11:33:16 EDT 2018"]:0.02307719352357033)[&"Consensus support(%)"=100.0]:0.042000546433559126)[&"Consensus support(%)"=77.0]:0.03341735241803739,((Q3SRZ8_Bacteria_Nitrobacter_winogradskyi[&description="Concatenation of 2 sequences",Created="Wed Apr 04 11:33:16 EDT 2018"]:0.053282571820017076,Q1QKW0_Bacteria_Nitrobacter_hamburgensis[&description="Concatenation of 2 sequences",Created="Wed Apr 04 11:33:16 EDT 2018"]:0.07044628478429557)[&"Consensus support(%)"=98.0]:0.04695814474924047,(Q07LF4_Bacteria_Rhodopseudomonas_palustris[&description="Concatenation of 2 sequences",Created="Wed Apr 04 11:33:16 EDT 2018"]:0.07668419568764628,Q215S4_Bacteria_Rhodopseudomonas_palustris[&description="Concatenation of 2 sequences",Created="Wed Apr 04 11:33:16 EDT 2018"]:0.05466805748810324)[&"Consensus support(%)"=77.0]:0.0238129231130989)[&"Consensus support(%)"=53.0]:0.016658267745997272)[&"Consensus support(%)"=43.0]:0.016440971443258012)[&"Consensus support(%)"=85.0]:0.020648550874941624)[&"Consensus support(%)"=100.0]:0.07335799969096665,(B1LVB8_Bacteria_Methylobacterium_radiotolerans[&description="Concatenation of 2 sequences",Created="Wed Apr 04 11:33:16 EDT 2018"]:0.18321956166618594,(A8HVI9_Bacteria_Azorhizobium_caulinodans[&description="Concatenation of 2 sequences",Created="Wed Apr 04 11:33:16 EDT 2018"]:0.10539590591942784,A7IJ80_Bacteria_Xanthobacter_autotrophicus[&description="Concatenation of 2 sequences",Created="Wed Apr 04 11:33:16 EDT 2018"]:0.08999104109226248)[&"Consensus support(%)"=100.0]:0.06878071130735643)[&"Consensus support(%)"=69.0]:0.024327276075715852)[&"Consensus support(%)"=93.0]:0.04064350064242523,(((A6X265_Bacteria_Ochrobactrum_anthropi[&description="Concatenation of 2 sequences",Created="Wed Apr 04 11:33:16 EDT 2018"]:0.04602565604074587,(Q57E58_Bacteria_Brucella_abortus[&description="Concatenation of 2 sequences",Created="Wed Apr 04 11:33:16 EDT 2018"]:0.0014626541566895173,(B0CL06_Bacteria_Brucella_suis[&description="Concatenation of 2 sequences",Created="Wed Apr 04 11:33:16 EDT 2018"]:0.0020354696365162167,(A5VPL7_Bacteria_Brucella_ovis[&description="Concatenation of 2 sequences",Created="Wed Apr 04 11:33:16 EDT 2018"]:0.0,(A9MA55_Bacteria_Brucella_canis[&description="Concatenation of 2 sequences",Created="Wed Apr 04 11:33:16 EDT 2018"]:0.0,(Q8G1N0_Bacteria_Brucella_suis[&description="Concatenation of 2 sequences",Created="Wed Apr 04 11:33:16 EDT 2018"]:0.0,(C0RI23_Bacteria_Brucella_melitensis[&description="Concatenation of 2 sequences",Created="Wed Apr 04 11:33:16 EDT 2018"]:0.0,(B2S4U1_Bacteria_Brucella_abortus[&description="Concatenation of 2 sequences",Created="Wed Apr 04 11:33:16 EDT 2018"]:0.0,(Q8YG94_Bacteria_Brucella_melitensis[&description="Concatenation of 2 sequences",Created="Wed Apr 04 11:33:16 EDT 2018"]:0.0066045084065780735,Q2YN15_Bacteria_Brucella_abortus[&description="Concatenation of 2 sequences",Created="Wed Apr 04 11:33:16 EDT 2018"]:0.0)[&"Consensus support(%)"=100.0]:0.0014961299100931897)[&"Consensus support(%)"=100.0]:0.000750)[&"Consensus support(%)"=100.0]:0.000376)[&"Consensus support(%)"=60.0]:0.000180)[&"Consensus support(%)"=60.0]:0.000090)[&"Consensus support(%)"=60.0]:0.001231814512338212)[&"Consensus support(%)"=62.0]:0.0026020764589811275)[&"Consensus support(%)"=100.0]:0.0326831931624487)[&"Consensus support(%)"=100.0]:0.10908536690533582,(A1US65_Bacteria_Bartonella_bacilliformis[&description="Concatenation of 2 sequences",Created="Wed Apr 04 11:33:16 EDT 2018"]:0.10075213394636195,(A9IRW8_Bacteria_Bartonella_tribocorum[&description="Concatenation of 2 sequences",Created="Wed Apr 04 11:33:16 EDT 2018"]:0.02877944489874803,(Q6G438_Bacteria_Bartonella_henselae[&description="Concatenation of 2 sequences",Created="Wed Apr 04 11:33:16 EDT 2018"]:0.03351042768389441,Q6G052_Bacteria_Bartonella_quintana[&description="Concatenation of 2 sequences",Created="Wed Apr 04 11:33:16 EDT 2018"]:0.043781533228429856)[&"Consensus support(%)"=92.0]:0.02214640134196076)[&"Consensus support(%)"=98.0]:0.030957045178701317)[&"Consensus support(%)"=100.0]:0.10721721493885628)[&"Consensus support(%)"=71.0]:0.04257281622659847,((Q8UGD5_Bacteria_Agrobacterium_fabrum[&description="Concatenation of 2 sequences",Created="Wed Apr 04 11:33:16 EDT 2018"]:0.08977447492784042,((C3M9C2_Bacteria_Sinorhizobium_fredii[&description="Concatenation of 2 sequences",Created="Wed Apr 04 11:33:16 EDT 2018"]:0.046995806367206155,(A6U7I6_Bacteria_Sinorhizobium_medicae[&description="Concatenation of 2 sequences",Created="Wed Apr 04 11:33:16 EDT 2018"]:0.02016239344673981,Q92QZ1_Bacteria_Rhizobium_meliloti[&description="Concatenation of 2 sequences",Created="Wed Apr 04 11:33:16 EDT 2018"]:0.029404781460231448)[&"Consensus support(%)"=68.0]:0.014520975931712074)[&"Consensus support(%)"=100.0]:0.03268046565780682,(B9JUV4_Bacteria_Agrobacterium_vitis[&description="Concatenation of 2 sequences",Created="Wed Apr 04 11:33:16 EDT 2018"]:0.10410233549165947,((Q1MJ01_Bacteria_Rhizobium_leguminosarum[&description="Concatenation of 2 sequences",Created="Wed Apr 04 11:33:16 EDT 2018"]:0.02164665022803331,B5ZWD8_Bacteria_Rhizobium_leguminosarum[&description="Concatenation of 2 sequences",Created="Wed Apr 04 11:33:16 EDT 2018"]:0.022993504510930362)[&"Consensus support(%)"=84.0]:0.010572757571086245,(Q2KA84_Bacteria_Rhizobium_etli[&description="Concatenation of 2 sequences",Created="Wed Apr 04 11:33:16 EDT 2018"]:0.02523792203554962,B3PUU6_Bacteria_Rhizobium_etli[&description="Concatenation of 2 sequences",Created="Wed Apr 04 11:33:16 EDT 2018"]:0.02598788712254592)[&"Consensus support(%)"=82.0]:0.01466946012583637)[&"Consensus support(%)"=97.0]:0.03349948813203543)[&"Consensus support(%)"=86.0]:0.022315768558674853)[&"Consensus support(%)"=98.0]:0.02969824363849236)[&"Consensus support(%)"=100.0]:0.06835663517661669,(Q11HG9_Bacteria_Chelativorans_sp[&description="Concatenation of 2 sequences",Created="Wed Apr 04 11:33:16 EDT 2018"]:0.12257511893256194,Q984S7_Bacteria_Rhizobium_loti[&description="Concatenation of 2 sequences",Created="Wed Apr 04 11:33:16 EDT 2018"]:0.10247900971716366)[&"Consensus support(%)"=98.0]:0.03687884350839679)[&"Consensus support(%)"=55.00000000000001]:0.019952683701297668)[&"Consensus support(%)"=90.0]:0.04681247868348109)[&"Consensus support(%)"=79.0]:0.03076560452583439,((A8LI73_Bacteria_Dinoroseobacter_shibae[&description="Concatenation of 2 sequences",Created="Wed Apr 04 11:33:16 EDT 2018"]:0.12153854465282085,((Q28RD6_Bacteria_Jannaschia_sp[&description="Concatenation of 2 sequences",Created="Wed Apr 04 11:33:16 EDT 2018"]:0.13648217223950954,(A4WRK3_Bacteria_Rhodobacter_sphaeroides[&description="Concatenation of 2 sequences",Created="Wed Apr 04 11:33:16 EDT 2018"]:0.029338233931892263,(B9KST5_Bacteria_Rhodobacter_sphaeroides[&description="Concatenation of 2 sequences",Created="Wed Apr 04 11:33:16 EDT 2018"]:0.000547,(Q3J2B9_Bacteria_Rhodobacter_sphaeroides[&description="Concatenation of 2 sequences",Created="Wed Apr 04 11:33:16 EDT 2018"]:0.0,A3PJZ3_Bacteria_Rhodobacter_sphaeroides[&description="Concatenation of 2 sequences",Created="Wed Apr 04 11:33:16 EDT 2018"]:0.007361018419585903)[&"Consensus support(%)"=92.0]:0.007144195800148899)[&"Consensus support(%)"=100.0]:0.0418117581466278)[&"Consensus support(%)"=100.0]:0.08409037500977828)[&"Consensus support(%)"=45.0]:0.024963961771510428,(A1B0G4_Bacteria_Paracoccus_denitrificans[&description="Concatenation of 2 sequences",Created="Wed Apr 04 11:33:16 EDT 2018"]:0.11250027438697983,(Q164G1_Bacteria_Roseobacter_denitrificans[&description="Concatenation of 2 sequences",Created="Wed Apr 04 11:33:16 EDT 2018"]:0.0977520001275589,(Q1GI39_Bacteria_Ruegeria_sp[&description="Concatenation of 2 sequences",Created="Wed Apr 04 11:33:16 EDT 2018"]:0.05823014444237975,Q5LQN0_Bacteria_Ruegeria_pomeroyi[&description="Concatenation of 2 sequences",Created="Wed Apr 04 11:33:16 EDT 2018"]:0.0640445819768099)[&"Consensus support(%)"=73.0]:0.021004656053044756)[&"Consensus support(%)"=93.0]:0.028167176290209983)[&"Consensus support(%)"=28.999999999999996]:0.0151962432754173)[&"Consensus support(%)"=56.99999999999999]:0.016235185627825312)[&"Consensus support(%)"=100.0]:0.11404569436932623,(Q5NMX2_Bacteria_Zymomonas_mobilis[&description="Concatenation of 2 sequences",Created="Wed Apr 04 11:33:16 EDT 2018"]:0.22212169224821232,(Q1GT31_Bacteria_Sphingopyxis_alaskensis[&description="Concatenation of 2 sequences",Created="Wed Apr 04 11:33:16 EDT 2018"]:0.17997927898319788,(Q2N8W9_Bacteria_Erythrobacter_litoralis[&description="Concatenation of 2 sequences",Created="Wed Apr 04 11:33:16 EDT 2018"]:0.1814548207884191,Q2G9Z2_Bacteria_Novosphingobium_aromaticivorans[&description="Concatenation of 2 sequences",Created="Wed Apr 04 11:33:16 EDT 2018"]:0.16142486692274943)[&"Consensus support(%)"=48.0]:0.02268375472353966)[&"Consensus support(%)"=89.0]:0.039065715562078406)[&"Consensus support(%)"=99.0]:0.07843690864982716)[&"Consensus support(%)"=37.0]:0.022480793809961395)[&"Consensus support(%)"=66.0]:0.03150728116769933)[&"Consensus support(%)"=45.0]:0.019334523598654604)[&"Consensus support(%)"=30.0]:0.018547015526438785)[&"Consensus support(%)"=100.0]:0.08684952712313024,((((Q1RK29_Bacteria_Rickettsia_bellii[&description="Concatenation of 2 sequences",Created="Wed Apr 04 11:33:16 EDT 2018"]:0.001732623878066241,A8GXS7_Bacteria_Rickettsia_bellii[&description="Concatenation of 2 sequences",Created="Wed Apr 04 11:33:16 EDT 2018"]:0.0018206359257133668)[&"Consensus support(%)"=100.0]:0.11744568021164016,((O05952_Bacteria_Rickettsia_prowazekii[&description="Concatenation of 2 sequences",Created="Wed Apr 04 11:33:16 EDT 2018"]:0.030119272985573323,Q68W66_Bacteria_Rickettsia_typhi[&description="Concatenation of 2 sequences",Created="Wed Apr 04 11:33:16 EDT 2018"]:0.031118091460270128)[&"Consensus support(%)"=100.0]:0.05636006470643453,(A8GPG7_Bacteria_Rickettsia_akari[&description="Concatenation of 2 sequences",Created="Wed Apr 04 11:33:16 EDT 2018"]:0.036878140947856866,(A8EZN3_Bacteria_Rickettsia_canadensis[&description="Concatenation of 2 sequences",Created="Wed Apr 04 11:33:16 EDT 2018"]:0.06098774490945028,(Q92GV0_Bacteria_Rickettsia_conorii[&description="Concatenation of 2 sequences",Created="Wed Apr 04 11:33:16 EDT 2018"]:0.008887650224308468,(C3PPC3_Bacteria_Rickettsia_africae[&description="Concatenation of 2 sequences",Created="Wed Apr 04 11:33:16 EDT 2018"]:0.011481659623035942,(A8GT85_Bacteria_Rickettsia_rickettsii[&description="Concatenation of 2 sequences",Created="Wed Apr 04 11:33:16 EDT 2018"]:0.011044179645356107,C4K2J5_Bacteria_Rickettsia_peacockii[&description="Concatenation of 2 sequences",Created="Wed Apr 04 11:33:16 EDT 2018"]:0.0015288236136521225)[&"Consensus support(%)"=98.0]:0.006451370903654189)[&"Consensus support(%)"=52.0]:0.004914227043549267)[&"Consensus support(%)"=100.0]:0.025281438240772322)[&"Consensus support(%)"=63.0]:0.013159443938676577)[&"Consensus support(%)"=97.0]:0.028330688775659776)[&"Consensus support(%)"=97.0]:0.03859829181347423)[&"Consensus support(%)"=100.0]:0.33504864672556617,(Q2GE45_Bacteria_Neorickettsia_sennetsu[&description="Concatenation of 2 sequences",Created="Wed Apr 04 11:33:16 EDT 2018"]:0.49328922706555567,((Q2GK91_Bacteria_Anaplasma_phagocytophilum[&description="Concatenation of 2 sequences",Created="Wed Apr 04 11:33:16 EDT 2018"]:0.26025801808724014,(B9KIG4_Bacteria_Anaplasma_marginale[&description="Concatenation of 2 sequences",Created="Wed Apr 04 11:33:16 EDT 2018"]:0.0,Q5PAV9_Bacteria_Anaplasma_marginale[&description="Concatenation of 2 sequences",Created="Wed Apr 04 11:33:16 EDT 2018"]:0.0)[&"Consensus support(%)"=100.0]:0.2554548603657408)[&"Consensus support(%)"=93.0]:0.11479706697584564,((B3CPY6_Bacteria_Wolbachia_pipientis[&description="Concatenation of 2 sequences",Created="Wed Apr 04 11:33:16 EDT 2018"]:0.06848085355018778,(Q5GSM9_Bacteria_Wolbachia_sp[&description="Concatenation of 2 sequences",Created="Wed Apr 04 11:33:16 EDT 2018"]:0.08358241771628538,(C0R5G4_Bacteria_Wolbachia_sp[&description="Concatenation of 2 sequences",Created="Wed Apr 04 11:33:16 EDT 2018"]:0.018327342386214453,Q73IR3_Bacteria_Wolbachia_pipientis[&description="Concatenation of 2 sequences",Created="Wed Apr 04 11:33:16 EDT 2018"]:0.03936735729280333)[&"Consensus support(%)"=100.0]:0.049359115755181336)[&"Consensus support(%)"=61.0]:0.0185951583168626)[&"Consensus support(%)"=100.0]:0.24967934511987633,((Q5HBC6_Bacteria_Ehrlichia_ruminantium[&description="Concatenation of 2 sequences",Created="Wed Apr 04 11:33:16 EDT 2018"]:0.002106478427468813,Q5FH30_Bacteria_Ehrlichia_ruminantium[&description="Concatenation of 2 sequences",Created="Wed Apr 04 11:33:16 EDT 2018"]:0.0017428747372622226)[&"Consensus support(%)"=100.0]:0.11763705591394075,(Q2GGH6_Bacteria_Ehrlichia_chaffeensis[&description="Concatenation of 2 sequences",Created="Wed Apr 04 11:33:16 EDT 2018"]:0.08032618125093595,Q3YS70_Bacteria_Ehrlichia_canis[&description="Concatenation of 2 sequences",Created="Wed Apr 04 11:33:16 EDT 2018"]:0.07927000183431994)[&"Consensus support(%)"=98.0]:0.046222502119345754)[&"Consensus support(%)"=100.0]:0.2753223069390127)[&"Consensus support(%)"=68.0]:0.05628460924422108)[&"Consensus support(%)"=94.0]:0.09134839528662862)[&"Consensus support(%)"=44.0]:0.06004591859321555)[&"Consensus support(%)"=25.0]:0.044347649790454934,(Q4FMR0_Bacteria_Pelagibacter_ubique[&description="Concatenation of 2 sequences",Created="Wed Apr 04 11:33:16 EDT 2018"]:0.5647184354125282,(((B0TZ54_Bacteria_Francisella_philomiragia[&description="Concatenation of 2 sequences",Created="Wed Apr 04 11:33:16 EDT 2018"]:0.10614070923083908,(A0Q5E0_Bacteria_Francisella_tularensis[&description="Concatenation of 2 sequences",Created="Wed Apr 04 11:33:16 EDT 2018"]:0.0028576500168738662,(A4IZF1_Bacteria_Francisella_tularensis[&description="Concatenation of 2 sequences",Created="Wed Apr 04 11:33:16 EDT 2018"]:0.0,(B2SDQ1_Bacteria_Francisella_tularensis[&description="Concatenation of 2 sequences",Created="Wed Apr 04 11:33:16 EDT 2018"]:0.0,(Q2A218_Bacteria_Francisella_tularensis[&description="Concatenation of 2 sequences",Created="Wed Apr 04 11:33:16 EDT 2018"]:0.0,(Q0BKP7_Bacteria_Francisella_tularensis[&description="Concatenation of 2 sequences",Created="Wed Apr 04 11:33:16 EDT 2018"]:0.0,(A7NDV3_Bacteria_Francisella_tularensis[&description="Concatenation of 2 sequences",Created="Wed Apr 04 11:33:16 EDT 2018"]:0.0,(Q5NHI5_Bacteria_Francisella_tularensis[&description="Concatenation of 2 sequences",Created="Wed Apr 04 11:33:16 EDT 2018"]:0.0,Q14IY7_Bacteria_Francisella_tularensis[&description="Concatenation of 2 sequences",Created="Wed Apr 04 11:33:16 EDT 2018"]:0.0)[&"Consensus support(%)"=74.0]:0.010738574576633266)[&"Consensus support(%)"=45.0]:0.0022593468939225265)[&"Consensus support(%)"=45.0]:0.0011319865277917853)[&"Consensus support(%)"=59.0]:0.000433)[&"Consensus support(%)"=59.0]:0.000217)[&"Consensus support(%)"=59.0]:0.0014220379369094178)[&"Consensus support(%)"=100.0]:0.09347668173179917)[&"Consensus support(%)"=100.0]:0.33194165076882703,(((B5EL84_Bacteria_Acidithiobacillus_ferrooxidans[&description="Concatenation of 2 sequences",Created="Wed Apr 04 11:33:16 EDT 2018"]:0.0014619291062121825,B7J3R3_Bacteria_Acidithiobacillus_ferrooxidans[&description="Concatenation of 2 sequences",Created="Wed Apr 04 11:33:16 EDT 2018"]:0.0)[&"Consensus support(%)"=100.0]:0.3617486354619126,(A5EY68_Bacteria_Dichelobacter_nodosus[&description="Concatenation of 2 sequences",Created="Wed Apr 04 11:33:16 EDT 2018"]:0.3889750159909478,(((B0RUI3_Bacteria_Xanthomonas_campestris[&description="Concatenation of 2 sequences",Created="Wed Apr 04 11:33:16 EDT 2018"]:0.0019560501309696682,(Q8PCE3_Bacteria_Xanthomonas_campestris[&description="Concatenation of 2 sequences",Created="Wed Apr 04 11:33:16 EDT 2018"]:0.0,Q4UR39_Bacteria_Xanthomonas_campestris[&description="Concatenation of 2 sequences",Created="Wed Apr 04 11:33:16 EDT 2018"]:0.0)[&"Consensus support(%)"=100.0]:0.002082677575354653)[&"Consensus support(%)"=100.0]:0.02868523975573397,((Q5GWB9_Bacteria_Xanthomonas_oryzae[&description="Concatenation of 2 sequences",Created="Wed Apr 04 11:33:16 EDT 2018"]:0.0,(B2SPT3_Bacteria_Xanthomonas_oryzae[&description="Concatenation of 2 sequences",Created="Wed Apr 04 11:33:16 EDT 2018"]:0.0,Q2NZI4_Bacteria_Xanthomonas_oryzae[&description="Concatenation of 2 sequences",Created="Wed Apr 04 11:33:16 EDT 2018"]:0.0)[&"Consensus support(%)"=100.0]:0.0)[&"Consensus support(%)"=100.0]:0.013859861406803042,(Q8PP25_Bacteria_Xanthomonas_axonopodis[&description="Concatenation of 2 sequences",Created="Wed Apr 04 11:33:16 EDT 2018"]:0.0103254282598158,Q3BX82_Bacteria_Xanthomonas_campestris[&description="Concatenation of 2 sequences",Created="Wed Apr 04 11:33:16 EDT 2018"]:0.010883941775800378)[&"Consensus support(%)"=50.0]:0.005134559508578771)[&"Consensus support(%)"=98.0]:0.02103649339381558)[&"Consensus support(%)"=100.0]:0.13153050527451238,(Q9PBJ6_Bacteria_Xylella_fastidiosa[&description="Concatenation of 2 sequences",Created="Wed Apr 04 11:33:16 EDT 2018"]:0.010919774347822417,Q87C85_Bacteria_Xylella_fastidiosa[&description="Concatenation of 2 sequences",Created="Wed Apr 04 11:33:16 EDT 2018"]:0.00881970064466218)[&"Consensus support(%)"=100.0]:0.16398852501229239)[&"Consensus support(%)"=100.0]:0.1480720625757998)[&"Consensus support(%)"=79.0]:0.04834022871406248)[&"Consensus support(%)"=26.0]:0.025073293841736923,(A1WVT7_Bacteria_Halorhodospira_halophila[&description="Concatenation of 2 sequences",Created="Wed Apr 04 11:33:16 EDT 2018"]:0.2752012982045154,((((Q47VJ8_Bacteria_Colwellia_psychrerythraea[&description="Concatenation of 2 sequences",Created="Wed Apr 04 11:33:16 EDT 2018"]:0.22850513902555744,Q5QVN7_Bacteria_Idiomarina_loihiensis[&description="Concatenation of 2 sequences",Created="Wed Apr 04 11:33:16 EDT 2018"]:0.2661648261938801)[&"Consensus support(%)"=61.0]:0.04845542813729388,((A1STS1_Bacteria_Psychromonas_ingrahamii[&description="Concatenation of 2 sequences",Created="Wed Apr 04 11:33:16 EDT 2018"]:0.19221253242251568,(((Q7VM33_Bacteria_Haemophilus_ducreyi[&description="Concatenation of 2 sequences",Created="Wed Apr 04 11:33:16 EDT 2018"]:0.09693089411142226,(B0BTQ4_Bacteria_Actinobacillus_pleuropneumoniae[&description="Concatenation of 2 sequences",Created="Wed Apr 04 11:33:16 EDT 2018"]:0.00640582312195428,(A3MZB7_Bacteria_Actinobacillus_pleuropneumoniae[&description="Concatenation of 2 sequences",Created="Wed Apr 04 11:33:16 EDT 2018"]:0.0016026290923802267,B3H0R3_Bacteria_Actinobacillus_pleuropneumoniae[&description="Concatenation of 2 sequences",Created="Wed Apr 04 11:33:16 EDT 2018"]:0.0021846479615174295)[&"Consensus support(%)"=88.0]:0.004907646054490414)[&"Consensus support(%)"=100.0]:0.045078756253251445)[&"Consensus support(%)"=99.0]:0.04182362370011639,((Q65UX3_Bacteria_Mannheimia_succiniciproducens[&description="Concatenation of 2 sequences",Created="Wed Apr 04 11:33:16 EDT 2018"]:0.06954507802512994,(Q0I5C3_Bacteria_Haemophilus_somnus[&description="Concatenation of 2 sequences",Created="Wed Apr 04 11:33:16 EDT 2018"]:0.0,B0URM7_Bacteria_Histophilus_somni[&description="Concatenation of 2 sequences",Created="Wed Apr 04 11:33:16 EDT 2018"]:0.0)[&"Consensus support(%)"=100.0]:0.08001609404729666)[&"Consensus support(%)"=54.0]:0.012708872775787505,(Q9CLL5_Bacteria_Pasteurella_multocida[&description="Concatenation of 2 sequences",Created="Wed Apr 04 11:33:16 EDT 2018"]:0.0510109392382324,(Q4QMZ9_Bacteria_Haemophilus_influenzae[&description="Concatenation of 2 sequences",Created="Wed Apr 04 11:33:16 EDT 2018"]:0.006651373732013756,(A5UH57_Bacteria_Haemophilus_influenzae[&description="Concatenation of 2 sequences",Created="Wed Apr 04 11:33:16 EDT 2018"]:0.0,(P44749_Bacteria_Haemophilus_influenzae[&description="Concatenation of 2 sequences",Created="Wed Apr 04 11:33:16 EDT 2018"]:0.0,A5U9U3_Bacteria_Haemophilus_influenzae[&description="Concatenation of 2 sequences",Created="Wed Apr 04 11:33:16 EDT 2018"]:0.0)[&"Consensus support(%)"=100.0]:0.0)[&"Consensus support(%)"=99.0]:0.008800230180454642)[&"Consensus support(%)"=100.0]:0.03975760219537203)[&"Consensus support(%)"=48.0]:0.01114482935389984)[&"Consensus support(%)"=98.0]:0.02900974451705969)[&"Consensus support(%)"=100.0]:0.0904391919295903,((C4K4K9_Bacteria_Hamiltonella_defensa[&description="Concatenation of 2 sequences",Created="Wed Apr 04 11:33:16 EDT 2018"]:0.24414613486155215,(Q1LSS2_Bacteria_Baumannia_cicadellinicola[&description="Concatenation of 2 sequences",Created="Wed Apr 04 11:33:16 EDT 2018"]:0.2695239062733551,((Q7VQK3_Bacteria_Blochmannia_floridanus[&description="Concatenation of 2 sequences",Created="Wed Apr 04 11:33:16 EDT 2018"]:0.26072563822979106,Q493R7_Bacteria_Blochmannia_pennsylvanicus[&description="Concatenation of 2 sequences",Created="Wed Apr 04 11:33:16 EDT 2018"]:0.23280603773722505)[&"Consensus support(%)"=100.0]:0.12075760420892384,(Q8D3I1_Bacteria_Wigglesworthia_glossinidia[&description="Concatenation of 2 sequences",Created="Wed Apr 04 11:33:16 EDT 2018"]:0.4345246201639716,(P59524_Bacteria_Buchnera_aphidicola[&description="Concatenation of 2 sequences",Created="Wed Apr 04 11:33:16 EDT 2018"]:0.34062479837797893,(Q8KA00_Bacteria_Buchnera_aphidicola[&description="Concatenation of 2 sequences",Created="Wed Apr 04 11:33:16 EDT 2018"]:0.20173131696966184,P57241_Bacteria_Buchnera_aphidicola[&description="Concatenation of 2 sequences",Created="Wed Apr 04 11:33:16 EDT 2018"]:0.23389118730255207)[&"Consensus support(%)"=100.0]:0.12906446912936728)[&"Consensus support(%)"=50.0]:0.054505740594176906)[&"Consensus support(%)"=54.0]:0.03578242113156603)[&"Consensus support(%)"=80.0]:0.09406986110385103)[&"Consensus support(%)"=67.0]:0.05752700035527435)[&"Consensus support(%)"=69.0]:0.052733050186036516,(Q2NVX6_Bacteria_Sodalis_glossinidius[&description="Concatenation of 2 sequences",Created="Wed Apr 04 11:33:16 EDT 2018"]:0.12579367875295672,(B4F2I2_Bacteria_Proteus_mirabilis[&description="Concatenation of 2 sequences",Created="Wed Apr 04 11:33:16 EDT 2018"]:0.1766394576838569,((Q6D0E0_Bacteria_Pectobacterium_atrosepticum[&description="Concatenation of 2 sequences",Created="Wed Apr 04 11:33:16 EDT 2018"]:0.03940985714067581,C6DEY6_Bacteria_Pectobacterium_carotovorum[&description="Concatenation of 2 sequences",Created="Wed Apr 04 11:33:16 EDT 2018"]:0.0159542051010939)[&"Consensus support(%)"=100.0]:0.05991302062144655,((B2VGP6_Bacteria_Erwinia_tasmaniensis[&description="Concatenation of 2 sequences",Created="Wed Apr 04 11:33:16 EDT 2018"]:0.11234284330978006,(A4W6F7_Bacteria_Enterobacter_sp[&description="Concatenation of 2 sequences",Created="Wed Apr 04 11:33:16 EDT 2018"]:0.05400256461386534,(A7MIA7_Bacteria_Cronobacter_sakazakii[&description="Concatenation of 2 sequences",Created="Wed Apr 04 11:33:16 EDT 2018"]:0.03609898939291387,((B7LVU5_Bacteria_Escherichia_fergusonii[&description="Concatenation of 2 sequences",Created="Wed Apr 04 11:33:16 EDT 2018"]:0.00209531369597156,(Q83MG8_Bacteria_Shigella_flexneri[&description="Concatenation of 2 sequences",Created="Wed Apr 04 11:33:16 EDT 2018"]:0.0017569448741298554,((A7ZHE4_Bacteria_Escherichia_coli[&description="Concatenation of 2 sequences",Created="Wed Apr 04 11:33:16 EDT 2018"]:0.0,B7N7S6_Bacteria_Escherichia_coli[&description="Concatenation of 2 sequences",Created="Wed Apr 04 11:33:16 EDT 2018"]:0.0)[&"Consensus support(%)"=63.0]:0.005043575877146519,(((B7L4H4_Bacteria_Escherichia_coli[&description="Concatenation of 2 sequences",Created="Wed Apr 04 11:33:16 EDT 2018"]:0.000568,B7MNR0_Bacteria_Escherichia_coli[&description="Concatenation of 2 sequences",Created="Wed Apr 04 11:33:16 EDT 2018"]:0.001311412049712751)[&"Consensus support(%)"=51.0]:0.0048278823324402,(Q8FL96_Bacteria_Escherichia_coli[&description="Concatenation of 2 sequences",Created="Wed Apr 04 11:33:16 EDT 2018"]:0.0,(Q0TLT6_Bacteria_Escherichia_coli[&description="Concatenation of 2 sequences",Created="Wed Apr 04 11:33:16 EDT 2018"]:0.0,(B7MAH6_Bacteria_Escherichia_coli[&description="Concatenation of 2 sequences",Created="Wed Apr 04 11:33:16 EDT 2018"]:0.0,(A1A7A0_Bacteria_Escherichia_coli[&description="Concatenation of 2 sequences",Created="Wed Apr 04 11:33:16 EDT 2018"]:0.0,(B7UI99_Bacteria_Escherichia_coli[&description="Concatenation of 2 sequences",Created="Wed Apr 04 11:33:16 EDT 2018"]:0.0,Q1RGE6_Bacteria_Escherichia_coli[&description="Concatenation of 2 sequences",Created="Wed Apr 04 11:33:16 EDT 2018"]:0.0)[&"Consensus support(%)"=62.0]:0.0)[&"Consensus support(%)"=62.0]:0.0)[&"Consensus support(%)"=62.0]:0.0)[&"Consensus support(%)"=62.0]:0.0)[&"Consensus support(%)"=37.0]:0.001755156826791534)[&"Consensus support(%)"=32.0]:0.001739478048843412,(B7NHF7_Bacteria_Escherichia_coli[&description="Concatenation of 2 sequences",Created="Wed Apr 04 11:33:16 EDT 2018"]:0.0,(A7ZW03_Bacteria_Escherichia_coli[&description="Concatenation of 2 sequences",Created="Wed Apr 04 11:33:16 EDT 2018"]:0.0,B1IRC5_Bacteria_Escherichia_coli[&description="Concatenation of 2 sequences",Created="Wed Apr 04 11:33:16 EDT 2018"]:0.0,(Q3Z5V8_Bacteria_Shigella_sonnei[&description="Concatenation of 2 sequences",Created="Wed Apr 04 11:33:16 EDT 2018"]:0.0,(B7M0E8_Bacteria_Escherichia_coli[&description="Concatenation of 2 sequences",Created="Wed Apr 04 11:33:16 EDT 2018"]:0.0,B2U259_Bacteria_Shigella_boydii[&description="Concatenation of 2 sequences",Created="Wed Apr 04 11:33:16 EDT 2018"]:0.0036379307780491)[&"Consensus support(%)"=5.0]:0.0)[&"Consensus support(%)"=2.0]:0.0,(B1LFY7_Bacteria_Escherichia_coli[&description="Concatenation of 2 sequences",Created="Wed Apr 04 11:33:16 EDT 2018"]:0.0,(Q0T8E4_Bacteria_Shigella_flexneri[&description="Concatenation of 2 sequences",Created="Wed Apr 04 11:33:16 EDT 2018"]:0.0,(B5YZ89_Bacteria_Escherichia_coli[&description="Concatenation of 2 sequences",Created="Wed Apr 04 11:33:16 EDT 2018"]:0.0,(C4ZPX7_Bacteria_Escherichia_coli[&description="Concatenation of 2 sequences",Created="Wed Apr 04 11:33:16 EDT 2018"]:0.0,(B6HZ32_Bacteria_Escherichia_coli[&description="Concatenation of 2 sequences",Created="Wed Apr 04 11:33:16 EDT 2018"]:0.0,(Q8XA14_Bacteria_Escherichia_coli[&description="Concatenation of 2 sequences",Created="Wed Apr 04 11:33:16 EDT 2018"]:0.0,(B1XC52_Bacteria_Escherichia_coli[&description="Concatenation of 2 sequences",Created="Wed Apr 04 11:33:16 EDT 2018"]:0.0,(Q326I2_Bacteria_Shigella_boydii[&description="Concatenation of 2 sequences",Created="Wed Apr 04 11:33:16 EDT 2018"]:0.0,(P06992_Bacteria_Escherichia_coli[&description="Concatenation of 2 sequences",Created="Wed Apr 04 11:33:16 EDT 2018"]:0.0,Q32K43_Bacteria_Shigella_dysenteriae[&description="Concatenation of 2 sequences",Created="Wed Apr 04 11:33:16 EDT 2018"]:0.007130027980436056)[&"Consensus support(%)"=44.0]:0.000001)[&"Consensus support(%)"=13.0]:0.0)[&"Consensus support(%)"=7.000000000000001]:0.0)[&"Consensus support(%)"=7.000000000000001]:0.0)[&"Consensus support(%)"=4.0]:0.0)[&"Consensus support(%)"=4.0]:0.0)[&"Consensus support(%)"=4.0]:0.0)[&"Consensus support(%)"=1.0]:0.0)[&"Consensus support(%)"=1.0]:0.0)[&"Consensus support(%)"=3.0]:0.000001)[&"Consensus support(%)"=8.0]:0.000091)[&"Consensus support(%)"=13.0]:0.000322)[&"Consensus support(%)"=28.999999999999996]:0.0010769891317679004)[&"Consensus support(%)"=38.0]:0.0030319138682223723)[&"Consensus support(%)"=99.0]:0.014095403236276022,((B5Y1Z4_Bacteria_Klebsiella_pneumoniae[&description="Concatenation of 2 sequences",Created="Wed Apr 04 11:33:16 EDT 2018"]:0.014748688573503466,A6T4I7_Bacteria_Klebsiella_pneumoniae[&description="Concatenation of 2 sequences",Created="Wed Apr 04 11:33:16 EDT 2018"]:0.005935951722829102)[&"Consensus support(%)"=62.0]:0.006195297070354547,(A8ALP9_Bacteria_Citrobacter_koseri[&description="Concatenation of 2 sequences",Created="Wed Apr 04 11:33:16 EDT 2018"]:0.010906382303956186,(B4TWT6_Bacteria_Salmonella_schwarzengrund[&description="Concatenation of 2 sequences",Created="Wed Apr 04 11:33:16 EDT 2018"]:0.0021175030666692645,(B5BL27_Bacteria_Salmonella_paratyphi[&description="Concatenation of 2 sequences",Created="Wed Apr 04 11:33:16 EDT 2018"]:0.0,(Q5PDD9_Bacteria_Salmonella_paratyphi[&description="Concatenation of 2 sequences",Created="Wed Apr 04 11:33:16 EDT 2018"]:0.0,(B4TJ47_Bacteria_Salmonella_heidelberg[&description="Concatenation of 2 sequences",Created="Wed Apr 04 11:33:16 EDT 2018"]:0.0,(A9MYM4_Bacteria_Salmonella_paratyphi[&description="Concatenation of 2 sequences",Created="Wed Apr 04 11:33:16 EDT 2018"]:0.0,(B5RGC2_Bacteria_Salmonella_gallinarum[&description="Concatenation of 2 sequences",Created="Wed Apr 04 11:33:16 EDT 2018"]:0.0,(B5FI34_Bacteria_Salmonella_dublin[&description="Concatenation of 2 sequences",Created="Wed Apr 04 11:33:16 EDT 2018"]:0.0,(B5F771_Bacteria_Salmonella_agona[&description="Concatenation of 2 sequences",Created="Wed Apr 04 11:33:16 EDT 2018"]:0.0,(Q8Z9J7_Bacteria_Salmonella_typhi[&description="Concatenation of 2 sequences",Created="Wed Apr 04 11:33:16 EDT 2018"]:0.0,(A9MQG2_Bacteria_Salmonella_arizonae[&description="Concatenation of 2 sequences",Created="Wed Apr 04 11:33:16 EDT 2018"]:0.0038312013806961528,(C0Q5E7_Bacteria_Salmonella_paratyphi[&description="Concatenation of 2 sequences",Created="Wed Apr 04 11:33:16 EDT 2018"]:0.0,(B5R1S8_Bacteria_Salmonella_enteritidis[&description="Concatenation of 2 sequences",Created="Wed Apr 04 11:33:16 EDT 2018"]:0.0,(Q56016_Bacteria_Salmonella_typhimurium[&description="Concatenation of 2 sequences",Created="Wed Apr 04 11:33:16 EDT 2018"]:0.0037208361537330132,(Q57TH0_Bacteria_Salmonella_choleraesuis[&description="Concatenation of 2 sequences",Created="Wed Apr 04 11:33:16 EDT 2018"]:0.0038469438346951045,B4T6L6_Bacteria_Salmonella_newport[&description="Concatenation of 2 sequences",Created="Wed Apr 04 11:33:16 EDT 2018"]:0.004180255057034978)[&"Consensus support(%)"=19.0]:0.000079)[&"Consensus support(%)"=16.0]:0.000052)[&"Consensus support(%)"=16.0]:0.000027)[&"Consensus support(%)"=36.0]:0.000010)[&"Consensus support(%)"=50.0]:0.000013)[&"Consensus support(%)"=50.0]:0.000007)[&"Consensus support(%)"=50.0]:0.000003)[&"Consensus support(%)"=50.0]:0.000002)[&"Consensus support(%)"=50.0]:0.000001)[&"Consensus support(%)"=86.0]:0.0)[&"Consensus support(%)"=86.0]:0.0)[&"Consensus support(%)"=86.0]:0.0)[&"Consensus support(%)"=93.0]:0.0014186438359415601)[&"Consensus support(%)"=100.0]:0.01899066669634862)[&"Consensus support(%)"=40.0]:0.005109022322213922)[&"Consensus support(%)"=20.0]:0.004336871386231968)[&"Consensus support(%)"=60.0]:0.008119499946420255)[&"Consensus support(%)"=80.0]:0.017668711503990717)[&"Consensus support(%)"=100.0]:0.04352256491955361)[&"Consensus support(%)"=43.0]:0.017973733059544784,(Q7N8V7_Bacteria_Photorhabdus_luminescens[&description="Concatenation of 2 sequences",Created="Wed Apr 04 11:33:16 EDT 2018"]:0.07044013914933218,(A8G9P0_Bacteria_Serratia_proteamaculans[&description="Concatenation of 2 sequences",Created="Wed Apr 04 11:33:16 EDT 2018"]:0.0386265054624241,(A1JJF4_Bacteria_Yersinia_enterocolitica[&description="Concatenation of 2 sequences",Created="Wed Apr 04 11:33:16 EDT 2018"]:0.030339735138402924,(A7FMC1_Bacteria_Yersinia_pseudotuberculosis[&description="Concatenation of 2 sequences",Created="Wed Apr 04 11:33:16 EDT 2018"]:0.0,(Q66EQ8_Bacteria_Yersinia_pseudotuberculosis[&description="Concatenation of 2 sequences",Created="Wed Apr 04 11:33:16 EDT 2018"]:0.0,(B1JKY3_Bacteria_Yersinia_pseudotuberculosis[&description="Concatenation of 2 sequences",Created="Wed Apr 04 11:33:16 EDT 2018"]:0.0,(B2K487_Bacteria_Yersinia_pseudotuberculosis[&description="Concatenation of 2 sequences",Created="Wed Apr 04 11:33:16 EDT 2018"]:0.0,(A9QZZ0_Bacteria_Yersinia_pestis[&description="Concatenation of 2 sequences",Created="Wed Apr 04 11:33:16 EDT 2018"]:0.0,(Q1C0H5_Bacteria_Yersinia_pestis[&description="Concatenation of 2 sequences",Created="Wed Apr 04 11:33:16 EDT 2018"]:0.0,(Q1CMT2_Bacteria_Yersinia_pestis[&description="Concatenation of 2 sequences",Created="Wed Apr 04 11:33:16 EDT 2018"]:0.0,(Q8ZIK5_Bacteria_Yersinia_pestis[&description="Concatenation of 2 sequences",Created="Wed Apr 04 11:33:16 EDT 2018"]:0.0,A4TQD8_Bacteria_Yersinia_pestis[&description="Concatenation of 2 sequences",Created="Wed Apr 04 11:33:16 EDT 2018"]:0.0)[&"Consensus support(%)"=100.0]:0.0)[&"Consensus support(%)"=63.0]:0.0)[&"Consensus support(%)"=63.0]:0.0)[&"Consensus support(%)"=63.0]:0.006134003148438606)[&"Consensus support(%)"=63.0]:0.000095)[&"Consensus support(%)"=100.0]:0.000030)[&"Consensus support(%)"=100.0]:0.000015)[&"Consensus support(%)"=100.0]:0.00965352044384291)[&"Consensus support(%)"=95.0]:0.020960851408240787)[&"Consensus support(%)"=100.0]:0.050837970729095135)[&"Consensus support(%)"=27.0]:0.01578229181141995)[&"Consensus support(%)"=32.0]:0.015949949105032665)[&"Consensus support(%)"=33.0]:0.02231227222839029)[&"Consensus support(%)"=56.00000000000001]:0.02446207401469333)[&"Consensus support(%)"=47.0]:0.022919949398019838)[&"Consensus support(%)"=66.0]:0.032860557566977665)[&"Consensus support(%)"=39.0]:0.01894211572441435)[&"Consensus support(%)"=30.0]:0.017898454537337936,(((Q6LV41_Bacteria_Photobacterium_profundum[&description="Concatenation of 2 sequences",Created="Wed Apr 04 11:33:16 EDT 2018"]:0.10867823125341261,((Q9KUS2_Bacteria_Vibrio_cholerae[&description="Concatenation of 2 sequences",Created="Wed Apr 04 11:33:16 EDT 2018"]:0.0,A5F8N2_Bacteria_Vibrio_cholerae[&description="Concatenation of 2 sequences",Created="Wed Apr 04 11:33:16 EDT 2018"]:0.0)[&"Consensus support(%)"=100.0]:0.05401493631871053,(((Q8DED2_Bacteria_Vibrio_vulnificus[&description="Concatenation of 2 sequences",Created="Wed Apr 04 11:33:16 EDT 2018"]:0.0,Q7MP86_Bacteria_Vibrio_vulnificus[&description="Concatenation of 2 sequences",Created="Wed Apr 04 11:33:16 EDT 2018"]:0.0)[&"Consensus support(%)"=100.0]:0.03370205068545007,(Q87ST6_Bacteria_Vibrio_parahaemolyticus[&description="Concatenation of 2 sequences",Created="Wed Apr 04 11:33:16 EDT 2018"]:0.012526774816060009,A7MWC6_Bacteria_Vibrio_campbellii[&description="Concatenation of 2 sequences",Created="Wed Apr 04 11:33:16 EDT 2018"]:0.009615893746888994)[&"Consensus support(%)"=82.0]:0.011362670557018726)[&"Consensus support(%)"=93.0]:0.0154995628375829,(B7VIE2_Bacteria_Vibrio_tasmaniensis[&description="Concatenation of 2 sequences",Created="Wed Apr 04 11:33:16 EDT 2018"]:0.0547629223503816,(B6EL48_Bacteria_Aliivibrio_salmonicida[&description="Concatenation of 2 sequences",Created="Wed Apr 04 11:33:16 EDT 2018"]:0.03519285500181604,(Q5E865_Bacteria_Vibrio_fischeri[&description="Concatenation of 2 sequences",Created="Wed Apr 04 11:33:16 EDT 2018"]:0.0,B5FGG5_Bacteria_Vibrio_fischeri[&description="Concatenation of 2 sequences",Created="Wed Apr 04 11:33:16 EDT 2018"]:0.0)[&"Consensus support(%)"=100.0]:0.03129699337122417)[&"Consensus support(%)"=80.0]:0.02475290137740225)[&"Consensus support(%)"=42.0]:0.010821478019302179)[&"Consensus support(%)"=39.0]:0.009495837958575178)[&"Consensus support(%)"=75.0]:0.02383633868772538)[&"Consensus support(%)"=100.0]:0.11042905936413275,(A0KGT8_Bacteria_Aeromonas_hydrophila[&description="Concatenation of 2 sequences",Created="Wed Apr 04 11:33:16 EDT 2018"]:0.13994125612846933,C4L9L4_Bacteria_Tolumonas_auensis[&description="Concatenation of 2 sequences",Created="Wed Apr 04 11:33:16 EDT 2018"]:0.21076191693823074)[&"Consensus support(%)"=76.0]:0.04042391951180452)[&"Consensus support(%)"=23.0]:0.022665235592334798,(Q3IFD1_Bacteria_Pseudoalteromonas_haloplanktis[&description="Concatenation of 2 sequences",Created="Wed Apr 04 11:33:16 EDT 2018"]:0.25385890881812306,(A1S9G5_Bacteria_Shewanella_amazonensis[&description="Concatenation of 2 sequences",Created="Wed Apr 04 11:33:16 EDT 2018"]:0.09700975805090918,((A3QBA3_Bacteria_Shewanella_loihica[&description="Concatenation of 2 sequences",Created="Wed Apr 04 11:33:16 EDT 2018"]:0.05007097665407712,((B1KGH9_Bacteria_Shewanella_woodyi[&description="Concatenation of 2 sequences",Created="Wed Apr 04 11:33:16 EDT 2018"]:0.02275494964527226,A8FRV2_Bacteria_Shewanella_sediminis[&description="Concatenation of 2 sequences",Created="Wed Apr 04 11:33:16 EDT 2018"]:0.027527719937467058)[&"Consensus support(%)"=99.0]:0.026207054626897753,(B8CSX5_Bacteria_Shewanella_piezotolerans[&description="Concatenation of 2 sequences",Created="Wed Apr 04 11:33:16 EDT 2018"]:0.04693047986318064,(A8H0V2_Bacteria_Shewanella_pealeana[&description="Concatenation of 2 sequences",Created="Wed Apr 04 11:33:16 EDT 2018"]:0.011867546877221542,B0TV52_Bacteria_Shewanella_halifaxensis[&description="Concatenation of 2 sequences",Created="Wed Apr 04 11:33:16 EDT 2018"]:0.012556503664795757)[&"Consensus support(%)"=100.0]:0.028184607302231882)[&"Consensus support(%)"=75.0]:0.013906075228222493)[&"Consensus support(%)"=55.00000000000001]:0.012141648098447836)[&"Consensus support(%)"=96.0]:0.029800349176997476,(((Q8EB93_Bacteria_Shewanella_oneidensis[&description="Concatenation of 2 sequences",Created="Wed Apr 04 11:33:16 EDT 2018"]:0.0058425175127084904,(A0L064_Bacteria_Shewanella_sp[&description="Concatenation of 2 sequences",Created="Wed Apr 04 11:33:16 EDT 2018"]:0.002489537523665569,(Q0HLT2_Bacteria_Shewanella_sp[&description="Concatenation of 2 sequences",Created="Wed Apr 04 11:33:16 EDT 2018"]:0.0037068958015343606,Q0HS06_Bacteria_Shewanella_sp[&description="Concatenation of 2 sequences",Created="Wed Apr 04 11:33:16 EDT 2018"]:0.000066)[&"Consensus support(%)"=41.0]:0.0020756276359599314)[&"Consensus support(%)"=56.99999999999999]:0.0032727914023646136)[&"Consensus support(%)"=98.0]:0.029232485580975857,(((A3D188_Bacteria_Shewanella_baltica[&description="Concatenation of 2 sequences",Created="Wed Apr 04 11:33:16 EDT 2018"]:0.0,B8EB35_Bacteria_Shewanella_baltica[&description="Concatenation of 2 sequences",Created="Wed Apr 04 11:33:16 EDT 2018"]:0.0)[&"Consensus support(%)"=100.0]:0.002267707617156383,(A9L438_Bacteria_Shewanella_baltica[&description="Concatenation of 2 sequences",Created="Wed Apr 04 11:33:16 EDT 2018"]:0.0,A6WK59_Bacteria_Shewanella_baltica[&description="Concatenation of 2 sequences",Created="Wed Apr 04 11:33:16 EDT 2018"]:0.0)[&"Consensus support(%)"=67.0]:0.002760429123505169)[&"Consensus support(%)"=100.0]:0.025925699201249416,(A4Y435_Bacteria_Shewanella_putrefaciens[&description="Concatenation of 2 sequences",Created="Wed Apr 04 11:33:16 EDT 2018"]:0.0,A1RMU8_Bacteria_Shewanella_sp[&description="Concatenation of 2 sequences",Created="Wed Apr 04 11:33:16 EDT 2018"]:0.0)[&"Consensus support(%)"=100.0]:0.02648876448323854)[&"Consensus support(%)"=74.0]:0.018723712578072545)[&"Consensus support(%)"=98.0]:0.022464213697674755,(Q07YJ8_Bacteria_Shewanella_frigidimarina[&description="Concatenation of 2 sequences",Created="Wed Apr 04 11:33:16 EDT 2018"]:0.0645012471107904,Q12K59_Bacteria_Shewanella_denitrificans[&description="Concatenation of 2 sequences",Created="Wed Apr 04 11:33:16 EDT 2018"]:0.07640550791112155)[&"Consensus support(%)"=56.00000000000001]:0.010831765091593457)[&"Consensus support(%)"=94.0]:0.019014098753309745)[&"Consensus support(%)"=73.0]:0.019300522666551353)[&"Consensus support(%)"=100.0]:0.13102906128128416)[&"Consensus support(%)"=18.0]:0.01836274998723887)[&"Consensus support(%)"=9.0]:0.008011063133329756)[&"Consensus support(%)"=28.999999999999996]:0.025711602413299225)[&"Consensus support(%)"=73.0]:0.06352904410234733,(Q1GZB8_Bacteria_Methylobacillus_flagellatus[&description="Concatenation of 2 sequences",Created="Wed Apr 04 11:33:16 EDT 2018"]:0.2552817336895648,((((((Q2T114_Bacteria_Burkholderia_thailandensis[&description="Concatenation of 2 sequences",Created="Wed Apr 04 11:33:16 EDT 2018"]:0.01424770333831514,((A2S8N7_Bacteria_Burkholderia_mallei[&description="Concatenation of 2 sequences",Created="Wed Apr 04 11:33:16 EDT 2018"]:0.0,(Q3JVW6_Bacteria_Burkholderia_pseudomallei[&description="Concatenation of 2 sequences",Created="Wed Apr 04 11:33:16 EDT 2018"]:0.0,(A1V727_Bacteria_Burkholderia_mallei[&description="Concatenation of 2 sequences",Created="Wed Apr 04 11:33:16 EDT 2018"]:0.0,(A3MNW4_Bacteria_Burkholderia_mallei[&description="Concatenation of 2 sequences",Created="Wed Apr 04 11:33:16 EDT 2018"]:0.0,(Q63X76_Bacteria_Burkholderia_pseudomallei[&description="Concatenation of 2 sequences",Created="Wed Apr 04 11:33:16 EDT 2018"]:0.0,Q62MM2_Bacteria_Burkholderia_mallei[&description="Concatenation of 2 sequences",Created="Wed Apr 04 11:33:16 EDT 2018"]:0.0)[&"Consensus support(%)"=100.0]:0.0)[&"Consensus support(%)"=100.0]:0.0)[&"Consensus support(%)"=100.0]:0.0)[&"Consensus support(%)"=100.0]:0.0)[&"Consensus support(%)"=61.0]:0.002571929526677226,(A3NRM0_Bacteria_Burkholderia_pseudomallei[&description="Concatenation of 2 sequences",Created="Wed Apr 04 11:33:16 EDT 2018"]:0.0,A3N5X6_Bacteria_Burkholderia_pseudomallei[&description="Concatenation of 2 sequences",Created="Wed Apr 04 11:33:16 EDT 2018"]:0.0)[&"Consensus support(%)"=61.0]:0.0026152565882217073)[&"Consensus support(%)"=100.0]:0.018244121891474906)[&"Consensus support(%)"=100.0]:0.0552343337952523,(((Q0BC07_Bacteria_Burkholderia_ambifaria[&description="Concatenation of 2 sequences",Created="Wed Apr 04 11:33:16 EDT 2018"]:0.0020265064767585497,B1YWD5_Bacteria_Burkholderia_ambifaria[&description="Concatenation of 2 sequences",Created="Wed Apr 04 11:33:16 EDT 2018"]:0.0015744283362497035)[&"Consensus support(%)"=95.0]:0.010248972745763958,(Q39D37_Bacteria_Burkholderia_lata[&description="Concatenation of 2 sequences",Created="Wed Apr 04 11:33:16 EDT 2018"]:0.003167576717284476,(B4EBE8_Bacteria_Burkholderia_cenocepacia[&description="Concatenation of 2 sequences",Created="Wed Apr 04 11:33:16 EDT 2018"]:0.005278826083409924,(Q1BTQ8_Bacteria_Burkholderia_cenocepacia[&description="Concatenation of 2 sequences",Created="Wed Apr 04 11:33:16 EDT 2018"]:0.0,(A0KAD1_Bacteria_Burkholderia_cenocepacia[&description="Concatenation of 2 sequences",Created="Wed Apr 04 11:33:16 EDT 2018"]:0.0,B1JY71_Bacteria_Burkholderia_cenocepacia[&description="Concatenation of 2 sequences",Created="Wed Apr 04 11:33:16 EDT 2018"]:0.0)[&"Consensus support(%)"=100.0]:0.0)[&"Consensus support(%)"=95.0]:0.006196920413756124)[&"Consensus support(%)"=76.0]:0.004888177028378448)[&"Consensus support(%)"=70.0]:0.0049357690028441325)[&"Consensus support(%)"=90.0]:0.012246389303214422,(A4JHP7_Bacteria_Burkholderia_vietnamiensis[&description="Concatenation of 2 sequences",Created="Wed Apr 04 11:33:16 EDT 2018"]:0.02668446276637864,A9AFE4_Bacteria_Burkholderia_multivorans[&description="Concatenation of 2 sequences",Created="Wed Apr 04 11:33:16 EDT 2018"]:0.02645092281452751)[&"Consensus support(%)"=42.0]:0.007382088425633581)[&"Consensus support(%)"=98.0]:0.0334271275924238)[&"Consensus support(%)"=96.0]:0.025152924216895356,(B2JCX3_Bacteria_Paraburkholderia_phymatum[&description="Concatenation of 2 sequences",Created="Wed Apr 04 11:33:16 EDT 2018"]:0.06718979637041339,(Q145L1_Bacteria_Paraburkholderia_xenovorans[&description="Concatenation of 2 sequences",Created="Wed Apr 04 11:33:16 EDT 2018"]:0.01214403390840708,B2SX63_Bacteria_Paraburkholderia_phytofirmans[&description="Concatenation of 2 sequences",Created="Wed Apr 04 11:33:16 EDT 2018"]:0.01737735083989774)[&"Consensus support(%)"=100.0]:0.060432101698141255)[&"Consensus support(%)"=92.0]:0.02451795837135378)[&"Consensus support(%)"=100.0]:0.1133202141526204,(Q8Y219_Bacteria_Ralstonia_solanacearum[&description="Concatenation of 2 sequences",Created="Wed Apr 04 11:33:16 EDT 2018"]:0.11569527735428081,(Q1LRA1_Bacteria_Cupriavidus_metallidurans[&description="Concatenation of 2 sequences",Created="Wed Apr 04 11:33:16 EDT 2018"]:0.06799525081074123,(Q475Q1_Bacteria_Cupriavidus_necator[&description="Concatenation of 2 sequences",Created="Wed Apr 04 11:33:16 EDT 2018"]:0.04297332267853341,(Q0KEA7_Bacteria_Cupriavidus_necator[&description="Concatenation of 2 sequences",Created="Wed Apr 04 11:33:16 EDT 2018"]:0.010763982817971092,B2AH89_Bacteria_Cupriavidus_taiwanensis[&description="Concatenation of 2 sequences",Created="Wed Apr 04 11:33:16 EDT 2018"]:0.007525869312157912)[&"Consensus support(%)"=100.0]:0.03142515813546021)[&"Consensus support(%)"=100.0]:0.037861491879195366)[&"Consensus support(%)"=100.0]:0.06269918846742865)[&"Consensus support(%)"=99.0]:0.050164155295195356)[&"Consensus support(%)"=93.0]:0.05128362740500467,(((A1WS95_Bacteria_Verminephrobacter_eiseniae[&description="Concatenation of 2 sequences",Created="Wed Apr 04 11:33:16 EDT 2018"]:0.17491173234001337,(C5CS95_Bacteria_Variovorax_paradoxus[&description="Concatenation of 2 sequences",Created="Wed Apr 04 11:33:16 EDT 2018"]:0.11600723612339625,((A1TWF5_Bacteria_Acidovorax_citrulli[&description="Concatenation of 2 sequences",Created="Wed Apr 04 11:33:16 EDT 2018"]:0.06896342738799296,(B9MIF6_Bacteria_Acidovorax_ebreus[&description="Concatenation of 2 sequences",Created="Wed Apr 04 11:33:16 EDT 2018"]:0.004254575787264686,A1WD86_Bacteria_Acidovorax_sp[&description="Concatenation of 2 sequences",Created="Wed Apr 04 11:33:16 EDT 2018"]:0.0033084190973918463)[&"Consensus support(%)"=100.0]:0.05783749825640592)[&"Consensus support(%)"=99.0]:0.04359683381456932,(Q223E6_Bacteria_Rhodoferax_ferrireducens[&description="Concatenation of 2 sequences",Created="Wed Apr 04 11:33:16 EDT 2018"]:0.10463307475492431,(A1VUN7_Bacteria_Polaromonas_naphthalenivorans[&description="Concatenation of 2 sequences",Created="Wed Apr 04 11:33:16 EDT 2018"]:0.10424884060742576,Q121Q5_Bacteria_Polaromonas_sp[&description="Concatenation of 2 sequences",Created="Wed Apr 04 11:33:16 EDT 2018"]:0.09720859456067521)[&"Consensus support(%)"=47.0]:0.024652307258250142)[&"Consensus support(%)"=34.0]:0.019244347303116603)[&"Consensus support(%)"=42.0]:0.01862335226824747)[&"Consensus support(%)"=55.00000000000001]:0.022505309915696638)[&"Consensus support(%)"=94.0]:0.03216510433053435,(B1Y7L9_Bacteria_Leptothrix_cholodnii[&description="Concatenation of 2 sequences",Created="Wed Apr 04 11:33:16 EDT 2018"]:0.1399655051789431,A2SC77_Bacteria_Methylibium_petroleiphilum[&description="Concatenation of 2 sequences",Created="Wed Apr 04 11:33:16 EDT 2018"]:0.14535002668626013)[&"Consensus support(%)"=92.0]:0.05015560028745651)[&"Consensus support(%)"=99.0]:0.05741705025764146,(Q9RED9_Bacteria_Burkholderia_sp[&description="Concatenation of 2 sequences",Created="Wed Apr 04 11:33:16 EDT 2018"]:0.29702525874988983,(A9I5F2_Bacteria_Bordetella_petrii[&description="Concatenation of 2 sequences",Created="Wed Apr 04 11:33:16 EDT 2018"]:0.0881703930836762,(Q2KXA2_Bacteria_Bordetella_avium[&description="Concatenation of 2 sequences",Created="Wed Apr 04 11:33:16 EDT 2018"]:0.10680698801740633,(Q7W4J6_Bacteria_Bordetella_parapertussis[&description="Concatenation of 2 sequences",Created="Wed Apr 04 11:33:16 EDT 2018"]:0.0023647918095144787,(Q7VU11_Bacteria_Bordetella_pertussis[&description="Concatenation of 2 sequences",Created="Wed Apr 04 11:33:16 EDT 2018"]:0.0035616355627717433,Q7WG20_Bacteria_Bordetella_bronchiseptica[&description="Concatenation of 2 sequences",Created="Wed Apr 04 11:33:16 EDT 2018"]:0.000399)[&"Consensus support(%)"=66.0]:0.0015391863175521282)[&"Consensus support(%)"=100.0]:0.09391706008833797)[&"Consensus support(%)"=76.0]:0.029110778167723502)[&"Consensus support(%)"=100.0]:0.17927728905187812)[&"Consensus support(%)"=56.99999999999999]:0.029901682266024736)[&"Consensus support(%)"=62.0]:0.03864919204933787)[&"Consensus support(%)"=52.0]:0.02719917247439161,((A6SV13_Bacteria_Janthinobacterium_sp[&description="Concatenation of 2 sequences",Created="Wed Apr 04 11:33:16 EDT 2018"]:0.043624554645064526,A4G256_Bacteria_Herminiimonas_arsenicoxydans[&description="Concatenation of 2 sequences",Created="Wed Apr 04 11:33:16 EDT 2018"]:0.04050166751568311)[&"Consensus support(%)"=100.0]:0.24257636534317994,(((Q2YBP5_Bacteria_Nitrosospira_multiformis[&description="Concatenation of 2 sequences",Created="Wed Apr 04 11:33:16 EDT 2018"]:0.1968547528645205,(Q82W15_Bacteria_Nitrosomonas_europaea[&description="Concatenation of 2 sequences",Created="Wed Apr 04 11:33:16 EDT 2018"]:0.0959121025202744,Q0AGQ8_Bacteria_Nitrosomonas_eutropha[&description="Concatenation of 2 sequences",Created="Wed Apr 04 11:33:16 EDT 2018"]:0.11034779543614044)[&"Consensus support(%)"=100.0]:0.1342814026625747)[&"Consensus support(%)"=100.0]:0.08086250750795614,(Q5P7J1_Bacteria_Aromatoleum_aromaticum[&description="Concatenation of 2 sequences",Created="Wed Apr 04 11:33:16 EDT 2018"]:0.20036658374785804,Q3SGF7_Bacteria_Thiobacillus_denitrificans[&description="Concatenation of 2 sequences",Created="Wed Apr 04 11:33:16 EDT 2018"]:0.1773932590227725)[&"Consensus support(%)"=74.0]:0.028772391796583675)[&"Consensus support(%)"=62.0]:0.028828046904492782,(Q479U6_Bacteria_Dechloromonas_aromatica[&description="Concatenation of 2 sequences",Created="Wed Apr 04 11:33:16 EDT 2018"]:0.248358742299643,(((B4RJV5_Bacteria_Neisseria_gonorrhoeae[&description="Concatenation of 2 sequences",Created="Wed Apr 04 11:33:16 EDT 2018"]:0.0019449517856684926,Q5F9W4_Bacteria_Neisseria_gonorrhoeae[&description="Concatenation of 2 sequences",Created="Wed Apr 04 11:33:16 EDT 2018"]:0.0022853768178571518)[&"Consensus support(%)"=100.0]:0.019106821911056462,((Q9K0B7_Bacteria_Neisseria_meningitidis[&description="Concatenation of 2 sequences",Created="Wed Apr 04 11:33:16 EDT 2018"]:0.0,A1KSW0_Bacteria_Neisseria_meningitidis[&description="Concatenation of 2 sequences",Created="Wed Apr 04 11:33:16 EDT 2018"]:0.0)[&"Consensus support(%)"=83.0]:0.001827657589101866,(A9M352_Bacteria_Neisseria_meningitidis[&description="Concatenation of 2 sequences",Created="Wed Apr 04 11:33:16 EDT 2018"]:0.0068735692915098245,Q9JVC2_Bacteria_Neisseria_meningitidis[&description="Concatenation of 2 sequences",Created="Wed Apr 04 11:33:16 EDT 2018"]:0.000725)[&"Consensus support(%)"=56.00000000000001]:0.0037415112673226947)[&"Consensus support(%)"=95.0]:0.010088248789308718)[&"Consensus support(%)"=100.0]:0.23707350958324894,(Q7P1U1_Bacteria_Chromobacterium_violaceum[&description="Concatenation of 2 sequences",Created="Wed Apr 04 11:33:16 EDT 2018"]:0.17550113965526865,C1D9C2_Bacteria_Laribacter_hongkongensis[&description="Concatenation of 2 sequences",Created="Wed Apr 04 11:33:16 EDT 2018"]:0.18517164170595155)[&"Consensus support(%)"=65.0]:0.03348613578842219)[&"Consensus support(%)"=86.0]:0.04400584290237653)[&"Consensus support(%)"=35.0]:0.02375630643866475)[&"Consensus support(%)"=39.0]:0.02454993980500915)[&"Consensus support(%)"=27.0]:0.02117488753861402)[&"Consensus support(%)"=50.0]:0.031357608942573785)[&"Consensus support(%)"=47.0]:0.03623495544190736)[&"Consensus support(%)"=25.0]:0.024972479440314586,((Q60B77_Bacteria_Methylococcus_capsulatus[&description="Concatenation of 2 sequences",Created="Wed Apr 04 11:33:16 EDT 2018"]:0.29572871112394444,(Q3JAF3_Bacteria_Nitrosococcus_oceani[&description="Concatenation of 2 sequences",Created="Wed Apr 04 11:33:16 EDT 2018"]:0.2802830386821817,((A5IIC0_Bacteria_Legionella_pneumophila[&description="Concatenation of 2 sequences",Created="Wed Apr 04 11:33:16 EDT 2018"]:0.0,Q5X0V1_Bacteria_Legionella_pneumophila[&description="Concatenation of 2 sequences",Created="Wed Apr 04 11:33:16 EDT 2018"]:0.0)[&"Consensus support(%)"=99.0]:0.010224636387990132,(Q5ZRF4_Bacteria_Legionella_pneumophila[&description="Concatenation of 2 sequences",Created="Wed Apr 04 11:33:16 EDT 2018"]:0.006135483796607209,Q5WSM3_Bacteria_Legionella_pneumophila[&description="Concatenation of 2 sequences",Created="Wed Apr 04 11:33:16 EDT 2018"]:0.004612711806455863)[&"Consensus support(%)"=69.0]:0.006092927124466468)[&"Consensus support(%)"=100.0]:0.2959758673540108)[&"Consensus support(%)"=43.0]:0.03760334100152319)[&"Consensus support(%)"=10.0]:0.02161645207920581,((Q0VMV2_Bacteria_Alcanivorax_borkumensis[&description="Concatenation of 2 sequences",Created="Wed Apr 04 11:33:16 EDT 2018"]:0.2979076024859866,(Q21MT0_Bacteria_Saccharophagus_degradans[&description="Concatenation of 2 sequences",Created="Wed Apr 04 11:33:16 EDT 2018"]:0.2531611050319392,((Q1QZ31_Bacteria_Chromohalobacter_salexigens[&description="Concatenation of 2 sequences",Created="Wed Apr 04 11:33:16 EDT 2018"]:0.2509395108734451,(Q9I5U5_Bacteria_Pseudomonas_aeruginosa[&description="Concatenation of 2 sequences",Created="Wed Apr 04 11:33:16 EDT 2018"]:0.11432808236398932,(Q88QT6_Bacteria_Pseudomonas_putida[&description="Concatenation of 2 sequences",Created="Wed Apr 04 11:33:16 EDT 2018"]:0.07702600704031641,((Q4ZMG5_Bacteria_Pseudomonas_syringae[&description="Concatenation of 2 sequences",Created="Wed Apr 04 11:33:16 EDT 2018"]:0.016242876119603105,(Q88A46_Bacteria_Pseudomonas_syringae[&description="Concatenation of 2 sequences",Created="Wed Apr 04 11:33:16 EDT 2018"]:0.012488805179717817,Q48NT7_Bacteria_Pseudomonas_savastanoi[&description="Concatenation of 2 sequences",Created="Wed Apr 04 11:33:16 EDT 2018"]:0.013132924310297965)[&"Consensus support(%)"=48.0]:0.005917208006649203)[&"Consensus support(%)"=100.0]:0.036384412141853485,(Q3K5T2_Bacteria_Pseudomonas_fluorescens[&description="Concatenation of 2 sequences",Created="Wed Apr 04 11:33:16 EDT 2018"]:0.03226095893407269,Q4K4X5_Bacteria_Pseudomonas_fluorescens[&description="Concatenation of 2 sequences",Created="Wed Apr 04 11:33:16 EDT 2018"]:0.026483644830836893)[&"Consensus support(%)"=96.0]:0.02523617228537736)[&"Consensus support(%)"=77.0]:0.016564329153559515)[&"Consensus support(%)"=100.0]:0.05375498235565246)[&"Consensus support(%)"=100.0]:0.1267052099395812)[&"Consensus support(%)"=30.0]:0.023121517132471125,(A6VU53_Bacteria_Marinomonas_sp[&description="Concatenation of 2 sequences",Created="Wed Apr 04 11:33:16 EDT 2018"]:0.2575390097961285,(A1U6F8_Bacteria_Marinobacter_hydrocarbonoclasticus[&description="Concatenation of 2 sequences",Created="Wed Apr 04 11:33:16 EDT 2018"]:0.18368292155108276,Q2S9C3_Bacteria_Hahella_chejuensis[&description="Concatenation of 2 sequences",Created="Wed Apr 04 11:33:16 EDT 2018"]:0.225537018158874)[&"Consensus support(%)"=80.0]:0.061898433762686556)[&"Consensus support(%)"=24.0]:0.021102500583741857)[&"Consensus support(%)"=22.0]:0.022038933816079923)[&"Consensus support(%)"=20.0]:0.034351965951307926)[&"Consensus support(%)"=7.000000000000001]:0.015164449037132663,(Q6F8A0_Bacteria_Acinetobacter_baylyi[&description="Concatenation of 2 sequences",Created="Wed Apr 04 11:33:16 EDT 2018"]:0.2686832286429663,((B6J641_Bacteria_Coxiella_burnetii[&description="Concatenation of 2 sequences",Created="Wed Apr 04 11:33:16 EDT 2018"]:0.0022696928006919375,(B6J3A6_Bacteria_Coxiella_burnetii[&description="Concatenation of 2 sequences",Created="Wed Apr 04 11:33:16 EDT 2018"]:0.0,(Q83AC2_Bacteria_Coxiella_burnetii[&description="Concatenation of 2 sequences",Created="Wed Apr 04 11:33:16 EDT 2018"]:0.0,(A9N9I7_Bacteria_Coxiella_burnetii[&description="Concatenation of 2 sequences",Created="Wed Apr 04 11:33:16 EDT 2018"]:0.005893494325261272,A9KGZ8_Bacteria_Coxiella_burnetii[&description="Concatenation of 2 sequences",Created="Wed Apr 04 11:33:16 EDT 2018"]:0.0032373310141053722)[&"Consensus support(%)"=42.0]:0.0023316977741255815)[&"Consensus support(%)"=42.0]:0.0011689039967707627)[&"Consensus support(%)"=86.0]:0.0025504413879555462)[&"Consensus support(%)"=100.0]:0.3432507348073062,(Q31F24_Bacteria_Hydrogenovibrio_crunogenus[&description="Concatenation of 2 sequences",Created="Wed Apr 04 11:33:16 EDT 2018"]:0.33068236009470525,(Q4FT44_Bacteria_Psychrobacter_arcticus[&description="Concatenation of 2 sequences",Created="Wed Apr 04 11:33:16 EDT 2018"]:0.014286827321593365,Q1QAR8_Bacteria_Psychrobacter_cryohalolentis[&description="Concatenation of 2 sequences",Created="Wed Apr 04 11:33:16 EDT 2018"]:0.011400888355682948)[&"Consensus support(%)"=100.0]:0.31560594981356044)[&"Consensus support(%)"=31.0]:0.036949551189211866)[&"Consensus support(%)"=14.000000000000002]:0.0260564144867736)[&"Consensus support(%)"=7.000000000000001]:0.02479116263150118)[&"Consensus support(%)"=2.0]:0.01827314240478671)[&"Consensus support(%)"=4.0]:0.011987010723579552)[&"Consensus support(%)"=2.0]:0.015861398201689594)[&"Consensus support(%)"=15.0]:0.029114023291288378)[&"Consensus support(%)"=70.0]:0.062339349114326495)[&"Consensus support(%)"=30.0]:0.046156027817863134,((A0LA32_Bacteria_Magnetococcus_marinus[&description="Concatenation of 2 sequences",Created="Wed Apr 04 11:33:16 EDT 2018"]:0.3643941793068352,((Q1DAP2_Bacteria_Myxococcus_xanthus[&description="Concatenation of 2 sequences",Created="Wed Apr 04 11:33:16 EDT 2018"]:0.31107335657994745,(Q2IFT9_Bacteria_Anaeromyxobacter_dehalogenans[&description="Concatenation of 2 sequences",Created="Wed Apr 04 11:33:16 EDT 2018"]:0.0375450123225048,(B4UDZ6_Bacteria_Anaeromyxobacter_sp[&description="Concatenation of 2 sequences",Created="Wed Apr 04 11:33:16 EDT 2018"]:0.0,B8J7H0_Bacteria_Anaeromyxobacter_dehalogenans[&description="Concatenation of 2 sequences",Created="Wed Apr 04 11:33:16 EDT 2018"]:0.0)[&"Consensus support(%)"=99.0]:0.02129299622332953)[&"Consensus support(%)"=100.0]:0.2532722276459088)[&"Consensus support(%)"=100.0]:0.16999169288016766,(Q3A3G8_Bacteria_Pelobacter_carbinolicus[&description="Concatenation of 2 sequences",Created="Wed Apr 04 11:33:16 EDT 2018"]:0.29775535321837504,(Q74C12_Bacteria_Geobacter_sulfurreducens[&description="Concatenation of 2 sequences",Created="Wed Apr 04 11:33:16 EDT 2018"]:0.18214775245733075,Q39W34_Bacteria_Geobacter_metallireducens[&description="Concatenation of 2 sequences",Created="Wed Apr 04 11:33:16 EDT 2018"]:0.1814020075943473)[&"Consensus support(%)"=100.0]:0.18321575200792883)[&"Consensus support(%)"=41.0]:0.05460588581812198)[&"Consensus support(%)"=35.0]:0.048413636194305054)[&"Consensus support(%)"=18.0]:0.03437370464803758,(((((A2BR00_Bacteria_Prochlorococcus_marinus[&description="Concatenation of 2 sequences",Created="Wed Apr 04 11:33:16 EDT 2018"]:0.019924075496660972,(A8G4P1_Bacteria_Prochlorococcus_marinus[&description="Concatenation of 2 sequences",Created="Wed Apr 04 11:33:16 EDT 2018"]:0.03314895452667831,(Q31B19_Bacteria_Prochlorococcus_marinus[&description="Concatenation of 2 sequences",Created="Wed Apr 04 11:33:16 EDT 2018"]:0.008517815078854182,A3PCS3_Bacteria_Prochlorococcus_marinus[&description="Concatenation of 2 sequences",Created="Wed Apr 04 11:33:16 EDT 2018"]:0.009000891145460802)[&"Consensus support(%)"=100.0]:0.01527956057894478)[&"Consensus support(%)"=69.0]:0.01681918864508537)[&"Consensus support(%)"=100.0]:0.07432957870860057,(Q7V1E1_Bacteria_Prochlorococcus_marinus[&description="Concatenation of 2 sequences",Created="Wed Apr 04 11:33:16 EDT 2018"]:0.046077818921762576,A2BWR2_Bacteria_Prochlorococcus_marinus[&description="Concatenation of 2 sequences",Created="Wed Apr 04 11:33:16 EDT 2018"]:0.0609624230598074)[&"Consensus support(%)"=99.0]:0.06787114628398724)[&"Consensus support(%)"=100.0]:0.3550698109353331,((A2C1Z5_Bacteria_Prochlorococcus_marinus[&description="Concatenation of 2 sequences",Created="Wed Apr 04 11:33:16 EDT 2018"]:0.01616533610073537,Q46L58_Bacteria_Prochlorococcus_marinus[&description="Concatenation of 2 sequences",Created="Wed Apr 04 11:33:16 EDT 2018"]:0.012873161345166901)[&"Consensus support(%)"=100.0]:0.29321693406438754,((A5GTK9_Bacteria_Synechococcus_sp[&description="Concatenation of 2 sequences",Created="Wed Apr 04 11:33:16 EDT 2018"]:0.18907485412065103,((A5GLH7_Bacteria_Synechococcus_sp[&description="Concatenation of 2 sequences",Created="Wed Apr 04 11:33:16 EDT 2018"]:0.14554985763536407,(Q0I9S3_Bacteria_Synechococcus_sp[&description="Concatenation of 2 sequences",Created="Wed Apr 04 11:33:16 EDT 2018"]:0.15714204575106527,Q3AXF3_Bacteria_Synechococcus_sp[&description="Concatenation of 2 sequences",Created="Wed Apr 04 11:33:16 EDT 2018"]:0.14435311537172837)[&"Consensus support(%)"=40.0]:0.019878225859607662)[&"Consensus support(%)"=22.0]:0.018566159818530988,((Q7V7W0_Bacteria_Prochlorococcus_marinus[&description="Concatenation of 2 sequences",Created="Wed Apr 04 11:33:16 EDT 2018"]:0.005777431739326662,A2CA51_Bacteria_Prochlorococcus_marinus[&description="Concatenation of 2 sequences",Created="Wed Apr 04 11:33:16 EDT 2018"]:0.005815378055450187)[&"Consensus support(%)"=100.0]:0.1527415733706906,(Q7U7D3_Bacteria_Synechococcus_sp[&description="Concatenation of 2 sequences",Created="Wed Apr 04 11:33:16 EDT 2018"]:0.12643917350807624,Q3AKE0_Bacteria_Synechococcus_sp[&description="Concatenation of 2 sequences",Created="Wed Apr 04 11:33:16 EDT 2018"]:0.13064826878108843)[&"Consensus support(%)"=75.0]:0.026426697678138707)[&"Consensus support(%)"=21.0]:0.019585491242223457)[&"Consensus support(%)"=50.0]:0.026340322335899984)[&"Consensus support(%)"=95.0]:0.06517072769267632,(A9B9Y0_Bacteria_Prochlorococcus_marinus[&description="Concatenation of 2 sequences",Created="Wed Apr 04 11:33:16 EDT 2018"]:0.19936475505266776,Q7VCH7_Bacteria_Prochlorococcus_marinus[&description="Concatenation of 2 sequences",Created="Wed Apr 04 11:33:16 EDT 2018"]:0.23461198359752738)[&"Consensus support(%)"=91.0]:0.06631844578137917)[&"Consensus support(%)"=91.0]:0.05057368160391484)[&"Consensus support(%)"=92.0]:0.052307056232213524)[&"Consensus support(%)"=97.0]:0.12612228461254846,(Q7NJ41_Bacteria_Gloeobacter_violaceus[&description="Concatenation of 2 sequences",Created="Wed Apr 04 11:33:16 EDT 2018"]:0.29584781932617576,((Q2JMR8_Bacteria_Synechococcus_sp[&description="Concatenation of 2 sequences",Created="Wed Apr 04 11:33:16 EDT 2018"]:0.09207615691482764,Q2JVW2_Bacteria_Synechococcus_sp[&description="Concatenation of 2 sequences",Created="Wed Apr 04 11:33:16 EDT 2018"]:0.051902329466487755)[&"Consensus support(%)"=100.0]:0.23234125122335264,((P59157_Bacteria_Thermosynechococcus_elongatus[&description="Concatenation of 2 sequences",Created="Wed Apr 04 11:33:16 EDT 2018"]:0.2194191327653211,(Q31RH6_Bacteria_Synechococcus_elongatus[&description="Concatenation of 2 sequences",Created="Wed Apr 04 11:33:16 EDT 2018"]:0.0,Q5N2S8_Bacteria_Synechococcus_sp[&description="Concatenation of 2 sequences",Created="Wed Apr 04 11:33:16 EDT 2018"]:0.0)[&"Consensus support(%)"=100.0]:0.25878381543753476)[&"Consensus support(%)"=66.0]:0.04293334157658881,(P72666_Bacteria_Synechocystis_sp[&description="Concatenation of 2 sequences",Created="Wed Apr 04 11:33:16 EDT 2018"]:0.2824799054604851,(B1XIV9_Bacteria_Synechococcus_sp[&description="Concatenation of 2 sequences",Created="Wed Apr 04 11:33:16 EDT 2018"]:0.2662248371106318,(B0CC89_Bacteria_Acaryochloris_marina[&description="Concatenation of 2 sequences",Created="Wed Apr 04 11:33:16 EDT 2018"]:0.24008553736916005,((B2J0A6_Bacteria_Nostoc_punctiforme[&description="Concatenation of 2 sequences",Created="Wed Apr 04 11:33:16 EDT 2018"]:0.08494873250463111,(Q8YS62_Bacteria_Nostoc_sp[&description="Concatenation of 2 sequences",Created="Wed Apr 04 11:33:16 EDT 2018"]:0.03050853479843977,Q3M3F3_Bacteria_Anabaena_variabilis[&description="Concatenation of 2 sequences",Created="Wed Apr 04 11:33:16 EDT 2018"]:0.052723964947302845)[&"Consensus support(%)"=99.0]:0.04911606258870558)[&"Consensus support(%)"=100.0]:0.15523716387932582,(B7JWJ7_Bacteria_Cyanothece_sp[&description="Concatenation of 2 sequences",Created="Wed Apr 04 11:33:16 EDT 2018"]:0.16634625257458852,B1WRJ7_Bacteria_Cyanothece_sp[&description="Concatenation of 2 sequences",Created="Wed Apr 04 11:33:16 EDT 2018"]:0.21242197427414147)[&"Consensus support(%)"=98.0]:0.06702716010677554)[&"Consensus support(%)"=83.0]:0.034632207827109386)[&"Consensus support(%)"=47.0]:0.03366325035957884)[&"Consensus support(%)"=74.0]:0.03339499370397011)[&"Consensus support(%)"=30.0]:0.024519678517494557)[&"Consensus support(%)"=22.0]:0.019577660035088772)[&"Consensus support(%)"=52.0]:0.04217775734645436)[&"Consensus support(%)"=92.0]:0.06013029646433699)[&"Consensus support(%)"=91.0]:0.1066841892512028,(((A1RRK0_Archaea_Pyrobaculum_islandicum[&description="Concatenation of 2 sequences",Created="Wed Apr 04 11:33:16 EDT 2018"]:0.16990317277301745,Q8ZTJ4_Archaea_Pyrobaculum_aerophilum[&description="Concatenation of 2 sequences",Created="Wed Apr 04 11:33:16 EDT 2018"]:0.13845587211863325)[&"Consensus support(%)"=100.0]:0.2719409055209011,((Q2FSA9_Archaea_Methanospirillum_hungatei[&description="Concatenation of 2 sequences",Created="Wed Apr 04 11:33:16 EDT 2018"]:0.4534979014038318,((Q9HQH1_Archaea_Halobacterium_salinarum[&description="Concatenation of 2 sequences",Created="Wed Apr 04 11:33:16 EDT 2018"]:0.0,B0R506_Archaea_Halobacterium_salinarum[&description="Concatenation of 2 sequences",Created="Wed Apr 04 11:33:16 EDT 2018"]:0.0)[&"Consensus support(%)"=100.0]:0.2024832246676401,(Q18GB5_Archaea_Haloquadratum_walsbyi[&description="Concatenation of 2 sequences",Created="Wed Apr 04 11:33:16 EDT 2018"]:0.1923302247160277,(Q5V588_Archaea_Haloarcula_marismortui[&description="Concatenation of 2 sequences",Created="Wed Apr 04 11:33:16 EDT 2018"]:0.18338062365529392,Q3IPM0_Archaea_Natronomonas_pharaonis[&description="Concatenation of 2 sequences",Created="Wed Apr 04 11:33:16 EDT 2018"]:0.1741651444849497)[&"Consensus support(%)"=84.0]:0.036729142518732216)[&"Consensus support(%)"=49.0]:0.023026023052907945)[&"Consensus support(%)"=100.0]:0.25355464065037314)[&"Consensus support(%)"=30.0]:0.04579387923419429,((O28491_Archaea_Archaeoglobus_fulgidus[&description="Concatenation of 2 sequences",Created="Wed Apr 04 11:33:16 EDT 2018"]:0.44149820354737,((OII72988_Eukarya_Alveolata[&description="Concatenation of 2 sequences",Created="Wed Apr 04 11:33:16 EDT 2018"]:0.04645951784300866,(PPS97554_Eukarya_Alveolata[&description="Concatenation of 2 sequences",Created="Wed Apr 04 11:33:16 EDT 2018"]:0.008257751368529416,(POM82956_Eukarya_Alveolata[&description="Concatenation of 2 sequences",Created="Wed Apr 04 11:33:16 EDT 2018"]:0.018838591251044787,XP627466_Eukarya_Alveolata[&description="Concatenation of 2 sequences",Created="Wed Apr 04 11:33:16 EDT 2018"]:0.014579317743829461)[&"Consensus support(%)"=51.0]:0.0055091606390340496)[&"Consensus support(%)"=100.0]:0.03054591971901808)[&"Consensus support(%)"=100.0]:0.4937933744625079,(Q9FK02_Eukaryota_Arabidopsis_thaliana[&description="Concatenation of 2 sequences",Created="Wed Apr 04 11:33:16 EDT 2018"]:0.451090304567175,(O22268_Eukaryota_Arabidopsis_thaliana[&description="Concatenation of 2 sequences",Created="Wed Apr 04 11:33:16 EDT 2018"]:0.3281220184631909,(Q54QK7_Eukaryota_Dictyostelium_discoideum[&description="Concatenation of 2 sequences",Created="Wed Apr 04 11:33:16 EDT 2018"]:0.2698996569398367,((G0SEH7_Eukaryota_Chaetomium_thermophilum[&description="Concatenation of 2 sequences",Created="Wed Apr 04 11:33:16 EDT 2018"]:0.30184266315865993,(Q9USU2_Eukaryota_Schizosaccharomyces_pombe[&description="Concatenation of 2 sequences",Created="Wed Apr 04 11:33:16 EDT 2018"]:0.19561209556310405,(Q6C7H6_Eukaryota_Yarrowia_lipolytica[&description="Concatenation of 2 sequences",Created="Wed Apr 04 11:33:16 EDT 2018"]:0.14891643566215226,(Q6BSY5_Eukaryota_Debaryomyces_hansenii[&description="Concatenation of 2 sequences",Created="Wed Apr 04 11:33:16 EDT 2018"]:0.10927516056118718,(Q75C90_Eukaryota_Ashbya_gossypii[&description="Concatenation of 2 sequences",Created="Wed Apr 04 11:33:16 EDT 2018"]:0.0666243774764389,(P78697_Eukaryota_Kluyveromyces_lactis[&description="Concatenation of 2 sequences",Created="Wed Apr 04 11:33:16 EDT 2018"]:0.06058863586782391,(P41819_Eukaryota_Saccharomyces_cerevisiae[&description="Concatenation of 2 sequences",Created="Wed Apr 04 11:33:16 EDT 2018"]:0.0706588225604433,Q6FKY3_Eukaryota_Candida_glabrata[&description="Concatenation of 2 sequences",Created="Wed Apr 04 11:33:16 EDT 2018"]:0.06367265178326771)[&"Consensus support(%)"=61.0]:0.020896223896312124)[&"Consensus support(%)"=33.0]:0.011978984162734779)[&"Consensus support(%)"=98.0]:0.04195772906486844)[&"Consensus support(%)"=100.0]:0.0511423448348173)[&"Consensus support(%)"=99.0]:0.06450565689512056)[&"Consensus support(%)"=100.0]:0.08510700952304483)[&"Consensus support(%)"=80.0]:0.050495894953442436,(Q09522_Eukaryota_Caenorhabditis_elegans[&description="Concatenation of 2 sequences",Created="Wed Apr 04 11:33:16 EDT 2018"]:0.27313196231846193,(Q9VAQ5_Eukaryota_Drosophila_melanogaster[&description="Concatenation of 2 sequences",Created="Wed Apr 04 11:33:16 EDT 2018"]:0.16772468458622877,(Q2KHT8_Eukaryota_Bos_taurus[&description="Concatenation of 2 sequences",Created="Wed Apr 04 11:33:16 EDT 2018"]:0.024436218822434595,(Q9D0D4_Eukaryota_Mus_musculus[&description="Concatenation of 2 sequences",Created="Wed Apr 04 11:33:16 EDT 2018"]:0.021763455000301316,(Q9UNQ2_Eukaryota_Homo_sapiens[&description="Concatenation of 2 sequences",Created="Wed Apr 04 11:33:16 EDT 2018"]:0.004284245817913779,Q95KJ0_Eukaryota_Macaca_fascicularis[&description="Concatenation of 2 sequences",Created="Wed Apr 04 11:33:16 EDT 2018"]:0.0025110876683073387)[&"Consensus support(%)"=99.0]:0.019263305200739964)[&"Consensus support(%)"=41.0]:0.006664881324782958)[&"Consensus support(%)"=100.0]:0.17798677430056375)[&"Consensus support(%)"=94.0]:0.05508410238200572)[&"Consensus support(%)"=36.0]:0.023707417332448036)[&"Consensus support(%)"=78.0]:0.039681194074854896)[&"Consensus support(%)"=91.0]:0.05225543143846896)[&"Consensus support(%)"=87.0]:0.08475969389578385)[&"Consensus support(%)"=49.0]:0.06583245380814219)[&"Consensus support(%)"=75.0]:0.09086540984356008)[&"Consensus support(%)"=48.0]:0.07233296623191106,((Q12XH7_Archaea_Methanococcoides_burtonii[&description="Concatenation of 2 sequences",Created="Wed Apr 04 11:33:16 EDT 2018"]:0.2409032270359531,(Q466S6_Archaea_Methanosarcina_barkeri[&description="Concatenation of 2 sequences",Created="Wed Apr 04 11:33:16 EDT 2018"]:0.10239625565596121,(Q8PU18_Archaea_Methanosarcina_mazei[&description="Concatenation of 2 sequences",Created="Wed Apr 04 11:33:16 EDT 2018"]:0.0553465318113141,Q8TQU8_Archaea_Methanosarcina_acetivorans[&description="Concatenation of 2 sequences",Created="Wed Apr 04 11:33:16 EDT 2018"]:0.05633297908117732)[&"Consensus support(%)"=94.0]:0.02573009695146984)[&"Consensus support(%)"=100.0]:0.1269527862781584)[&"Consensus support(%)"=100.0]:0.1832534992063778,(Q8TWU7_Archaea_Methanopyrus_kandleri[&description="Concatenation of 2 sequences",Created="Wed Apr 04 11:33:16 EDT 2018"]:0.4113016987652841,((Q58435_Archaea_Methanocaldococcus_jannaschii[&description="Concatenation of 2 sequences",Created="Wed Apr 04 11:33:16 EDT 2018"]:0.22207387540855783,(A6UTZ1_Archaea_Methanococcus_aeolicus[&description="Concatenation of 2 sequences",Created="Wed Apr 04 11:33:16 EDT 2018"]:0.2149259567585149,(A6UP00_Archaea_Methanococcus_vannielii[&description="Concatenation of 2 sequences",Created="Wed Apr 04 11:33:16 EDT 2018"]:0.13604192016811903,(A4FY32_Archaea_Methanococcus_maripaludis[&description="Concatenation of 2 sequences",Created="Wed Apr 04 11:33:16 EDT 2018"]:0.032966677548172035,(Q6LYK4_Archaea_Methanococcus_maripaludis[&description="Concatenation of 2 sequences",Created="Wed Apr 04 11:33:16 EDT 2018"]:0.02686568412451643,(A6VFS2_Archaea_Methanococcus_maripaludis[&description="Concatenation of 2 sequences",Created="Wed Apr 04 11:33:16 EDT 2018"]:0.03476242659152659,A9AAW1_Archaea_Methanococcus_maripaludis[&description="Concatenation of 2 sequences",Created="Wed Apr 04 11:33:16 EDT 2018"]:0.02309282501993961)[&"Consensus support(%)"=48.0]:0.010042973107487453)[&"Consensus support(%)"=40.0]:0.010460678052190657)[&"Consensus support(%)"=100.0]:0.062053685670741966)[&"Consensus support(%)"=100.0]:0.12555084819640439)[&"Consensus support(%)"=95.0]:0.06252614654428845)[&"Consensus support(%)"=96.0]:0.10876711723614983,(((Q8TH24_Archaea_Pyrococcus_furiosus[&description="Concatenation of 2 sequences",Created="Wed Apr 04 11:33:16 EDT 2018"]:0.12915472671799175,(Q9V1P8_Archaea_Pyrococcus_abyssi[&description="Concatenation of 2 sequences",Created="Wed Apr 04 11:33:16 EDT 2018"]:0.1186570382464852,O59487_Archaea_Pyrococcus_horikoshii[&description="Concatenation of 2 sequences",Created="Wed Apr 04 11:33:16 EDT 2018"]:0.1276874274983774)[&"Consensus support(%)"=52.0]:0.03616247724431407)[&"Consensus support(%)"=100.0]:0.088718187386934,(C6A222_Archaea_Thermococcus_sibiricus[&description="Concatenation of 2 sequences",Created="Wed Apr 04 11:33:16 EDT 2018"]:0.15981038165332415,(B6YTK7_Archaea_Thermococcus_onnurineus[&description="Concatenation of 2 sequences",Created="Wed Apr 04 11:33:16 EDT 2018"]:0.12257089398091349,(C5A594_Archaea_Thermococcus_gammatolerans[&description="Concatenation of 2 sequences",Created="Wed Apr 04 11:33:16 EDT 2018"]:0.11260226822433494,Q5JI54_Archaea_Thermococcus_kodakarensis[&description="Concatenation of 2 sequences",Created="Wed Apr 04 11:33:16 EDT 2018"]:0.09047533986080473)[&"Consensus support(%)"=91.0]:0.05281025388361107)[&"Consensus support(%)"=92.0]:0.04052679861951662)[&"Consensus support(%)"=76.0]:0.03193102102242127)[&"Consensus support(%)"=100.0]:0.16998933893674828,(O27381_Archaea_Methanothermobacter_thermautotrophicus[&description="Concatenation of 2 sequences",Created="Wed Apr 04 11:33:16 EDT 2018"]:0.30656447851430535,Q2NE42_Archaea_Methanosphaera_stadtmanae[&description="Concatenation of 2 sequences",Created="Wed Apr 04 11:33:16 EDT 2018"]:0.4221135444557714)[&"Consensus support(%)"=56.99999999999999]:0.07338612582390155)[&"Consensus support(%)"=43.0]:0.04757543508890851)[&"Consensus support(%)"=79.0]:0.056944911605989836)[&"Consensus support(%)"=72.0]:0.06370317375803289)[&"Consensus support(%)"=31.0]:0.03868860848979552)[&"Consensus support(%)"=28.999999999999996]:0.045128384601058114)[&"Consensus support(%)"=36.0]:0.06883870627848918)[&"Consensus support(%)"=18.0]:0.049465633493934805,(((Q3ARC0_Bacteria_Chlorobium_chlorochromatii[&description="Concatenation of 2 sequences",Created="Wed Apr 04 11:33:16 EDT 2018"]:0.21758994963768707,((B3EQT0_Bacteria_Chlorobium_phaeobacteroides[&description="Concatenation of 2 sequences",Created="Wed Apr 04 11:33:16 EDT 2018"]:0.19821090574103084,B4S787_Bacteria_Prosthecochloris_aestuarii[&description="Concatenation of 2 sequences",Created="Wed Apr 04 11:33:16 EDT 2018"]:0.1999316932488269)[&"Consensus support(%)"=52.0]:0.03915829343556657,((Q8KE87_Bacteria_Chlorobium_tepidum[&description="Concatenation of 2 sequences",Created="Wed Apr 04 11:33:16 EDT 2018"]:0.07439542759589106,B3QMU5_Bacteria_Chlorobaculum_parvum[&description="Concatenation of 2 sequences",Created="Wed Apr 04 11:33:16 EDT 2018"]:0.08850226426712053)[&"Consensus support(%)"=100.0]:0.12915763282568507,(Q3B3D4_Bacteria_Chlorobium_luteolum[&description="Concatenation of 2 sequences",Created="Wed Apr 04 11:33:16 EDT 2018"]:0.15543578235993005,(A1BFM9_Bacteria_Chlorobium_phaeobacteroides[&description="Concatenation of 2 sequences",Created="Wed Apr 04 11:33:16 EDT 2018"]:0.17548526521688315,B3EIC2_Bacteria_Chlorobium_limicola[&description="Concatenation of 2 sequences",Created="Wed Apr 04 11:33:16 EDT 2018"]:0.18249499067426697)[&"Consensus support(%)"=71.0]:0.03394413080815152)[&"Consensus support(%)"=76.0]:0.0335357784432302)[&"Consensus support(%)"=28.999999999999996]:0.019566593512348154)[&"Consensus support(%)"=41.0]:0.04666753753645086)[&"Consensus support(%)"=100.0]:0.24454553085903666,((((Q7MXN7_Bacteria_Porphyromonas_gingivalis[&description="Concatenation of 2 sequences",Created="Wed Apr 04 11:33:16 EDT 2018"]:0.0,B2RHC2_Bacteria_Porphyromonas_gingivalis[&description="Concatenation of 2 sequences",Created="Wed Apr 04 11:33:16 EDT 2018"]:0.0)[&"Consensus support(%)"=100.0]:0.2370676944610775,(A6LF39_Bacteria_Parabacteroides_distasonis[&description="Concatenation of 2 sequences",Created="Wed Apr 04 11:33:16 EDT 2018"]:0.14490470554507687,(A6L1N4_Bacteria_Bacteroides_vulgatus[&description="Concatenation of 2 sequences",Created="Wed Apr 04 11:33:16 EDT 2018"]:0.09280544966832727,(Q8A0H8_Bacteria_Bacteroides_thetaiotaomicron[&description="Concatenation of 2 sequences",Created="Wed Apr 04 11:33:16 EDT 2018"]:0.027543916125369678,(Q5LHC9_Bacteria_Bacteroides_fragilis[&description="Concatenation of 2 sequences",Created="Wed Apr 04 11:33:16 EDT 2018"]:0.0,Q64Y97_Bacteria_Bacteroides_fragilis[&description="Concatenation of 2 sequences",Created="Wed Apr 04 11:33:16 EDT 2018"]:0.0)[&"Consensus support(%)"=100.0]:0.03957766593235847)[&"Consensus support(%)"=100.0]:0.0469567566441243)[&"Consensus support(%)"=100.0]:0.11901696882992889)[&"Consensus support(%)"=87.0]:0.04494606450044633)[&"Consensus support(%)"=94.0]:0.044784442619776835,(Q11UL8_Bacteria_Cytophaga_hutchinsonii[&description="Concatenation of 2 sequences",Created="Wed Apr 04 11:33:16 EDT 2018"]:0.23282615093440903,(A5FLP4_Bacteria_Flavobacterium_johnsoniae[&description="Concatenation of 2 sequences",Created="Wed Apr 04 11:33:16 EDT 2018"]:0.10134735838526159,A6GVR5_Bacteria_Flavobacterium_psychrophilum[&description="Concatenation of 2 sequences",Created="Wed Apr 04 11:33:16 EDT 2018"]:0.09470789617573595)[&"Consensus support(%)"=100.0]:0.15598568227130716)[&"Consensus support(%)"=91.0]:0.047804237332485545)[&"Consensus support(%)"=100.0]:0.22844758671749382,(Q2S0I2_Bacteria_Salinibacter_ruber[&description="Concatenation of 2 sequences",Created="Wed Apr 04 11:33:16 EDT 2018"]:0.4243560624548033,(CEM23118_Eukarya_Alveolata[&description="Concatenation of 2 sequences",Created="Wed Apr 04 11:33:16 EDT 2018"]:0.3183428321260802,(XP12768720_Eukarya_Alveolata[&description="Concatenation of 2 sequences",Created="Wed Apr 04 11:33:16 EDT 2018"]:0.026932340805466207,GBE59417_Eukarya_Alveolata[&description="Concatenation of 2 sequences",Created="Wed Apr 04 11:33:16 EDT 2018"]:0.03916052683306387)[&"Consensus support(%)"=100.0]:0.35327834163888366)[&"Consensus support(%)"=100.0]:0.1629861157664633)[&"Consensus support(%)"=86.0]:0.08750833566659875)[&"Consensus support(%)"=40.0]:0.044559776546534736)[&"Consensus support(%)"=13.0]:0.03571018876770074,(Q6MQ47_Bacteria_Bdellovibrio_bacteriovorus[&description="Concatenation of 2 sequences",Created="Wed Apr 04 11:33:16 EDT 2018"]:0.5902192350895821,(Q251W8_Bacteria_Desulfitobacterium_hafniense[&description="Concatenation of 2 sequences",Created="Wed Apr 04 11:33:16 EDT 2018"]:0.0,B8FY38_Bacteria_Desulfitobacterium_hafniense[&description="Concatenation of 2 sequences",Created="Wed Apr 04 11:33:16 EDT 2018"]:0.0)[&"Consensus support(%)"=100.0]:0.42307316781475274)[&"Consensus support(%)"=10.0]:0.06619836079916866,((C1F127_Bacteria_Acidobacterium_capsulatum[&description="Concatenation of 2 sequences",Created="Wed Apr 04 11:33:16 EDT 2018"]:0.2859055747709742,Q1ILA1_Bacteria_Koribacter_versatilis[&description="Concatenation of 2 sequences",Created="Wed Apr 04 11:33:16 EDT 2018"]:0.35148364731267234)[&"Consensus support(%)"=100.0]:0.1908014933385481,((A9A0E0_Bacteria_Desulfococcus_oleovorans[&description="Concatenation of 2 sequences",Created="Wed Apr 04 11:33:16 EDT 2018"]:0.47299207645687014,C0QFJ2_Bacteria_Desulfobacterium_autotrophicum[&description="Concatenation of 2 sequences",Created="Wed Apr 04 11:33:16 EDT 2018"]:0.35789916018745116)[&"Consensus support(%)"=75.0]:0.12267393326887746,(Q6AL71_Bacteria_Desulfotalea_psychrophila[&description="Concatenation of 2 sequences",Created="Wed Apr 04 11:33:16 EDT 2018"]:0.4813393089841646,Q2LSQ6_Bacteria_Syntrophus_aciditrophicus[&description="Concatenation of 2 sequences",Created="Wed Apr 04 11:33:16 EDT 2018"]:0.45056156275720577)[&"Consensus support(%)"=45.0]:0.06709852607784395)[&"Consensus support(%)"=23.0]:0.04618333174481091)[&"Consensus support(%)"=7.000000000000001]:0.02758554922392889,((Q8RDC8_Bacteria_Caldanaerobacter_subterraneus[&description="Concatenation of 2 sequences",Created="Wed Apr 04 11:33:16 EDT 2018"]:0.3850123203519775,Q8R6B1_Bacteria_Fusobacterium_nucleatum[&description="Concatenation of 2 sequences",Created="Wed Apr 04 11:33:16 EDT 2018"]:0.44146416627448476)[&"Consensus support(%)"=37.0]:0.0727301859374196,(((B8D0I2_Bacteria_Halothermothrix_orenii[&description="Concatenation of 2 sequences",Created="Wed Apr 04 11:33:16 EDT 2018"]:0.4100622331690581,(A9KL97_Bacteria_Lachnoclostridium_phytofermentans[&description="Concatenation of 2 sequences",Created="Wed Apr 04 11:33:16 EDT 2018"]:0.35091788435500554,(((B1KRY8_Bacteria_Clostridium_botulinum[&description="Concatenation of 2 sequences",Created="Wed Apr 04 11:33:16 EDT 2018"]:0.01684716930274789,((C1FQ40_Bacteria_Clostridium_botulinum[&description="Concatenation of 2 sequences",Created="Wed Apr 04 11:33:16 EDT 2018"]:0.0067266995007136355,C3KXY4_Bacteria_Clostridium_botulinum[&description="Concatenation of 2 sequences",Created="Wed Apr 04 11:33:16 EDT 2018"]:0.011044583592726311)[&"Consensus support(%)"=53.0]:0.0073936863640987355,(A7FQA9_Bacteria_Clostridium_botulinum[&description="Concatenation of 2 sequences",Created="Wed Apr 04 11:33:16 EDT 2018"]:0.0015299029055612816,(A7G9I5_Bacteria_Clostridium_botulinum[&description="Concatenation of 2 sequences",Created="Wed Apr 04 11:33:16 EDT 2018"]:0.002542553285708965,B1ID54_Bacteria_Clostridium_botulinum[&description="Concatenation of 2 sequences",Created="Wed Apr 04 11:33:16 EDT 2018"]:0.007999845286442044)[&"Consensus support(%)"=42.0]:0.0034824496399129554)[&"Consensus support(%)"=41.0]:0.003986580231930367)[&"Consensus support(%)"=83.0]:0.009148928457072799)[&"Consensus support(%)"=100.0]:0.16944933936975176,(Q97EX0_Bacteria_Clostridium_acetobutylicum[&description="Concatenation of 2 sequences",Created="Wed Apr 04 11:33:16 EDT 2018"]:0.18013834485810978,(Q0SQ34_Bacteria_Clostridium_perfringens[&description="Concatenation of 2 sequences",Created="Wed Apr 04 11:33:16 EDT 2018"]:0.0,(Q0TMD6_Bacteria_Clostridium_perfringens[&description="Concatenation of 2 sequences",Created="Wed Apr 04 11:33:16 EDT 2018"]:0.0,Q8XHG8_Bacteria_Clostridium_perfringens[&description="Concatenation of 2 sequences",Created="Wed Apr 04 11:33:16 EDT 2018"]:0.0)[&"Consensus support(%)"=100.0]:0.0)[&"Consensus support(%)"=100.0]:0.17443280115525536)[&"Consensus support(%)"=43.0]:0.023134160637306698)[&"Consensus support(%)"=100.0]:0.14758875725837506,(Q181C1_Bacteria_Peptoclostridium_difficile[&description="Concatenation of 2 sequences",Created="Wed Apr 04 11:33:16 EDT 2018"]:0.2639974380665204,(A8MK56_Bacteria_Alkaliphilus_oremlandii[&description="Concatenation of 2 sequences",Created="Wed Apr 04 11:33:16 EDT 2018"]:0.14304077015704042,A6TJK9_Bacteria_Alkaliphilus_metalliredigens[&description="Concatenation of 2 sequences",Created="Wed Apr 04 11:33:16 EDT 2018"]:0.14185536747183963)[&"Consensus support(%)"=100.0]:0.09358062345034135)[&"Consensus support(%)"=100.0]:0.09352771026225253)[&"Consensus support(%)"=60.0]:0.04289570241226272)[&"Consensus support(%)"=37.0]:0.028439597742094112)[&"Consensus support(%)"=44.0]:0.038118520944036886,(((Q1GBR1_Bacteria_Lactobacillus_delbrueckii[&description="Concatenation of 2 sequences",Created="Wed Apr 04 11:33:16 EDT 2018"]:0.0,Q04C60_Bacteria_Lactobacillus_delbrueckii[&description="Concatenation of 2 sequences",Created="Wed Apr 04 11:33:16 EDT 2018"]:0.0)[&"Consensus support(%)"=100.0]:0.16196210935988734,(Q74LI0_Bacteria_Lactobacillus_johnsonii[&description="Concatenation of 2 sequences",Created="Wed Apr 04 11:33:16 EDT 2018"]:0.1594530669813636,(Q5FMG3_Bacteria_Lactobacillus_acidophilus[&description="Concatenation of 2 sequences",Created="Wed Apr 04 11:33:16 EDT 2018"]:0.07561815598192737,A8YX55_Bacteria_Lactobacillus_helveticus[&description="Concatenation of 2 sequences",Created="Wed Apr 04 11:33:16 EDT 2018"]:0.07077151233639817)[&"Consensus support(%)"=100.0]:0.10030917403774256)[&"Consensus support(%)"=63.0]:0.027282160110039595)[&"Consensus support(%)"=100.0]:0.25081762450722545,((Q38V22_Bacteria_Lactobacillus_sakei[&description="Concatenation of 2 sequences",Created="Wed Apr 04 11:33:16 EDT 2018"]:0.2869723985561637,((B9E8V8_Bacteria_Macrococcus_caseolyticus[&description="Concatenation of 2 sequences",Created="Wed Apr 04 11:33:16 EDT 2018"]:0.20952474158529685,(((Q6GJH8_Bacteria_Staphylococcus_aureus[&description="Concatenation of 2 sequences",Created="Wed Apr 04 11:33:16 EDT 2018"]:0.003942723788007903,(A6QEE6_Bacteria_Staphylococcus_aureus[&description="Concatenation of 2 sequences",Created="Wed Apr 04 11:33:16 EDT 2018"]:0.001708373581787501,(Q2FJE9_Bacteria_Staphylococcus_aureus[&description="Concatenation of 2 sequences",Created="Wed Apr 04 11:33:16 EDT 2018"]:0.0,(A7WYP0_Bacteria_Staphylococcus_aureus[&description="Concatenation of 2 sequences",Created="Wed Apr 04 11:33:16 EDT 2018"]:0.0,(A8Z0Y8_Bacteria_Staphylococcus_aureus[&description="Concatenation of 2 sequences",Created="Wed Apr 04 11:33:16 EDT 2018"]:0.0,(P66662_Bacteria_Staphylococcus_aureus[&description="Concatenation of 2 sequences",Created="Wed Apr 04 11:33:16 EDT 2018"]:0.0,(Q6GBZ5_Bacteria_Staphylococcus_aureus[&description="Concatenation of 2 sequences",Created="Wed Apr 04 11:33:16 EDT 2018"]:0.0,(Q5HII3_Bacteria_Staphylococcus_aureus[&description="Concatenation of 2 sequences",Created="Wed Apr 04 11:33:16 EDT 2018"]:0.0,(P66663_Bacteria_Staphylococcus_aureus[&description="Concatenation of 2 sequences",Created="Wed Apr 04 11:33:16 EDT 2018"]:0.0,(Q2YVV2_Bacteria_Staphylococcus_aureus[&description="Concatenation of 2 sequences",Created="Wed Apr 04 11:33:16 EDT 2018"]:0.002639693766320745,(A5IQ45_Bacteria_Staphylococcus_aureus[&description="Concatenation of 2 sequences",Created="Wed Apr 04 11:33:16 EDT 2018"]:0.0,(A6TYW7_Bacteria_Staphylococcus_aureus[&description="Concatenation of 2 sequences",Created="Wed Apr 04 11:33:16 EDT 2018"]:0.0,(Q932G1_Bacteria_Staphylococcus_aureus[&description="Concatenation of 2 sequences",Created="Wed Apr 04 11:33:16 EDT 2018"]:0.0,Q2G0T0_Bacteria_Staphylococcus_aureus[&description="Concatenation of 2 sequences",Created="Wed Apr 04 11:33:16 EDT 2018"]:0.0)[&"Consensus support(%)"=67.0]:0.0)[&"Consensus support(%)"=67.0]:0.0)[&"Consensus support(%)"=67.0]:0.0)[&"Consensus support(%)"=33.0]:0.0)[&"Consensus support(%)"=14.000000000000002]:0.0)[&"Consensus support(%)"=14.000000000000002]:0.0)[&"Consensus support(%)"=14.000000000000002]:0.0)[&"Consensus support(%)"=14.000000000000002]:0.0)[&"Consensus support(%)"=14.000000000000002]:0.0)[&"Consensus support(%)"=14.000000000000002]:0.0)[&"Consensus support(%)"=35.0]:0.0026085321222716917)[&"Consensus support(%)"=54.0]:0.003540857993784919)[&"Consensus support(%)"=100.0]:0.07774045313528066,(Q4L3F0_Bacteria_Staphylococcus_haemolyticus[&description="Concatenation of 2 sequences",Created="Wed Apr 04 11:33:16 EDT 2018"]:0.06297893559599739,(Q8CQU5_Bacteria_Staphylococcus_epidermidis[&description="Concatenation of 2 sequences",Created="Wed Apr 04 11:33:16 EDT 2018"]:0.0,Q5HRR2_Bacteria_Staphylococcus_epidermidis[&description="Concatenation of 2 sequences",Created="Wed Apr 04 11:33:16 EDT 2018"]:0.0)[&"Consensus support(%)"=100.0]:0.06305645501370515)[&"Consensus support(%)"=88.0]:0.023870209713007188)[&"Consensus support(%)"=94.0]:0.031409151472560015,(Q49V02_Bacteria_Staphylococcus_saprophyticus[&description="Concatenation of 2 sequences",Created="Wed Apr 04 11:33:16 EDT 2018"]:0.09573558096116139,B9DLD0_Bacteria_Staphylococcus_carnosus[&description="Concatenation of 2 sequences",Created="Wed Apr 04 11:33:16 EDT 2018"]:0.10423852085242231)[&"Consensus support(%)"=57.99999999999999]:0.013527714697500737)[&"Consensus support(%)"=100.0]:0.10695974042002639)[&"Consensus support(%)"=100.0]:0.09713578357418294,((Q837A7_Bacteria_Enterococcus_faecalis[&description="Concatenation of 2 sequences",Created="Wed Apr 04 11:33:16 EDT 2018"]:0.24100797356460624,(Q9CHN8_Bacteria_Lactococcus_lactis[&description="Concatenation of 2 sequences",Created="Wed Apr 04 11:33:16 EDT 2018"]:0.1927468638539528,(((C1CMT3_Bacteria_Streptococcus_pneumoniae[&description="Concatenation of 2 sequences",Created="Wed Apr 04 11:33:16 EDT 2018"]:0.009644386444940289,((B2IM67_Bacteria_Streptococcus_pneumoniae[&description="Concatenation of 2 sequences",Created="Wed Apr 04 11:33:16 EDT 2018"]:0.00443068771377503,(B8ZNY9_Bacteria_Streptococcus_pneumoniae[&description="Concatenation of 2 sequences",Created="Wed Apr 04 11:33:16 EDT 2018"]:0.0,(Q97NN5_Bacteria_Streptococcus_pneumoniae[&description="Concatenation of 2 sequences",Created="Wed Apr 04 11:33:16 EDT 2018"]:0.0,C1CTN9_Bacteria_Streptococcus_pneumoniae[&description="Concatenation of 2 sequences",Created="Wed Apr 04 11:33:16 EDT 2018"]:0.0)[&"Consensus support(%)"=66.0]:0.0)[&"Consensus support(%)"=42.0]:0.001867698325977441)[&"Consensus support(%)"=38.0]:0.003191172724246024,((Q8DND3_Bacteria_Streptococcus_pneumoniae[&description="Concatenation of 2 sequences",Created="Wed Apr 04 11:33:16 EDT 2018"]:0.0,Q04II4_Bacteria_Streptococcus_pneumoniae[&description="Concatenation of 2 sequences",Created="Wed Apr 04 11:33:16 EDT 2018"]:0.0)[&"Consensus support(%)"=62.0]:0.0010375188748497452,((B5E2H6_Bacteria_Streptococcus_pneumoniae[&description="Concatenation of 2 sequences",Created="Wed Apr 04 11:33:16 EDT 2018"]:0.0,B1I8T7_Bacteria_Streptococcus_pneumoniae[&description="Concatenation of 2 sequences",Created="Wed Apr 04 11:33:16 EDT 2018"]:0.0)[&"Consensus support(%)"=66.0]:0.004489411605366334,(C1CA29_Bacteria_Streptococcus_pneumoniae[&description="Concatenation of 2 sequences",Created="Wed Apr 04 11:33:16 EDT 2018"]:0.000104,C1CGR5_Bacteria_Streptococcus_pneumoniae[&description="Concatenation of 2 sequences",Created="Wed Apr 04 11:33:16 EDT 2018"]:0.003193217951333031)[&"Consensus support(%)"=22.0]:0.0015057588486087035)[&"Consensus support(%)"=22.0]:0.0018978759651453272)[&"Consensus support(%)"=28.999999999999996]:0.00275112202868253)[&"Consensus support(%)"=82.0]:0.005220123102014579)[&"Consensus support(%)"=100.0]:0.04387907088216703,(A8AUQ4_Bacteria_Streptococcus_gordonii[&description="Concatenation of 2 sequences",Created="Wed Apr 04 11:33:16 EDT 2018"]:0.04056248591651651,A3CQN5_Bacteria_Streptococcus_sanguinis[&description="Concatenation of 2 sequences",Created="Wed Apr 04 11:33:16 EDT 2018"]:0.03894856659522362)[&"Consensus support(%)"=100.0]:0.029766686883379693)[&"Consensus support(%)"=95.0]:0.0351520332477695,((P59156_Bacteria_Streptococcus_mutans[&description="Concatenation of 2 sequences",Created="Wed Apr 04 11:33:16 EDT 2018"]:0.06893352926489212,(Q5LY12_Bacteria_Streptococcus_thermophilus[&description="Concatenation of 2 sequences",Created="Wed Apr 04 11:33:16 EDT 2018"]:0.002304303104145703,(Q5M2L6_Bacteria_Streptococcus_thermophilus[&description="Concatenation of 2 sequences",Created="Wed Apr 04 11:33:16 EDT 2018"]:0.0024648053588102563,Q03IR2_Bacteria_Streptococcus_thermophilus[&description="Concatenation of 2 sequences",Created="Wed Apr 04 11:33:16 EDT 2018"]:0.003430388718199337)[&"Consensus support(%)"=45.0]:0.00295162672941028)[&"Consensus support(%)"=100.0]:0.07300705630022636)[&"Consensus support(%)"=47.0]:0.015386306248984804,((Q8DXR8_Bacteria_Streptococcus_agalactiae[&description="Concatenation of 2 sequences",Created="Wed Apr 04 11:33:16 EDT 2018"]:0.0015709594113610713,(Q8E3D7_Bacteria_Streptococcus_agalactiae[&description="Concatenation of 2 sequences",Created="Wed Apr 04 11:33:16 EDT 2018"]:0.005582283419777929,Q3JZA5_Bacteria_Streptococcus_agalactiae[&description="Concatenation of 2 sequences",Created="Wed Apr 04 11:33:16 EDT 2018"]:0.006017891492202773)[&"Consensus support(%)"=72.0]:0.0037582967815286824)[&"Consensus support(%)"=100.0]:0.05685763912849663,(B9DVT4_Bacteria_Streptococcus_uberis[&description="Concatenation of 2 sequences",Created="Wed Apr 04 11:33:16 EDT 2018"]:0.06402735224979994,((((Q5XDX4_Bacteria_Streptococcus_pyogenes[&description="Concatenation of 2 sequences",Created="Wed Apr 04 11:33:16 EDT 2018"]:0.0,A2RCH2_Bacteria_Streptococcus_pyogenes[&description="Concatenation of 2 sequences",Created="Wed Apr 04 11:33:16 EDT 2018"]:0.0)[&"Consensus support(%)"=66.0]:0.004711725293836382,(Q8P2N8_Bacteria_Streptococcus_pyogenes[&description="Concatenation of 2 sequences",Created="Wed Apr 04 11:33:16 EDT 2018"]:0.000006,(Q48VC6_Bacteria_Streptococcus_pyogenes[&description="Concatenation of 2 sequences",Created="Wed Apr 04 11:33:16 EDT 2018"]:0.0,Q1JIN6_Bacteria_Streptococcus_pyogenes[&description="Concatenation of 2 sequences",Created="Wed Apr 04 11:33:16 EDT 2018"]:0.0)[&"Consensus support(%)"=85.0]:0.001222424611043981)[&"Consensus support(%)"=37.0]:0.0010769418440551982)[&"Consensus support(%)"=56.99999999999999]:0.002863666382725731,(Q9A1I0_Bacteria_Streptococcus_pyogenes[&description="Concatenation of 2 sequences",Created="Wed Apr 04 11:33:16 EDT 2018"]:0.000019,((P0DF13_Bacteria_Streptococcus_pyogenes[&description="Concatenation of 2 sequences",Created="Wed Apr 04 11:33:16 EDT 2018"]:0.0,P0DF12_Bacteria_Streptococcus_pyogenes[&description="Concatenation of 2 sequences",Created="Wed Apr 04 11:33:16 EDT 2018"]:0.0)[&"Consensus support(%)"=88.0]:0.008426909857483582,(Q1J8J4_Bacteria_Streptococcus_pyogenes[&description="Concatenation of 2 sequences",Created="Wed Apr 04 11:33:16 EDT 2018"]:0.0035314867162387024,(Q1JDL6_Bacteria_Streptococcus_pyogenes[&description="Concatenation of 2 sequences",Created="Wed Apr 04 11:33:16 EDT 2018"]:0.0,Q1JNI8_Bacteria_Streptococcus_pyogenes[&description="Concatenation of 2 sequences",Created="Wed Apr 04 11:33:16 EDT 2018"]:0.0)[&"Consensus support(%)"=35.0]:0.000563)[&"Consensus support(%)"=40.0]:0.0011957121300170417)[&"Consensus support(%)"=38.0]:0.0011246084478468894)[&"Consensus support(%)"=56.00000000000001]:0.0027147861542585446)[&"Consensus support(%)"=100.0]:0.04255540188587333,(C0M8P2_Bacteria_Streptococcus_equi[&description="Concatenation of 2 sequences",Created="Wed Apr 04 11:33:16 EDT 2018"]:0.0021399625453857956,(B4U0U9_Bacteria_Streptococcus_equi[&description="Concatenation of 2 sequences",Created="Wed Apr 04 11:33:16 EDT 2018"]:0.0,C0MF36_Bacteria_Streptococcus_equi[&description="Concatenation of 2 sequences",Created="Wed Apr 04 11:33:16 EDT 2018"]:0.0)[&"Consensus support(%)"=71.0]:0.0029076636497678116)[&"Consensus support(%)"=100.0]:0.037385506404021294)[&"Consensus support(%)"=78.0]:0.02410024720653869)[&"Consensus support(%)"=72.0]:0.020587857229570048)[&"Consensus support(%)"=41.0]:0.014151025316698594)[&"Consensus support(%)"=79.0]:0.01592181350618112)[&"Consensus support(%)"=100.0]:0.06544186476867393)[&"Consensus support(%)"=100.0]:0.09726027691516131)[&"Consensus support(%)"=63.0]:0.04713845525656132,((P59155_Bacteria_Oceanobacillus_iheyensis[&description="Concatenation of 2 sequences",Created="Wed Apr 04 11:33:16 EDT 2018"]:0.2761630567093866,(Q92F79_Bacteria_Listeria_innocua[&description="Concatenation of 2 sequences",Created="Wed Apr 04 11:33:16 EDT 2018"]:0.01913915378837965,(A0AEZ3_Bacteria_Listeria_welshimeri[&description="Concatenation of 2 sequences",Created="Wed Apr 04 11:33:16 EDT 2018"]:0.018975615896027205,(B8DGN7_Bacteria_Listeria_monocytogenes[&description="Concatenation of 2 sequences",Created="Wed Apr 04 11:33:16 EDT 2018"]:0.004680263383028436,(Q8YAE2_Bacteria_Listeria_monocytogenes[&description="Concatenation of 2 sequences",Created="Wed Apr 04 11:33:16 EDT 2018"]:0.003373450616582428,(C1KYC1_Bacteria_Listeria_monocytogenes[&description="Concatenation of 2 sequences",Created="Wed Apr 04 11:33:16 EDT 2018"]:0.0,Q724M5_Bacteria_Listeria_monocytogenes[&description="Concatenation of 2 sequences",Created="Wed Apr 04 11:33:16 EDT 2018"]:0.0)[&"Consensus support(%)"=89.0]:0.005812207126263778)[&"Consensus support(%)"=50.0]:0.003442764404772694)[&"Consensus support(%)"=91.0]:0.008092542771047446)[&"Consensus support(%)"=51.0]:0.007090161186669383)[&"Consensus support(%)"=100.0]:0.2158038813030872)[&"Consensus support(%)"=34.0]:0.021400441397041885,((Q5WLW2_Bacteria_Bacillus_clausii[&description="Concatenation of 2 sequences",Created="Wed Apr 04 11:33:16 EDT 2018"]:0.21751199787104405,Q9KGK4_Bacteria_Bacillus_halodurans[&description="Concatenation of 2 sequences",Created="Wed Apr 04 11:33:16 EDT 2018"]:0.1690749347526546)[&"Consensus support(%)"=43.0]:0.04638670612176638,((A7GJV3_Bacteria_Bacillus_cytotoxicus[&description="Concatenation of 2 sequences",Created="Wed Apr 04 11:33:16 EDT 2018"]:0.038448711338312166,((B7HIK9_Bacteria_Bacillus_cereus[&description="Concatenation of 2 sequences",Created="Wed Apr 04 11:33:16 EDT 2018"]:0.0,(Q81JA5_Bacteria_Bacillus_cereus[&description="Concatenation of 2 sequences",Created="Wed Apr 04 11:33:16 EDT 2018"]:0.0,B7ISV1_Bacteria_Bacillus_cereus[&description="Concatenation of 2 sequences",Created="Wed Apr 04 11:33:16 EDT 2018"]:0.0)[&"Consensus support(%)"=62.0]:0.0)[&"Consensus support(%)"=62.0]:0.003319830802740732,((C1ESX0_Bacteria_Bacillus_cereus[&description="Concatenation of 2 sequences",Created="Wed Apr 04 11:33:16 EDT 2018"]:0.0,A0R8B4_Bacteria_Bacillus_thuringiensis[&description="Concatenation of 2 sequences",Created="Wed Apr 04 11:33:16 EDT 2018"]:0.0)[&"Consensus support(%)"=65.0]:0.003671375981887898,(A9VN54_Bacteria_Bacillus_weihenstephanensis[&description="Concatenation of 2 sequences",Created="Wed Apr 04 11:33:16 EDT 2018"]:0.002592264268583991,(Q63HJ1_Bacteria_Bacillus_cereus[&description="Concatenation of 2 sequences",Created="Wed Apr 04 11:33:16 EDT 2018"]:0.0,(B9IZC4_Bacteria_Bacillus_cereus[&description="Concatenation of 2 sequences",Created="Wed Apr 04 11:33:16 EDT 2018"]:0.0,(Q73FG7_Bacteria_Bacillus_cereus[&description="Concatenation of 2 sequences",Created="Wed Apr 04 11:33:16 EDT 2018"]:0.0,(B7HPV2_Bacteria_Bacillus_cereus[&description="Concatenation of 2 sequences",Created="Wed Apr 04 11:33:16 EDT 2018"]:0.0,(B7JK47_Bacteria_Bacillus_cereus[&description="Concatenation of 2 sequences",Created="Wed Apr 04 11:33:16 EDT 2018"]:0.0,(C3P9I6_Bacteria_Bacillus_anthracis[&description="Concatenation of 2 sequences",Created="Wed Apr 04 11:33:16 EDT 2018"]:0.0,(Q6HPX5_Bacteria_Bacillus_thuringiensis[&description="Concatenation of 2 sequences",Created="Wed Apr 04 11:33:16 EDT 2018"]:0.0,(C3LJ13_Bacteria_Bacillus_anthracis[&description="Concatenation of 2 sequences",Created="Wed Apr 04 11:33:16 EDT 2018"]:0.0,Q81W00_Bacteria_Bacillus_anthracis[&description="Concatenation of 2 sequences",Created="Wed Apr 04 11:33:16 EDT 2018"]:0.0)[&"Consensus support(%)"=62.0]:0.0)[&"Consensus support(%)"=41.0]:0.0)[&"Consensus support(%)"=41.0]:0.0)[&"Consensus support(%)"=41.0]:0.0)[&"Consensus support(%)"=41.0]:0.0)[&"Consensus support(%)"=27.0]:0.0)[&"Consensus support(%)"=27.0]:0.0)[&"Consensus support(%)"=27.0]:0.0013137059554267127)[&"Consensus support(%)"=32.0]:0.0016785486092112812)[&"Consensus support(%)"=41.0]:0.00190280445237503)[&"Consensus support(%)"=100.0]:0.027435448562601515)[&"Consensus support(%)"=100.0]:0.12748536177164874,(B1HS82_Bacteria_Lysinibacillus_sphaericus[&description="Concatenation of 2 sequences",Created="Wed Apr 04 11:33:16 EDT 2018"]:0.19762480568554086,((A8F909_Bacteria_Bacillus_pumilus[&description="Concatenation of 2 sequences",Created="Wed Apr 04 11:33:16 EDT 2018"]:0.0831224332864283,(P37468_Bacteria_Bacillus_subtilis[&description="Concatenation of 2 sequences",Created="Wed Apr 04 11:33:16 EDT 2018"]:0.07766777729663436,Q65PH9_Bacteria_Bacillus_licheniformis[&description="Concatenation of 2 sequences",Created="Wed Apr 04 11:33:16 EDT 2018"]:0.0712546931096752)[&"Consensus support(%)"=53.0]:0.015316025175423471)[&"Consensus support(%)"=100.0]:0.08188642784011549,((Q5L3V8_Bacteria_Geobacillus_kaustophilus[&description="Concatenation of 2 sequences",Created="Wed Apr 04 11:33:16 EDT 2018"]:0.04889912518801518,A4IJB8_Bacteria_Geobacillus_thermodenitrificans[&description="Concatenation of 2 sequences",Created="Wed Apr 04 11:33:16 EDT 2018"]:0.04892057433244212)[&"Consensus support(%)"=100.0]:0.040819877733301785,(B7GFH0_Bacteria_Anoxybacillus_flavithermus[&description="Concatenation of 2 sequences",Created="Wed Apr 04 11:33:16 EDT 2018"]:0.12697849944552725,C5D363_Bacteria_Geobacillus_sp[&description="Concatenation of 2 sequences",Created="Wed Apr 04 11:33:16 EDT 2018"]:0.09203709579428711)[&"Consensus support(%)"=51.0]:0.017725260103128422)[&"Consensus support(%)"=78.0]:0.03051391014150429)[&"Consensus support(%)"=54.0]:0.025223381089235476)[&"Consensus support(%)"=50.0]:0.025485252798656023)[&"Consensus support(%)"=18.0]:0.018303297887997172)[&"Consensus support(%)"=31.0]:0.021146319302141107)[&"Consensus support(%)"=61.0]:0.04211885346043096)[&"Consensus support(%)"=37.0]:0.027465743427232514)[&"Consensus support(%)"=38.0]:0.03296093825604598)[&"Consensus support(%)"=68.0]:0.041293652458868055,(Q04DR8_Bacteria_Oenococcus_oeni[&description="Concatenation of 2 sequences",Created="Wed Apr 04 11:33:16 EDT 2018"]:0.3430544144371408,((Q03VR7_Bacteria_Leuconostoc_mesenteroides[&description="Concatenation of 2 sequences",Created="Wed Apr 04 11:33:16 EDT 2018"]:0.1227059659728155,B1N079_Bacteria_Leuconostoc_citreum[&description="Concatenation of 2 sequences",Created="Wed Apr 04 11:33:16 EDT 2018"]:0.1321551509839917)[&"Consensus support(%)"=100.0]:0.2100461885484131,((B2G5I8_Bacteria_Lactobacillus_reuteri[&description="Concatenation of 2 sequences",Created="Wed Apr 04 11:33:16 EDT 2018"]:0.0,A5VI09_Bacteria_Lactobacillus_reuteri[&description="Concatenation of 2 sequences",Created="Wed Apr 04 11:33:16 EDT 2018"]:0.0)[&"Consensus support(%)"=100.0]:0.26364416525213963,(Q03HF6_Bacteria_Pediococcus_pentosaceus[&description="Concatenation of 2 sequences",Created="Wed Apr 04 11:33:16 EDT 2018"]:0.2733348842333785,(Q03T56_Bacteria_Lactobacillus_brevis[&description="Concatenation of 2 sequences",Created="Wed Apr 04 11:33:16 EDT 2018"]:0.24899337808450414,(Q88Z93_Bacteria_Lactobacillus_plantarum[&description="Concatenation of 2 sequences",Created="Wed Apr 04 11:33:16 EDT 2018"]:0.23251211212673917,Q1WV73_Bacteria_Lactobacillus_salivarius[&description="Concatenation of 2 sequences",Created="Wed Apr 04 11:33:16 EDT 2018"]:0.20840987702595354)[&"Consensus support(%)"=76.0]:0.03785446884554576)[&"Consensus support(%)"=31.0]:0.022615438710851397)[&"Consensus support(%)"=34.0]:0.024330406182965204)[&"Consensus support(%)"=68.0]:0.038727923295719)[&"Consensus support(%)"=49.0]:0.03209441891071223)[&"Consensus support(%)"=62.0]:0.051263305119487824)[&"Consensus support(%)"=65.0]:0.047545930029672064)[&"Consensus support(%)"=26.0]:0.05354985194692156)[&"Consensus support(%)"=9.0]:0.047786926180664005,(Q3A8X5_Bacteria_Carboxydothermus_hydrogenoformans[&description="Concatenation of 2 sequences",Created="Wed Apr 04 11:33:16 EDT 2018"]:0.4733816999864887,((Q3Z9F0_Bacteria_Dehalococcoides_mccartyi[&description="Concatenation of 2 sequences",Created="Wed Apr 04 11:33:16 EDT 2018"]:0.08148112372731375,(Q3ZZE6_Bacteria_Dehalococcoides_mccartyi[&description="Concatenation of 2 sequences",Created="Wed Apr 04 11:33:16 EDT 2018"]:0.002417108933247726,A5FS52_Bacteria_Dehalococcoides_mccartyi[&description="Concatenation of 2 sequences",Created="Wed Apr 04 11:33:16 EDT 2018"]:0.01682005865328644)[&"Consensus support(%)"=100.0]:0.0476248549072706)[&"Consensus support(%)"=100.0]:0.43587266152829357,(Q67JB9_Bacteria_Symbiobacterium_thermophilum[&description="Concatenation of 2 sequences",Created="Wed Apr 04 11:33:16 EDT 2018"]:0.31672799882488073,(A5D673_Bacteria_Pelotomaculum_thermopropionicum[&description="Concatenation of 2 sequences",Created="Wed Apr 04 11:33:16 EDT 2018"]:0.297651512745841,Q2RME8_Bacteria_Moorella_thermoacetica[&description="Concatenation of 2 sequences",Created="Wed Apr 04 11:33:16 EDT 2018"]:0.28983038031007785)[&"Consensus support(%)"=50.0]:0.042991765325065795)[&"Consensus support(%)"=41.0]:0.04039913762555534)[&"Consensus support(%)"=38.0]:0.04016224463016099)[&"Consensus support(%)"=5.0]:0.024090018892046917)[&"Consensus support(%)"=2.0]:0.04557962529499024)[&"Consensus support(%)"=4.0]:0.04860161074043826,((Q1AXL9_Bacteria_Rubrobacter_xylanophilus[&description="Concatenation of 2 sequences",Created="Wed Apr 04 11:33:16 EDT 2018"]:0.38230028872946575,Q9YEM5_Archaea_Aeropyrum_pernix[&description="Concatenation of 2 sequences",Created="Wed Apr 04 11:33:16 EDT 2018"]:0.6973947731307567)[&"Consensus support(%)"=35.0]:0.08888753717377837,(((Q5SM60_Bacteria_Thermus_thermophilus[&description="Concatenation of 2 sequences",Created="Wed Apr 04 11:33:16 EDT 2018"]:0.004743331734425711,Q72GC7_Bacteria_Thermus_thermophilus[&description="Concatenation of 2 sequences",Created="Wed Apr 04 11:33:16 EDT 2018"]:0.0024909662872855)[&"Consensus support(%)"=100.0]:0.3898292421474309,(Q9RU68_Bacteria_Deinococcus_radiodurans[&description="Concatenation of 2 sequences",Created="Wed Apr 04 11:33:16 EDT 2018"]:0.1291968873852917,Q1IZ94_Bacteria_Deinococcus_geothermalis[&description="Concatenation of 2 sequences",Created="Wed Apr 04 11:33:16 EDT 2018"]:0.10991261980110234)[&"Consensus support(%)"=100.0]:0.30432568355578654)[&"Consensus support(%)"=92.0]:0.08928333483064653,((B1ZW80_Bacteria_Opitutus_terrae[&description="Concatenation of 2 sequences",Created="Wed Apr 04 11:33:16 EDT 2018"]:0.5636023922061785,(O65090_Eukaryota_Arabidopsis_thaliana[&description="Concatenation of 2 sequences",Created="Wed Apr 04 11:33:16 EDT 2018"]:0.6477638856280505,(Q6ME80_Bacteria_Protochlamydia_amoebophila[&description="Concatenation of 2 sequences",Created="Wed Apr 04 11:33:16 EDT 2018"]:0.43787599403828276,(Q9Z6K0_Bacteria_Chlamydia_pneumoniae[&description="Concatenation of 2 sequences",Created="Wed Apr 04 11:33:16 EDT 2018"]:0.19527950040157427,((Q5L6H5_Bacteria_Chlamydia_abortus[&description="Concatenation of 2 sequences",Created="Wed Apr 04 11:33:16 EDT 2018"]:0.06004743692629995,(Q823V2_Bacteria_Chlamydophila_caviae[&description="Concatenation of 2 sequences",Created="Wed Apr 04 11:33:16 EDT 2018"]:0.017912266573316505,Q253R6_Bacteria_Chlamydia_felis[&description="Concatenation of 2 sequences",Created="Wed Apr 04 11:33:16 EDT 2018"]:0.028869130797905363)[&"Consensus support(%)"=100.0]:0.04683681778677053)[&"Consensus support(%)"=100.0]:0.08166482372990679,(Q9PK40_Bacteria_Chlamydia_muridarum[&description="Concatenation of 2 sequences",Created="Wed Apr 04 11:33:16 EDT 2018"]:0.04355536364623773,(B0BBY8_Bacteria_Chlamydia_trachomatis[&description="Concatenation of 2 sequences",Created="Wed Apr 04 11:33:16 EDT 2018"]:0.0,(Q3KM04_Bacteria_Chlamydia_trachomatis[&description="Concatenation of 2 sequences",Created="Wed Apr 04 11:33:16 EDT 2018"]:0.0,(O84358_Bacteria_Chlamydia_trachomatis[&description="Concatenation of 2 sequences",Created="Wed Apr 04 11:33:16 EDT 2018"]:0.0,B0B7S3_Bacteria_Chlamydia_trachomatis[&description="Concatenation of 2 sequences",Created="Wed Apr 04 11:33:16 EDT 2018"]:0.0)[&"Consensus support(%)"=100.0]:0.0)[&"Consensus support(%)"=100.0]:0.0)[&"Consensus support(%)"=100.0]:0.03939943238934602)[&"Consensus support(%)"=100.0]:0.12471488809714477)[&"Consensus support(%)"=97.0]:0.06017074549357926)[&"Consensus support(%)"=100.0]:0.1810998232016636)[&"Consensus support(%)"=72.0]:0.09640965982845676)[&"Consensus support(%)"=69.0]:0.08827107187185221)[&"Consensus support(%)"=21.0]:0.04930100034111487,(Q7UIR4_Bacteria_Rhodopirellula_baltica[&description="Concatenation of 2 sequences",Created="Wed Apr 04 11:33:16 EDT 2018"]:0.6283385572280975,(A0LR93_Bacteria_Acidothermus_cellulolyticus[&description="Concatenation of 2 sequences",Created="Wed Apr 04 11:33:16 EDT 2018"]:0.3795208657033858,((A1A3W3_Bacteria_Bifidobacterium_adolescentis[&description="Concatenation of 2 sequences",Created="Wed Apr 04 11:33:16 EDT 2018"]:0.09827270934640628,(Q8G6I3_Bacteria_Bifidobacterium_longum[&description="Concatenation of 2 sequences",Created="Wed Apr 04 11:33:16 EDT 2018"]:0.0041976758910435355,(B3DP38_Bacteria_Bifidobacterium_longum[&description="Concatenation of 2 sequences",Created="Wed Apr 04 11:33:16 EDT 2018"]:0.0041791755534138,B7GPE3_Bacteria_Bifidobacterium_longum[&description="Concatenation of 2 sequences",Created="Wed Apr 04 11:33:16 EDT 2018"]:0.0)[&"Consensus support(%)"=97.0]:0.01021335365954483)[&"Consensus support(%)"=100.0]:0.08171890690254793)[&"Consensus support(%)"=100.0]:0.2134820454744347,(Q6ADP1_Bacteria_Leifsonia_xyli[&description="Concatenation of 2 sequences",Created="Wed Apr 04 11:33:16 EDT 2018"]:0.24932128381941585,((((A3Q5I0_Bacteria_Mycobacterium_sp[&description="Concatenation of 2 sequences",Created="Wed Apr 04 11:33:16 EDT 2018"]:0.0,(Q1B416_Bacteria_Mycobacterium_sp[&description="Concatenation of 2 sequences",Created="Wed Apr 04 11:33:16 EDT 2018"]:0.007279098414149168,A1UL32_Bacteria_Mycobacterium_sp[&description="Concatenation of 2 sequences",Created="Wed Apr 04 11:33:16 EDT 2018"]:0.0)[&"Consensus support(%)"=100.0]:0.0020765308954307383)[&"Consensus support(%)"=100.0]:0.05788451780830727,(A1TEH3_Bacteria_Mycobacterium_vanbaalenii[&description="Concatenation of 2 sequences",Created="Wed Apr 04 11:33:16 EDT 2018"]:0.010678985677827178,A4T6P3_Bacteria_Mycobacterium_gilvum[&description="Concatenation of 2 sequences",Created="Wed Apr 04 11:33:16 EDT 2018"]:0.014409441348747231)[&"Consensus support(%)"=100.0]:0.04648928158761918)[&"Consensus support(%)"=100.0]:0.05288555969041766,((P66661_Bacteria_Mycobacterium_bovis[&description="Concatenation of 2 sequences",Created="Wed Apr 04 11:33:16 EDT 2018"]:0.0,(A5U153_Bacteria_Mycobacterium_tuberculosis[&description="Concatenation of 2 sequences",Created="Wed Apr 04 11:33:16 EDT 2018"]:0.0,(A1KHE8_Bacteria_Mycobacterium_bovis[&description="Concatenation of 2 sequences",Created="Wed Apr 04 11:33:16 EDT 2018"]:0.0,(P9WH06_Bacteria_Mycobacterium_tuberculosis[&description="Concatenation of 2 sequences",Created="Wed Apr 04 11:33:16 EDT 2018"]:0.0,(P9WH07_Bacteria_Mycobacterium_tuberculosis[&description="Concatenation of 2 sequences",Created="Wed Apr 04 11:33:16 EDT 2018"]:0.0,C1AM01_Bacteria_Mycobacterium_bovis[&description="Concatenation of 2 sequences",Created="Wed Apr 04 11:33:16 EDT 2018"]:0.0)[&"Consensus support(%)"=100.0]:0.0)[&"Consensus support(%)"=100.0]:0.0)[&"Consensus support(%)"=100.0]:0.0)[&"Consensus support(%)"=100.0]:0.0)[&"Consensus support(%)"=100.0]:0.06162253061971144,((Q741W2_Bacteria_Mycobacterium_paratuberculosis[&description="Concatenation of 2 sequences",Created="Wed Apr 04 11:33:16 EDT 2018"]:0.004042128759063341,A0QBW0_Bacteria_Mycobacterium_avium[&description="Concatenation of 2 sequences",Created="Wed Apr 04 11:33:16 EDT 2018"]:0.0032825628362621777)[&"Consensus support(%)"=100.0]:0.05386749833134081,(Q9CD52_Bacteria_Mycobacterium_leprae[&description="Concatenation of 2 sequences",Created="Wed Apr 04 11:33:16 EDT 2018"]:0.0,B8ZU59_Bacteria_Mycobacterium_leprae[&description="Concatenation of 2 sequences",Created="Wed Apr 04 11:33:16 EDT 2018"]:0.0)[&"Consensus support(%)"=100.0]:0.09137643829468396)[&"Consensus support(%)"=65.0]:0.01471836499789591)[&"Consensus support(%)"=94.0]:0.029452050481457517)[&"Consensus support(%)"=100.0]:0.1914426786165666,(Q6AAD7_Bacteria_Propionibacterium_acnes[&description="Concatenation of 2 sequences",Created="Wed Apr 04 11:33:16 EDT 2018"]:0.28027961148200153,((Q4JU23_Bacteria_Corynebacterium_jeikeium[&description="Concatenation of 2 sequences",Created="Wed Apr 04 11:33:16 EDT 2018"]:0.18431966132301386,(Q6NIA2_Bacteria_Corynebacterium_diphtheriae[&description="Concatenation of 2 sequences",Created="Wed Apr 04 11:33:16 EDT 2018"]:0.15392012888930925,(Q8FQZ5_Bacteria_Corynebacterium_efficiens[&description="Concatenation of 2 sequences",Created="Wed Apr 04 11:33:16 EDT 2018"]:0.06852991961222649,(Q8NRY1_Bacteria_Corynebacterium_glutamicum[&description="Concatenation of 2 sequences",Created="Wed Apr 04 11:33:16 EDT 2018"]:0.005985277577662479,A4QCP0_Bacteria_Corynebacterium_glutamicum[&description="Concatenation of 2 sequences",Created="Wed Apr 04 11:33:16 EDT 2018"]:0.0019501067309081182)[&"Consensus support(%)"=100.0]:0.07840335033014786)[&"Consensus support(%)"=100.0]:0.08416195235137003)[&"Consensus support(%)"=94.0]:0.043113473501148365)[&"Consensus support(%)"=91.0]:0.07607725927837183,((Q5YPY6_Bacteria_Nocardia_farcinica[&description="Concatenation of 2 sequences",Created="Wed Apr 04 11:33:16 EDT 2018"]:0.11909624379896856,(C1A383_Bacteria_Rhodococcus_erythropolis[&description="Concatenation of 2 sequences",Created="Wed Apr 04 11:33:16 EDT 2018"]:0.08244985733377978,(Q0S4T6_Bacteria_Rhodococcus_jostii[&description="Concatenation of 2 sequences",Created="Wed Apr 04 11:33:16 EDT 2018"]:0.014387391051155692,C1AXY5_Bacteria_Rhodococcus_opacus[&description="Concatenation of 2 sequences",Created="Wed Apr 04 11:33:16 EDT 2018"]:0.014411277656258088)[&"Consensus support(%)"=100.0]:0.05226062610484487)[&"Consensus support(%)"=99.0]:0.03662914349818351)[&"Consensus support(%)"=100.0]:0.1013036650792582,((A1R4F7_Bacteria_Paenarthrobacter_aurescens[&description="Concatenation of 2 sequences",Created="Wed Apr 04 11:33:16 EDT 2018"]:0.08464256041757087,A0JU87_Bacteria_Arthrobacter_sp[&description="Concatenation of 2 sequences",Created="Wed Apr 04 11:33:16 EDT 2018"]:0.08218515683558629)[&"Consensus support(%)"=100.0]:0.151154198210711,(Q47SX4_Bacteria_Thermobifida_fusca[&description="Concatenation of 2 sequences",Created="Wed Apr 04 11:33:16 EDT 2018"]:0.1914289685424549,(A6W6U4_Bacteria_Kineococcus_radiotolerans[&description="Concatenation of 2 sequences",Created="Wed Apr 04 11:33:16 EDT 2018"]:0.19437979553318807,(B1VUF9_Bacteria_Streptomyces_griseus[&description="Concatenation of 2 sequences",Created="Wed Apr 04 11:33:16 EDT 2018"]:0.05729709608610219,(Q82HC3_Bacteria_Streptomyces_avermitilis[&description="Concatenation of 2 sequences",Created="Wed Apr 04 11:33:16 EDT 2018"]:0.042038114351605024,Q9K3R5_Bacteria_Streptomyces_coelicolor[&description="Concatenation of 2 sequences",Created="Wed Apr 04 11:33:16 EDT 2018"]:0.024184725089882828)[&"Consensus support(%)"=99.0]:0.02768964007460641)[&"Consensus support(%)"=100.0]:0.11873107632768164)[&"Consensus support(%)"=37.0]:0.022791931263400837)[&"Consensus support(%)"=57.99999999999999]:0.024692643286397517)[&"Consensus support(%)"=68.0]:0.03223931506236173)[&"Consensus support(%)"=50.0]:0.030262698751860037)[&"Consensus support(%)"=28.999999999999996]:0.030636226870504893)[&"Consensus support(%)"=20.0]:0.02155233285704508)[&"Consensus support(%)"=31.0]:0.030547163794574034)[&"Consensus support(%)"=28.000000000000004]:0.024889828799280332)[&"Consensus support(%)"=74.0]:0.047325117556357175)[&"Consensus support(%)"=97.0]:0.15424512633581106)[&"Consensus support(%)"=20.0]:0.04341825481493708)[&"Consensus support(%)"=7.000000000000001]:0.024862327235732926)[&"Consensus support(%)"=6.0]:0.02770215406863377)[&"Consensus support(%)"=2.0]:0.045506441145989146,(((Q1MR01_Bacteria_Lawsonia_intracellularis[&description="Concatenation of 2 sequences",Created="Wed Apr 04 11:33:16 EDT 2018"]:0.41459107372701387,(C6BSW3_Bacteria_Desulfovibrio_salexigens[&description="Concatenation of 2 sequences",Created="Wed Apr 04 11:33:16 EDT 2018"]:0.3303268093737258,(Q30ZP0_Bacteria_Desulfovibrio_alaskensis[&description="Concatenation of 2 sequences",Created="Wed Apr 04 11:33:16 EDT 2018"]:0.27093122035955164,(Q72B41_Bacteria_Desulfovibrio_vulgaris[&description="Concatenation of 2 sequences",Created="Wed Apr 04 11:33:16 EDT 2018"]:0.006221143477470936,A1VD65_Bacteria_Desulfovibrio_vulgaris[&description="Concatenation of 2 sequences",Created="Wed Apr 04 11:33:16 EDT 2018"]:0.009943259239693632)[&"Consensus support(%)"=100.0]:0.21776569651209737)[&"Consensus support(%)"=98.0]:0.10537795660305829)[&"Consensus support(%)"=54.0]:0.04476183770703032)[&"Consensus support(%)"=98.0]:0.11962154082607405,(B4U9C8_Bacteria_Hydrogenobaculum_sp[&description="Concatenation of 2 sequences",Created="Wed Apr 04 11:33:16 EDT 2018"]:0.46531485368092906,(O67680_Bacteria_Aquifex_aeolicus[&description="Concatenation of 2 sequences",Created="Wed Apr 04 11:33:16 EDT 2018"]:0.36586430549879295,(C0QUE5_Bacteria_Persephonella_marina[&description="Concatenation of 2 sequences",Created="Wed Apr 04 11:33:16 EDT 2018"]:0.2506657709314274,B2V963_Bacteria_Sulfurihydrogenibium_sp[&description="Concatenation of 2 sequences",Created="Wed Apr 04 11:33:16 EDT 2018"]:0.20285833367517514)[&"Consensus support(%)"=99.0]:0.17441312638081358)[&"Consensus support(%)"=81.0]:0.08075946691399258)[&"Consensus support(%)"=82.0]:0.10664912969559226)[&"Consensus support(%)"=19.0]:0.03915117644338213,(((Q17ZF9_Bacteria_Helicobacter_acinonychis[&description="Concatenation of 2 sequences",Created="Wed Apr 04 11:33:16 EDT 2018"]:0.053284346920332244,(Q9ZJI7_Bacteria_Helicobacter_pylori[&description="Concatenation of 2 sequences",Created="Wed Apr 04 11:33:16 EDT 2018"]:0.020970238920416065,(Q1CRJ9_Bacteria_Helicobacter_pylori[&description="Concatenation of 2 sequences",Created="Wed Apr 04 11:33:16 EDT 2018"]:0.013924750553802552,(B2UVG9_Bacteria_Helicobacter_pylori[&description="Concatenation of 2 sequences",Created="Wed Apr 04 11:33:16 EDT 2018"]:0.020570695135917832,(O25972_Bacteria_Helicobacter_pylori[&description="Concatenation of 2 sequences",Created="Wed Apr 04 11:33:16 EDT 2018"]:0.01580480835696055,(B6JNS3_Bacteria_Helicobacter_pylori[&description="Concatenation of 2 sequences",Created="Wed Apr 04 11:33:16 EDT 2018"]:0.011640376730772187,B5Z950_Bacteria_Helicobacter_pylori[&description="Concatenation of 2 sequences",Created="Wed Apr 04 11:33:16 EDT 2018"]:0.014418865697031229)[&"Consensus support(%)"=80.0]:0.015371173594846401)[&"Consensus support(%)"=33.0]:0.008646797569296302)[&"Consensus support(%)"=28.999999999999996]:0.00812485268686358)[&"Consensus support(%)"=31.0]:0.010256489758134675)[&"Consensus support(%)"=27.0]:0.010467155146611565)[&"Consensus support(%)"=100.0]:0.4116218238711833,(Q7VGZ3_Bacteria_Helicobacter_hepaticus[&description="Concatenation of 2 sequences",Created="Wed Apr 04 11:33:16 EDT 2018"]:0.40591607815483066,(((Q9PLW7_Bacteria_Campylobacter_jejuni[&description="Concatenation of 2 sequences",Created="Wed Apr 04 11:33:16 EDT 2018"]:0.0037758667183271028,Q5HS85_Bacteria_Campylobacter_jejuni[&description="Concatenation of 2 sequences",Created="Wed Apr 04 11:33:16 EDT 2018"]:0.000905)[&"Consensus support(%)"=100.0]:0.32835039817872513,(A7I417_Bacteria_Campylobacter_hominis[&description="Concatenation of 2 sequences",Created="Wed Apr 04 11:33:16 EDT 2018"]:0.3065806677092061,(A0RRT6_Bacteria_Campylobacter_fetus[&description="Concatenation of 2 sequences",Created="Wed Apr 04 11:33:16 EDT 2018"]:0.27938073290087856,(A7GVW6_Bacteria_Campylobacter_curvus[&description="Concatenation of 2 sequences",Created="Wed Apr 04 11:33:16 EDT 2018"]:0.18253218693256293,A7ZGB4_Bacteria_Campylobacter_concisus[&description="Concatenation of 2 sequences",Created="Wed Apr 04 11:33:16 EDT 2018"]:0.15707102175203372)[&"Consensus support(%)"=100.0]:0.09521962620365003)[&"Consensus support(%)"=84.0]:0.05870869852987932)[&"Consensus support(%)"=76.0]:0.045706175688074224)[&"Consensus support(%)"=69.0]:0.05663023575469597,(Q30NR7_Bacteria_Sulfurimonas_denitrificans[&description="Concatenation of 2 sequences",Created="Wed Apr 04 11:33:16 EDT 2018"]:0.31589433929595545,A8EQW4_Bacteria_Arcobacter_butzleri[&description="Concatenation of 2 sequences",Created="Wed Apr 04 11:33:16 EDT 2018"]:0.33674179146809136)[&"Consensus support(%)"=48.0]:0.053021451948673824)[&"Consensus support(%)"=55.00000000000001]:0.03687149701150816)[&"Consensus support(%)"=72.0]:0.055149940163102734)[&"Consensus support(%)"=99.0]:0.18528563044765947,(((Q32LD4_Eukaryota_Bos_taurus[&description="Concatenation of 2 sequences",Created="Wed Apr 04 11:33:16 EDT 2018"]:0.2859372802945586,(Q9H5Q4_Eukaryota_Homo_sapiens[&description="Concatenation of 2 sequences",Created="Wed Apr 04 11:33:16 EDT 2018"]:0.2634312113470198,(Q3TL26_Eukaryota_Mus_musculus[&description="Concatenation of 2 sequences",Created="Wed Apr 04 11:33:16 EDT 2018"]:0.052801527003847486,Q5U2T7_Eukaryota_Rattus_norvegicus[&description="Concatenation of 2 sequences",Created="Wed Apr 04 11:33:16 EDT 2018"]:0.07116922125265429)[&"Consensus support(%)"=99.0]:0.3075695504187733)[&"Consensus support(%)"=56.00000000000001]:0.05694306320056961)[&"Consensus support(%)"=98.0]:0.5289682615571646,(Q9VH38_Eukaryota_Drosophila_melanogaster[&description="Concatenation of 2 sequences",Created="Wed Apr 04 11:33:16 EDT 2018"]:0.9604389066635257,(Q9US51_Eukaryota_Schizosaccharomyces_pombe[&description="Concatenation of 2 sequences",Created="Wed Apr 04 11:33:16 EDT 2018"]:0.8968162214359215,(P87250_Eukaryota_Kluyveromyces_lactis[&description="Concatenation of 2 sequences",Created="Wed Apr 04 11:33:16 EDT 2018"]:0.797559295831524,(P87292_Eukaryota_Lachancea_kluyveri[&description="Concatenation of 2 sequences",Created="Wed Apr 04 11:33:16 EDT 2018"]:0.486666765371413,(P14908_Eukaryota_Saccharomyces_cerevisiae[&description="Concatenation of 2 sequences",Created="Wed Apr 04 11:33:16 EDT 2018"]:0.03384202459594208,Q9Y829_Eukaryota_Saccharomyces_paradoxus[&description="Concatenation of 2 sequences",Created="Wed Apr 04 11:33:16 EDT 2018"]:0.015114843501137778)[&"Consensus support(%)"=78.0]:0.22208412709409722)[&"Consensus support(%)"=65.0]:0.25394471946544284)[&"Consensus support(%)"=86.0]:0.31005774966770194)[&"Consensus support(%)"=100.0]:0.7415406761568964)[&"Consensus support(%)"=59.0]:0.13519111098926687)[&"Consensus support(%)"=88.0]:0.25532911894754595,((((P07287_Bacteria_Saccharopolyspora_erythraea[&description="Concatenation of 2 sequences",Created="Wed Apr 04 11:33:16 EDT 2018"]:0.2110714414480878,P09891_Bacteria_Aeromicrobium_erythreum[&description="Concatenation of 2 sequences",Created="Wed Apr 04 11:33:16 EDT 2018"]:0.28263423246957936)[&"Consensus support(%)"=95.0]:0.07548058715723213,(P45439_Bacteria_Streptomyces_fradiae[&description="Concatenation of 2 sequences",Created="Wed Apr 04 11:33:16 EDT 2018"]:0.39888760508018967,P13079_Bacteria_Streptomyces_thermotolerans[&description="Concatenation of 2 sequences",Created="Wed Apr 04 11:33:16 EDT 2018"]:0.34980449055929147)[&"Consensus support(%)"=89.0]:0.06571142854224722)[&"Consensus support(%)"=100.0]:0.22739093447881178,(P43433_Bacteria_Micromonospora_griseorubida[&description="Concatenation of 2 sequences",Created="Wed Apr 04 11:33:16 EDT 2018"]:0.4980301816179101,P16898_Bacteria_Corynebacterium_diphtheriae[&description="Concatenation of 2 sequences",Created="Wed Apr 04 11:33:16 EDT 2018"]:0.4347880123378922)[&"Consensus support(%)"=91.0]:0.12442966787606811)[&"Consensus support(%)"=97.0]:0.18615159698560463,(((P06573_Bacteria_Streptococcus_sanguinis[&description="Concatenation of 2 sequences",Created="Wed Apr 04 11:33:16 EDT 2018"]:0.005866555677245498,(P21236_Bacteria_Streptococcus_pneumoniae[&description="Concatenation of 2 sequences",Created="Wed Apr 04 11:33:16 EDT 2018"]:0.0024908793531072198,(P20173_Bacteria_Enterococcus_faecalis[&description="Concatenation of 2 sequences",Created="Wed Apr 04 11:33:16 EDT 2018"]:0.000338,(P10738_Bacteria_Escherichia_coli[&description="Concatenation of 2 sequences",Created="Wed Apr 04 11:33:16 EDT 2018"]:0.008694764007462424,(P0A4D5_Bacteria_Enterococcus_faecalis[&description="Concatenation of 2 sequences",Created="Wed Apr 04 11:33:16 EDT 2018"]:0.0,P0A4D6_Bacteria_Clostridium_perfringens[&description="Concatenation of 2 sequences",Created="Wed Apr 04 11:33:16 EDT 2018"]:0.0)[&"Consensus support(%)"=63.0]:0.004366310245046657)[&"Consensus support(%)"=43.0]:0.004420234582841307)[&"Consensus support(%)"=27.0]:0.004308364849840387)[&"Consensus support(%)"=38.0]:0.008985289290936161)[&"Consensus support(%)"=100.0]:0.3676497620174337,((P06571_Bacteria_Lysinibacillus_sphaericus[&description="Concatenation of 2 sequences",Created="Wed Apr 04 11:33:16 EDT 2018"]:0.1469997054590365,(Q00014_Bacteria_Lactobacillus_reuteri[&description="Concatenation of 2 sequences",Created="Wed Apr 04 11:33:16 EDT 2018"]:0.15773850778974643,(P02979_Bacteria_Staphylococcus_aureus[&description="Concatenation of 2 sequences",Created="Wed Apr 04 11:33:16 EDT 2018"]:0.009283929656861797,(P13978_Bacteria_Staphylococcus_aureus[&description="Concatenation of 2 sequences",Created="Wed Apr 04 11:33:16 EDT 2018"]:0.000056,(P13956_Bacteria_Bacillus_subtilis[&description="Concatenation of 2 sequences",Created="Wed Apr 04 11:33:16 EDT 2018"]:0.0,(P13957_Bacteria_Staphylococcus_aureus[&description="Concatenation of 2 sequences",Created="Wed Apr 04 11:33:16 EDT 2018"]:0.00474462552030826,P06572_Bacteria_Staphylococcus_epidermidis[&description="Concatenation of 2 sequences",Created="Wed Apr 04 11:33:16 EDT 2018"]:0.008296553987961794)[&"Consensus support(%)"=40.0]:0.009127909166610113)[&"Consensus support(%)"=86.0]:0.007874145451862416)[&"Consensus support(%)"=96.0]:0.008693370526983399)[&"Consensus support(%)"=100.0]:0.10373129551157696)[&"Consensus support(%)"=71.0]:0.04818700645218379)[&"Consensus support(%)"=100.0]:0.10799280412287958,(Q6GKQ0_Bacteria_Staphylococcus_aureus[&description="Concatenation of 2 sequences",Created="Wed Apr 04 11:33:16 EDT 2018"]:0.0,(P0A0H3_Bacteria_Staphylococcus_aureus[&description="Concatenation of 2 sequences",Created="Wed Apr 04 11:33:16 EDT 2018"]:0.0,(P0A0H2_Bacteria_Staphylococcus_aureus[&description="Concatenation of 2 sequences",Created="Wed Apr 04 11:33:16 EDT 2018"]:0.0,P0A0H1_Bacteria_Staphylococcus_aureus[&description="Concatenation of 2 sequences",Created="Wed Apr 04 11:33:16 EDT 2018"]:0.0)[&"Consensus support(%)"=100.0]:0.0)[&"Consensus support(%)"=100.0]:0.0)[&"Consensus support(%)"=100.0]:0.27730558897787944)[&"Consensus support(%)"=72.0]:0.05375704764076913)[&"Consensus support(%)"=100.0]:0.399260048682126,((P45438_Bacteria_Bacillus_licheniformis[&description="Concatenation of 2 sequences",Created="Wed Apr 04 11:33:16 EDT 2018"]:0.018452584491266136,(Q04720_Bacteria_Bacillus_anthracis[&description="Concatenation of 2 sequences",Created="Wed Apr 04 11:33:16 EDT 2018"]:0.003837481524790244,Q03986_Bacteria_Bacillus_licheniformis[&description="Concatenation of 2 sequences",Created="Wed Apr 04 11:33:16 EDT 2018"]:0.000107)[&"Consensus support(%)"=92.0]:0.012652025276559686)[&"Consensus support(%)"=100.0]:0.6331337320493886,(P10337_Bacteria_Bacteroides_fragilis[&description="Concatenation of 2 sequences",Created="Wed Apr 04 11:33:16 EDT 2018"]:0.014633763161780127,Q02607_Bacteria_Bacteroides_fragilis[&description="Concatenation of 2 sequences",Created="Wed Apr 04 11:33:16 EDT 2018"]:0.015387571562756044)[&"Consensus support(%)"=100.0]:0.6392968635407957)[&"Consensus support(%)"=87.0]:0.13672171548601209)[&"Consensus support(%)"=72.0]:0.0890357544471207)[&"Consensus support(%)"=55.00000000000001]:0.08013276024264322)[&"Consensus support(%)"=43.0]:0.08841450304704511)[&"Consensus support(%)"=3.0]:0.04251330273111741)[&"Consensus support(%)"=1.0]:0.04386260123906549,(((B9K8F0_Bacteria_Thermotoga_neapolitana[&description="Concatenation of 2 sequences",Created="Wed Apr 04 11:33:16 EDT 2018"]:0.09138364351428815,(A5IME8_Bacteria_Thermotoga_petrophila[&description="Concatenation of 2 sequences",Created="Wed Apr 04 11:33:16 EDT 2018"]:0.045877882254394146,(Q9X1F1_Bacteria_Thermotoga_maritima[&description="Concatenation of 2 sequences",Created="Wed Apr 04 11:33:16 EDT 2018"]:0.016790981395049254,B1LBH5_Bacteria_Thermotoga_sp[&description="Concatenation of 2 sequences",Created="Wed Apr 04 11:33:16 EDT 2018"]:0.004394296391579888)[&"Consensus support(%)"=80.0]:0.012654759854762521)[&"Consensus support(%)"=92.0]:0.03348144298276937)[&"Consensus support(%)"=100.0]:0.3916992361990241,((Q6F2B4_Bacteria_Mesoplasma_florum[&description="Concatenation of 2 sequences",Created="Wed Apr 04 11:33:16 EDT 2018"]:0.2511389294356844,(P43038_Bacteria_Mycoplasma_capricolum[&description="Concatenation of 2 sequences",Created="Wed Apr 04 11:33:16 EDT 2018"]:0.019705529292987967,Q6MUM4_Bacteria_Mycoplasma_mycoides[&description="Concatenation of 2 sequences",Created="Wed Apr 04 11:33:16 EDT 2018"]:0.01854868955948132)[&"Consensus support(%)"=100.0]:0.23059492573356358)[&"Consensus support(%)"=100.0]:0.2324728056493925,((B1V9I5_Bacteria_Phytoplasma_australiense[&description="Concatenation of 2 sequences",Created="Wed Apr 04 11:33:16 EDT 2018"]:0.18454530967243948,(Q2NIH8_Bacteria_sp_phytoplasma[&description="Concatenation of 2 sequences",Created="Wed Apr 04 11:33:16 EDT 2018"]:0.014102492143254042,Q6YPJ4_Bacteria_sp_phytoplasma[&description="Concatenation of 2 sequences",Created="Wed Apr 04 11:33:16 EDT 2018"]:0.008585354252886384)[&"Consensus support(%)"=100.0]:0.18400407497432095)[&"Consensus support(%)"=100.0]:0.27319027111356653,(B3PLS2_Bacteria_Mycoplasma_arthritidis[&description="Concatenation of 2 sequences",Created="Wed Apr 04 11:33:16 EDT 2018"]:0.4324688048695077,(Q98RJ3_Bacteria_Mycoplasma_pulmonis[&description="Concatenation of 2 sequences",Created="Wed Apr 04 11:33:16 EDT 2018"]:0.3678949319245669,((Q5ZZN4_Bacteria_Mycoplasma_hyopneumoniae[&description="Concatenation of 2 sequences",Created="Wed Apr 04 11:33:16 EDT 2018"]:0.02193961645149045,(Q4A936_Bacteria_Mycoplasma_hyopneumoniae[&description="Concatenation of 2 sequences",Created="Wed Apr 04 11:33:16 EDT 2018"]:0.028029886308310322,Q4A775_Bacteria_Mycoplasma_hyopneumoniae[&description="Concatenation of 2 sequences",Created="Wed Apr 04 11:33:16 EDT 2018"]:0.008966675167043659)[&"Consensus support(%)"=89.0]:0.015537806150539197)[&"Consensus support(%)"=100.0]:0.37783164012303766,(Q6KH80_Bacteria_Mycoplasma_mobile[&description="Concatenation of 2 sequences",Created="Wed Apr 04 11:33:16 EDT 2018"]:0.34394476681708563,Q4A645_Bacteria_Mycoplasma_synoviae[&description="Concatenation of 2 sequences",Created="Wed Apr 04 11:33:16 EDT 2018"]:0.3757624735373464)[&"Consensus support(%)"=73.0]:0.058558678111335125)[&"Consensus support(%)"=47.0]:0.049238142370679236)[&"Consensus support(%)"=61.0]:0.052461289753227225)[&"Consensus support(%)"=28.000000000000004]:0.04042384695523125)[&"Consensus support(%)"=27.0]:0.040938318495244236)[&"Consensus support(%)"=15.0]:0.05009893798806988)[&"Consensus support(%)"=5.0]:0.04337554850321995,(((Q7NC69_Bacteria_Mycoplasma_gallisepticum[&description="Concatenation of 2 sequences",Created="Wed Apr 04 11:33:16 EDT 2018"]:0.4634509913170546,(P47701_Bacteria_Mycoplasma_genitalium[&description="Concatenation of 2 sequences",Created="Wed Apr 04 11:33:16 EDT 2018"]:0.2280546038502237,P75113_Bacteria_Mycoplasma_pneumoniae[&description="Concatenation of 2 sequences",Created="Wed Apr 04 11:33:16 EDT 2018"]:0.2579816478312231)[&"Consensus support(%)"=100.0]:0.24024544728891128)[&"Consensus support(%)"=96.0]:0.16142590743855634,(Q8EU92_Bacteria_Mycoplasma_penetrans[&description="Concatenation of 2 sequences",Created="Wed Apr 04 11:33:16 EDT 2018"]:0.440994672657245,(B5ZCB6_Bacteria_Ureaplasma_urealyticum[&description="Concatenation of 2 sequences",Created="Wed Apr 04 11:33:16 EDT 2018"]:0.050329576550249173,(Q9PPN8_Bacteria_Ureaplasma_parvum[&description="Concatenation of 2 sequences",Created="Wed Apr 04 11:33:16 EDT 2018"]:0.0,B1AJP2_Bacteria_Ureaplasma_parvum[&description="Concatenation of 2 sequences",Created="Wed Apr 04 11:33:16 EDT 2018"]:0.0)[&"Consensus support(%)"=100.0]:0.051823382604684956)[&"Consensus support(%)"=100.0]:0.3955437261299474)[&"Consensus support(%)"=60.0]:0.06683674271640293)[&"Consensus support(%)"=19.0]:0.04593637165680644,((Q73NS2_Bacteria_Treponema_denticola[&description="Concatenation of 2 sequences",Created="Wed Apr 04 11:33:16 EDT 2018"]:0.4584664794143753,(O83357_Bacteria_Treponema_pallidum[&description="Concatenation of 2 sequences",Created="Wed Apr 04 11:33:16 EDT 2018"]:0.0,B2S2T4_Bacteria_Treponema_pallidum[&description="Concatenation of 2 sequences",Created="Wed Apr 04 11:33:16 EDT 2018"]:0.0)[&"Consensus support(%)"=100.0]:0.4494477537534931)[&"Consensus support(%)"=91.0]:0.16137597489206953,(B2A3L9_Bacteria_Natranaerobius_thermophilus[&description="Concatenation of 2 sequences",Created="Wed Apr 04 11:33:16 EDT 2018"]:0.47481709228960733,((O51536_Bacteria_Borrelia_burgdorferi[&description="Concatenation of 2 sequences",Created="Wed Apr 04 11:33:16 EDT 2018"]:0.0,B7J2F3_Bacteria_Borrelia_burgdorferi[&description="Concatenation of 2 sequences",Created="Wed Apr 04 11:33:16 EDT 2018"]:0.0)[&"Consensus support(%)"=100.0]:0.021852370570744527,(Q0SMR8_Bacteria_Borrelia_afzelii[&description="Concatenation of 2 sequences",Created="Wed Apr 04 11:33:16 EDT 2018"]:0.020949637851569017,Q660T2_Bacteria_Borreliella_bavariensis[&description="Concatenation of 2 sequences",Created="Wed Apr 04 11:33:16 EDT 2018"]:0.02639724561849467)[&"Consensus support(%)"=64.0]:0.0142573811388319)[&"Consensus support(%)"=100.0]:0.49117903844970845)[&"Consensus support(%)"=30.0]:0.07653654361376593)[&"Consensus support(%)"=18.0]:0.05209793186527536)[&"Consensus support(%)"=2.0]:0.03712269015504821)[&"Consensus support(%)"=1.0]:0.026281157876659342)[&"Consensus support(%)"=1.0]:0.02599945164245012)[&"Consensus support(%)"=1.0]:0.0037315973991337154)[&"Consensus support(%)"=2.0]:0.014089974099576737)[&"Consensus support(%)"=6.0]:0.04764340877494646)[&"Consensus support(%)"=17.0]:0.057355088914145924)[&"Consensus support(%)"=24.0]:0.0628905201363026)[&"Consensus support(%)"=57.99999999999999]:0.06140480668008523)[&"Consensus support(%)"=100.0]:0.19416859772473694)[&"Consensus support(%)"=86.0]:0.0635186737584651)[&"Consensus support(%)"=74.0]:0.052066091136155526)[&"Consensus support(%)"=100.0]:0.165663395227756)[&"Consensus support(%)"=97.0]:0.043873983944831225)[&"Consensus support(%)"=56.99999999999999]:0.019603296848701348)[&"Consensus support(%)"=100.0]:0.05256330221618093)[&"Consensus support(%)"=93.0]:0.01340584561400776);
end;
